# Supplementary material for: Timing of geological events in the lunar highlands recorded in shocked zircon-bearing clasts from Apollo 16
Source: R Soc Open Sci. 2020 Jun 3;7(6):200236. doi: 10.1098/rsos.200236 (PMC7353986; doi:10.1098/rsos.200236)
Supplement: Electronic Supplementary Materials - Data Tables [file rsos200236supp2.xlsx]

## Sheet: Intro
Electronic supplementary data files for Joy et al.
Timing of geological events in the lunar highlands recorded in shocked zircon bearing clasts from Apollo 16
K. H. Joy1, J. F. Snape2, A. A. Nemchin2,3, R. Tartèse1, D. M. Martin4, M. J. Whitehouse2, V. Vishnyakov5, J. F. Pernet-Fisher1, and D.A. Kring6.

## Sheet: Table S1
Table S1. Mineral and devitrified glass chemistry measured in impact melt breccia Clast 2. Measured using the Johnson Space Center EMPA. b.d. = below detection limits.
	Clast 2
	Glass 1	Glass 2	Glass 3	Glass 4	Glass average	2 st.dev.	Plagioclase 1	Plagioclase 2	Plagioclase 3	Plagioclase average	2 st.dev.
Spot size	20 µm	20 µm	20 µm	20 µm	n=4		1 µm	1 µm	1 µm	n=3
SiO2	48.0425	47.3692	46.6432	47.2214	47.3191	1.15019	45.499	46.1324	45.4155	45.6823	0.784055					±
TiO2	3.2469	3.7474	4.0473	3.0674	3.52725	0.901093	0.0593	0.0719	0.0649	0.0653667	0.0126259
Al2O3	14.2895	14.0594	13.5459	14.3046	14.0499	0.708413	34.2097	34.7217	34.1368	34.3561	0.637478
P2O5	0.6341	0.697	0.6652	0.6845	0.6702	0.0547837	0.0382	0	0.0583	0.0321667	0.0592292
Cr2O3	0.262	0.246	0.2495	0.2827	0.26005	0.0331769	b.d.	b.d.	b.d.
MgO	9.4474	9.2038	9.1972	9.1583	9.25167	0.264037	b.d.	b.d.	b.d.
FeO	13.0326	13.2012	13.7126	13.9643	13.4777	0.869117	0.2767	0.2806	0.2806	0.2793	0.0145033
MnO	0.2086	0.1946	0.2129	0.2089	0.20625	0.0160204	b.d.	b.d.	b.d.
CaO	10.3893	10.1976	9.9552	10.3653	10.2268	0.400346	18.3311	18.348	18.3632	18.3474	0.032115
NiO	b.d.	b.d.	b.d.	0.1059	0.1059		b.d.	b.d.	b.d.
SO2	0.3115	0.3287	0.2675	0.4072	0.328725	0.116639	b.d.	b.d.	b.d.
K2O	0.4735	0.5317	0.4967	0.4698	0.492925	0.0569192	0.1667	0.1694	0.1824	0.172833	0.0167885
Na2O	1.021	0.995	0.942	0.9428	0.9752	0.0786696	0.9871	0.9396	0.9823	0.969667	0.0522977
Total	101.359	100.799	99.9832	101.205	100.892		99.5678	100.664	99.484	99.9051
Mg#	56.3934	55.4326	54.4741	53.9173	55.0544
An#	81.1624	80.7335	81.2589	82.0642	81.3047		90.2307	90.6076	90.2018	90.3467
Ab#							8.79227	8.39639	8.73142	8.64002
Or#							0.976979	0.996031	1.06678	1.01326

## Sheet: Table S2
Table S2. Chemistry of sphrules and glass fragments within the matrix of 65745,7. Measured using the University of Manchester EPMA. b.d. = below detection limits.
Label	Glass Bead 1	Glass Bead 2	Glass Bead 3	Glass Bead 4	Glass Bead 5	Glass Bead 6	Glass Bead 7	Glass Bead 8	Glass Fragment 1	Glass Fragment 2	Glass Fragment 3	Glass Fragment 4	Glass Bead 9	Glass Bead 10	Glass Bead 11	Glass Bead 12	Glass Bead 13	Glass Bead 14	Glass Bead 15	Glass Bead 16	Glass Bead 17	Glass Bead 18	Glass Bead 19	Glass Fragment 5
Details		Devitrified				Vesicle present		Devitrified	Vesicle present	Vesicle present	Vesicle present				Vesicle present	Vesicle present						Vesicle present
Association	Highland	Mare	Highland	Mare	Mare	Highland	Highland	Highland	Highland	Mare	Highland	Mare?	Highland	HASP	Highland	Highland	Mare	Highland	Highland	Mare	Highland	Highland	HASP	Highland
SiO2	45.6293	45.2136	35.6714	44.8666	48.8057	43.7793	46.2035	47.9857	45.5183	46.371	46.6256	46.2596	49.0016	28.9833	37.0204	38.103	44.9719	45.3338	40.1582	36.7867	49.5946	49.3478	34.602	47.9755
TiO2	1.00732	0.497653	1.76084	0.457971	1.38654	0.491648	0.722752	1.79153	0.60966	3.49666	0.592396	4.0927	1.5651	0.941262	1.31903	0.831965	0.531764	0.640101	0.857861	9.58693	1.01071	0.765536	1.05686	0.302678
Al2O3	25.0689	8.96778	27.5338	7.60328	11.6667	9.62101	21.2285	11.7064	26.8577	13.2158	26.2989	17.1078	17.0361	35.9448	25.3117	22.4732	8.39548	21.8531	27.8092	19.5547	15.9158	21.9455	30.2098	23.766
P2O5	0.015581	0.00859247	b.d.	b.d.	0.0248609	0.128314	0.0481178	0.339307	0.0531587	b.d.	0.0108265	0.0614839	0.0690834	b.d.	0.0297414	0.116743	b.d.	b.d.	b.d.	b.d.	0.0264266	0.0887888	b.d.	0.0165892
Cr2O3	0.126326	0.449827	0.0924793	0.457668	0.56401	0.15708	0.199062	0.35535	0.116924	0.315109	0.0760003	0.259668	0.226832	0.0461117	0.0819927	0.0982889	0.440948	0.202059	0.0589733	b.d.	0.166275	0.150174	0.0785581	0.199413
MgO	5.82082	15.0186	11.887	16.412	8.91945	24.79	8.78546	19.5173	5.98657	8.41815	5.51317	9.829	9.81167	8.72725	3.96102	5.09575	15.2455	9.19683	7.53289	5.31257	8.51002	7.37826	6.59623	6.89557
FeO	6.3363	20.6654	5.89822	21.8204	16.8501	15.462	8.93576	12.4805	5.0037	16.0372	4.93818	9.435	10.5229	3.92119	4.3554	4.95922	21.4952	9.10371	6.49518	11.0195	9.23872	6.85989	9.28928	6.23809
MnO	0.0862534	0.260278	0.0935811	0.257469	0.270446	0.182708	0.144229	0.184687	0.0692739	0.213568	0.0630438	0.154085	0.144746	0.0632052	0.0509257	0.0638185	0.256791	0.10333	0.0786998	0.194845	0.123139	0.0774732	0.0821215	0.0970997
NiO	b.d.	b.d.	b.d.	b.d.	b.d.	b.d.	b.d.	b.d.	b.d.	b.d.	0.0148565	b.d.	b.d.	b.d.	b.d.	b.d.	b.d.	b.d.	b.d.	b.d.	b.d.	b.d.	b.d.	b.d.
CaO	14.3682	8.79323	16.6943	8.24845	10.6718	5.61885	13.4548	6.8371	15.6071	10.2971	15.5678	12.1436	11.3769	21.0248	13.7158	12.8787	8.79659	13.6347	16.8385	16.5285	15.3376	13.1206	17.791	14.1154
K2O	0.193298	0.0374029	0.00951635	0.0291995	0.115039	0.166476	0.133711	0.158606	0.181172	0.190327	0.122869	0.506655	0.505451	b.d.	0.274215	0.466422	0.0402939	0.0915497	b.d.	0.0415587	0.178923	0.31946	0.0131302	0.131061
Na2O	0.204981	0.208733	0.0133449	0.195213	0.284691	0.190569	0.134258	0.20433	0.432496	0.18629	0.479372	0.867329	0.586502	b.d.	0.389105	0.550376	0.207621	0.115925	b.d.	b.d.	0.372894	0.482304	b.d.	0.292779
S	0.0306	0	b.d.	b.d.	b.d.	0.084975	0.059	b.d.	0.0552	b.d.	b.d.	b.d.	b.d.	b.d.	0.0774	0.121	b.d.	b.d.	b.d.	b.d.	0.0133667	0.04765	b.d.	b.d.
Total	98.888	100.121	99.6545	100.348	99.5594	100.673	100.049	101.561	100.491	98.7412	100.303	100.717	100.847	99.6519	86.5867	85.7585	100.382	100.275	99.8295	99.0254	100.488	100.583	99.7189	100.03
Mg#	62.105	56.4559	78.2391	57.2982	48.5688	74.0951	63.6891	73.6139	68.0963	48.359	66.5745	65.0166	62.4544	79.8817	61.8678	64.7032	55.8559	64.3144	67.4164	46.2387	62.1683	65.7394	55.885	66.353
An#	95.9846	95.418	99.7879	95.5072	94.2411	91.1868	97.0978	92.4471	93.9879	94.8096	93.8863	84.8234	87.246	100	93.0111	89.2496	95.4049	97.7154	100	99.7015	94.5283	91.2818	99.9122	95.3663
CaO/Al2O3	0.57315	0.980536	0.606322	1.08485	0.91472	0.584019	0.633808	0.584047	0.581103	0.779152	0.591956	0.70983	0.667812	0.584919	0.541875	0.573071	1.04778	0.623925	0.605501	0.845246	0.963672	0.597871	0.588914	0.593932

## Sheet: Table S3
Table S3. Chemistry of zircon and decomposed zircon within 65745,7. Measured using the University of Manchester EPMA. b.d. = below detection limits.
		Typical zircon detection limit		Clast 1	Clast 1	Clast 1	Clast 1	Clast 1	Clast 1	Clast 1	Clast 1	Clast 1			Clast 1	Clast 1	Clast 1	Clast 1			Clast 1	Clast 1	Clast 1	Clast 1	Clast 1	Clast 1	Clast 1	Clast 1	Clast 1	Clast 1	Clast 1	Clast 1	Clast 1	Clast 1	Clast 1			Clast 1	Clast 1	Clast 1			Clast 2	Clast 2	Clast 2	Clast 2	Clast 2	Clast 2	Clast 2
				Grain 1	Grain 1	Grain 1	Grain 1	Grain 1	Grain 1	Grain 1	Grain 1	Grain 1			Grain 2	Grain 2	Grain 2	Grain 2			Grain 1	Grain 1	Grain 1	Grain 1	Grain 1	Grain 1	Grain 1	Grain 1	Grain 1	Grain 1	Grain 1	Grain 1	Grain 1	Grain 1	Grain 1			Grain 2	Grain 2	Grain 2
				Decomposed	Decomposed	Decomposed	Decomposed	Decomposed	Decomposed	Decomposed	Decomposed	Decomposed			Decomposed	Decomposed	Decomposed	Decomposed			Crystalline	Crystalline	Crystalline	Crystalline	Crystalline	Crystalline	Crystalline	Crystalline	Crystalline	Crystalline	Crystalline	Crystalline	Crystalline	Crystalline	Crystalline			Crystalline	Crystalline	Crystalline			Crystalline	Crystalline	Crystalline	Crystalline	Crystalline	Crystalline	Crystalline
				Clast 1 decomposed	Clast 1 decomposed	Clast 1 decomposed	Clast 1 decomposed	Clast 1 decomposed	Clast 1 decomposed	Clast 1 decomposed	Clast 1 decomposed				Clast 1 2 decomposed	Clast 1 2 decomposed	Clast 1 2 decomposed				Clast 1 zircon	Clast 1 zircon	Clast 1 zircon	Clast 1 zircon	Clast 1 zircon	Clast 1 zircon	Clast 1 zircon	Clast 1 zircon	Clast 1 zircon	Clast 1 zircon	Clast 1 zircon	Clast 1 zircon	Clast 1 zircon	Clast 1 zircon				Clast 1 2 zircon	Clast 1 2 zircon				Clast 2	Clast 2	Clast 2	Clast 2	Clast 2	Clast 2
				65745_7_1	65745_7_l2	65745_7_l2	65745_7_l2	65745_7_l2	65745_7_5	65745_7_6	65745_7_8	Average	2 St. Dev		65745_7_12	65745_7_13	65745_7_14	Average	2 St. Dev		65745_7_3l	65745_7_3l	65745_7_3l	65745_7_3l	65745_7_3l	65745_7_3l	65745_7_3l	65745_7_3l	65745_7_3l	65745_7_3l	65745_7_4l	65745_7_4l	65745_7_7	65745_7_9	Average	2 St. Dev		65745_7_10	65745_7_18	Average	2 St. Dev		65745_7_19l	65745_7_19l	65745_7_19l	65745_7_20	65745_7_21	65745_7_22	Average
				2014-03-04	2014-03-04	2014-03-04	2014-03-04	2014-03-04	2014-03-04	2014-03-04	2014-03-04				2014-03-04	2014-03-04	2014-03-04				2014-03-04	2014-03-04	2014-03-04	2014-03-04	2014-03-04	2014-03-04	2014-03-04	2014-03-04	2014-03-04	2014-03-04	2014-03-04	2014-03-04	2014-03-04	2014-03-04				2014-03-04	2014-03-04				2014-03-04	2014-03-04	2014-03-04	2014-03-04	2014-03-04	2014-03-04
	SiO2	0.06		27.6187	25.4259	25.7067	25.7448	25.122	26.6554	26.3594	25.7169	26.0437	1.60274		27.2478	28.3209	28.8635	28.1441	1.64447		30.1012	30.7254	30.5022	30.4077	30.2963	30.2228	30.0821	30.2206	30.3108	29.9077	30.4014	30.5919	30.4979	30.2051	30.3195	0.438556		31.0223	30.2582	30.6403	1.0806		31.1376	30.7944	30.7249	30.6396	31.0092	31.2832	30.9315
	TiO2	0.05		0.203	0.0834	b.d.	b.d.	b.d.	0.1198	0.1096	0.0826	0.11968	0.0986661		0.1099	0.1126	0.155	0.125833	0.0505902		b.d.	b.d.	b.d.	b.d.	b.d.	b.d.	b.d.	b.d.	b.d.	b.d.	b.d.	b.d.	b.d.	b.d.				b.d.	b.d.				b.d.	b.d.	b.d.	0.1893	b.d.	b.d.	0.1893
	Al2O3	0.05		0.4727	0.2119	0.0669	0.099	b.d.	0.097	0.1813	0.0587	0.169643	0.290857		0.2091	0.5547	0.4388	0.400867	0.35179		b.d.	b.d.	b.d.	b.d.	b.d.	b.d.	b.d.	b.d.	b.d.	b.d.	b.d.	b.d.	b.d.	b.d.				b.d.	b.d.				b.d.	b.d.	b.d.	0.0556	b.d.	b.d.	0.0556
	FeO	0.12		10.2508	14.0097	11.7766	12.548	12.2948	11.3356	10.2688	12.0361	11.8151	2.47292		7.5758	9.242	7.5041	8.1073	1.96667		0.2407	0.1899	0.1641	0.1655	0.1451	0.1688	0.6141	0.2007	0.3309	0.4838	0.1939	0.3447	0.3359	0.2425	0.2729	0.274131		0.4635	0.434	0.44875	0.0417193		0.3832	0.3296	0.2282	0.7161	0.338	0.324	0.386517
	MgO	0.03		0.0373	b.d.	b.d.	b.d.	b.d.	b.d.	b.d.	b.d.	0.0373			b.d.	0.029	0.0266	0.0278	0.0133941		b.d.	b.d.	b.d.	b.d.	b.d.	b.d.	b.d.	b.d.	b.d.	b.d.	b.d.	b.d.	b.d.	b.d.				b.d.	b.d.				b.d.	b.d.	b.d.	0.0843	b.d.	b.d.	0.0843
	CaO	0.04		0.3748	0.2756	0.0897	0.1377	0.0839	0.1437	0.1512	b.d.	0.179514	0.213558		0.6414	0.2177	0.1282	0.3291	0.548274		b.d.	b.d.	b.d.	b.d.	b.d.	b.d.	b.d.	b.d.	b.d.	b.d.	0.0436	0.0421	0.0762	b.d.	0.0539667	0.0385385		0.0722	0.4939	0.28305	0.596374		0.076	0.0607	0.0753	0.1212	0.0452	0.1268	0.0842
	K2O	0.07		b.d.	b.d.	b.d.	b.d.	b.d.	b.d.	b.d.	b.d.				b.d.	0.185	0.1163	0.15065	0.0971565		b.d.	b.d.	b.d.	b.d.	b.d.	b.d.	b.d.	b.d.	b.d.	b.d.	b.d.	b.d.	b.d.	b.d.				b.d.	b.d.				b.d.	b.d.	b.d.	b.d.	b.d.	b.d.
	Sc2O3	0.02		0.0226	b.d.	0.0261	0.0284	b.d.	b.d.	0.0303	b.d.	0.02685	0.00662621		b.d.	b.d.	b.d.				b.d.	b.d.	b.d.	b.d.	b.d.	b.d.	b.d.	b.d.	b.d.	b.d.	b.d.	b.d.	b.d.	b.d.				b.d.	b.d.				b.d.	0.0233	0.0268	0.0232	0.0237	0.0218	0.02376
	ZrO2	0.4		54.3691	52.5101	54.2019	54.7532	53.2714	55.5309	54.3547	54.832	54.2279	1.88848		56.5775	54.0384	56.545	55.7203	2.91332		66.4513	65.9269	65.7212	65.4515	65.6994	65.5932	64.861	65.5598	65.9559	65.4246	65.7288	66.077	65.7206	65.5177	65.6921	0.729633		66.2581	66.1784	66.2182	0.112713		65.6828	64.8752	64.5546	64.5795	65.3287	65.8793	65.15
	ThO2	0.08		0.1105	b.d.	b.d.	b.d.	b.d.	b.d.	0.1085	0.0905	0.103167	0.0220303		0.1081	0.0963	0.0994	0.101267	0.0122349		b.d.	b.d.	b.d.	b.d.	b.d.	b.d.	b.d.	b.d.	b.d.	b.d.	b.d.	b.d.	b.d.	b.d.				b.d.	b.d.				b.d.	b.d.	b.d.	b.d.	b.d.	b.d.
	HfO2	0.07		0.9238	0.8967	0.888	0.9041	0.9628	0.8865	0.9188	0.9002	0.910112	0.0501404		1.0152	0.9985	1.0534	1.02237	0.0562858		1.363	1.3011	1.3621	1.2794	1.327	1.2743	1.2941	1.332	1.2957	1.273	1.2978	1.4375	1.3481	1.3862	1.32652	0.0964836		1.3468	1.2503	1.29855	0.136472		1.1957	1.2068	1.1413	1.1562	1.1687	1.0892	1.15965
	Y2O3	0.14		1.1545	1.1349	1.222	1.0218	0.8363	0.9229	1.4289	0.9958	1.08964	0.373603		1.2684	1.2501	1.3302	1.2829	0.083945		b.d.	b.d.	0.1704	b.d.	b.d.	b.d.	b.d.	b.d.	b.d.	b.d.	b.d.	0.1994	b.d.	0.1551	0.174967	0.0450006		0.1581	0.2003	0.1792	0.0596798		0.4784	0.9992	1.0726	0.789	0.9426	0.7291	0.83515
	TOTAL			95.5378	94.5482	93.9779	95.237	92.5712	95.6918	93.9115	94.7128	94.7226			94.7532	95.0452	96.2605	95.4125			98.1562	98.1433	97.92	97.3041	97.4678	97.2591	96.8513	97.3131	97.8933	97.0891	97.6655	98.6926	97.9787	97.5066	97.8399			99.321	98.8151	99.068			98.9537	98.2892	97.8237	98.354	98.8561	99.4534	98.9
	SiO2			0.919244	0.846261	0.855607	0.856875	0.836146	0.887183	0.877331	0.855946	0.866824	0.0533448		0.9069	0.942616	0.960676	0.93673	0.0547337		1.00187	1.02265	1.01522	1.01207	1.00836	1.00592	1.00123	1.00584	1.00885	0.99543	1.01186	1.0182	1.01507	1.00533	1.00914	0.0145966		1.03253	1.0071	1.01981	0.0359661		1.03637	1.02494	1.02263	1.01979	1.03209	1.04121	1.03665
	TiO2			0.00508135	0.00208761	0	0	0	0.00299875	0.00274343	0.00206758	0.00187234	0.00361953		0.00275094	0.00281852	0.00387985	0.00314977	0.00126634		0	0	0	0	0	0	0	0	0	0	0	0	0	0	0	0		0	0	0	0		0	0	0	0.00473842	0	0	0
	Al2O3			0.0139083	0.00623474	0.0019684	0.00291288	0	0.00285403	0.00533439	0.00172713	0.00436748	0.00867365		0.00615235	0.0163209	0.0129108	0.0117947	0.0103507		0	0	0	0	0	0	0	0	0	0	0	0	0	0	0	0		0	0	0	0		0	0	0	0.00163592	0	0	0
	FeO			0.142669	0.194985	0.163905	0.174642	0.171118	0.157768	0.14292	0.167517	0.164441	0.0344178		0.105439	0.128629	0.104441	0.112836	0.0273718		0.00335003	0.00264301	0.00228392	0.00230341	0.00201949	0.00234934	0.00854697	0.00279332	0.00460543	0.00673347	0.00269868	0.00479749	0.00467502	0.00337509	0.00379819	0.00381532		0.00645094	0.00604036	0.00624565	0.000580644		0.00533333	0.00458733	0.00317606	0.0099666	0.00470424	0.00450939	0.00460682
	MgO			0.000925329	0	0	0	0	0	0	0	0.000115666	0.000654306		0	0.000719424	0.000659886	0.00045977	0.000798568		0	0	0	0	0	0	0	0	0	0	0	0	0	0	0	0		0	0	0	0		0	0	0	0.00209129	0	0	0
	CaO			0.00668331	0.00491441	0.0015995	0.00245542	0.00149608	0.00256241	0.00269615	0	0.00280091	0.00418966		0.0114372	0.00388195	0.00228602	0.0058684	0.00977664		0	0	0	0	0	0	0	0	0	0	0.000777461	0.000750713	0.00135877	0	0.000206211	0.000862726		0.00128745	0.00880706	0.00504725	0.0106343		0.00135521	0.00108238	0.00134272	0.0021612	0.000805991	0.00226106	0.00153352
	K2O			0	0	0	0	0	0	0	0	0	0		0	0.00196349	0.00123435	0.00106594	0.00198504		0	0	0	0	0	0	0	0	0	0	0	0	0	0	0	0		0	0	0	0		0	0	0	0.00163592	0	0	0
	Sc2O3			0.000491593	0	0.000567725	0.000617754	0	0	0.000659083	0	0.000292019	0.000631453		0	0	0	0	0		0	0	0	0	0	0	0	0	0	0	0	0	0	0	0	0		0	0	0	0		0	0.000506819	0.000582951	0.000504644	0.00051552	0.000474191	0.000494856
	ZrO2			0.882472	0.852298	0.879758	0.888706	0.864655	0.901329	0.882238	0.889985	0.88018	0.0306521		0.918317	0.877104	0.917789	0.904404	0.0472864		1.07858	1.07007	1.06673	1.06235	1.06638	1.06465	1.05277	1.06411	1.07054	1.06192	1.06685	1.0725	1.06672	1.06343	1.06626	0.0118428		1.07544	1.07415	1.0748	0.00182946		1.06611	1.053	1.04779	1.0482	1.06036	1.0693	1.06483
	ThO2			0.000837007	0	0	0	0	0	0.000821858	0.000685513	0.000293047	0.00081379		0.000818828	0.000729446	0.000752928	0.000767067	9.26762e-05		0	0	0	0	0	0	0	0	0	0	0	0	0	0	0	0		0	0	0	0		0	0	0	0.00473842	0	0	0
	HfO2			0.0087777	0.0085202	0.00843754	0.00859051	0.00914826	0.00842328	0.00873019	0.00855346	0.00864764	0.000476421		0.00964616	0.00948748	0.0100091	0.00971425	0.000534813		0.0129509	0.0123627	0.0129423	0.0121565	0.0126088	0.0121081	0.0122962	0.0126563	0.0123114	0.0120957	0.0123313	0.0136587	0.0128093	0.0131713	0.0126042	0.000916761		0.0127969	0.01188	0.0123385	0.00129672		0.0113612	0.0114667	0.0108443	0.0109859	0.0111047	0.0103493	0.010727
	Y2O3			0.0153375	0.0150771	0.0162342	0.0135746	0.0111102	0.0122607	0.0189829	0.0132292	0.0144758	0.0049633		0.0168507	0.0166075	0.0176717	0.0170433	0.00111521		0	0	0.00226376	0	0	0	0	0	0	0	0	0.00264902	0	0.0020605	0.000498092	0.00199339		0.00210035	0.00266098	0.00238067	0.000792845		0.00635553	0.0132743	0.0142495	0.0104818	0.0125224	0.00968608	0.0111042
	sum			1.99643	1.93179	1.92948	1.9498	1.89519	1.97678	1.94309	1.94045	1.94538	0.0613979		1.97831	2.00088	2.03231	2.00383	0.0542411		2.09675	2.10772	2.09944	2.08888	2.08937	2.08503	2.07485	2.0854	2.0963	2.07617	2.09452	2.11256	2.10064	2.08736	2.0925	0.0216177		2.13061	2.11063	2.12062	0.0282457		2.12688	2.10886	2.10062	2.11693	2.1221	2.13779	2.12995
	no. of O			8.01431	8.28245	8.29239	8.20596	8.44241	8.09398	8.23432	8.24552	8.22642			8.0877	7.99649	7.87281	7.98567			7.63085	7.59114	7.62109	7.65959	7.65782	7.67376	7.71142	7.67237	7.63249	7.70648	7.63897	7.57374	7.61674	7.66518	7.61855			7.5096	7.58066	7.58066			7.52277	7.58704	7.6168	7.55812	7.53969	7.48437	7.48437
Atoms per formular unit	Si			3.68241	3.50456	3.54751	3.51574	3.52954	3.59042	3.61211	3.52886	3.56389	0.120924		3.66591	3.76721	3.77992	3.73768	0.124951		3.81864	3.87775	3.86457	3.87228	3.85707	3.85587	3.85667	3.85472	3.84625	3.83192	3.86102	3.85166	3.86186	3.84897	3.85423	0.0302252		3.87307	3.81366	3.84336	0.0840176		3.89471	3.88463	3.89124	3.86215	3.88744	3.89328	3.89036
	Al			0.074287	0.0344259	0.0108818	0.0159353	0	0.0154003	0.0292834	0.00949406	0.0237135	0.0463665		0.0331591	0.08697	0.0677326	0.0626206	0.0545345		0	0	0	0	0	0	0	0	0	0	0	0	0	0	0	0		0	0	0	0		0	0	0	0.00826073	0	0	0
	Ti			0.0203554	0.00864527	0	0	0	0.0121359	0.0112951	0.00852416	0.00761949	0.0145828		0.01112	0.0112644	0.0152658	0.0125501	0.00470606		0	0	0	S	0	0	0	0	0	0	0	0	0	0	0	0		0	0	0	0		0	0	0	0.0179453	0	0	0
	Fe			1.14304	1.61496	1.35917	1.4331	1.44464	1.27697	1.17685	1.38127	1.35375	0.307211		0.852422	1.02815	0.821878	0.900815	0.222648		0.0255374	0.0200439	0.0173882	0.0176261	0.0154494	0.0180109	0.0658444	0.0214098	0.0351166	0.0518412	0.020595	0.036296	0.0355723	0.0258435	0.029041	0.0294151		0.0483956	0.0457471	0.0470714	0.00374556		0.0400858	0.0347729	0.0241707	0.0754909	0.0354377	0.0337229	0.0345803
	Mn			0	0	0	0	0	0	0	0	0	0		0	0	0	0	0		0	0	0	0	0	0	0	0	0	0	0	0	0	0	0	0		0	0	0	0		0	0	0	0	0	0	0
	Mg			0.00741357	0	0	0	0	0	0	0	0.000926696	0.00524218		0	0.00575043	0.00519283	0.00364775	0.00634265		0	0	0	0	0	0	0	0	0	0	0	0	0	0	0	0		0	0	0	0		0	0	0	0.0158403	0	0	0
	Zn			0	0	0	0	0	0	0	0	0	0		0	0	0	0	0		0	0	0	0	0	0	0	0	0	0	0	0	0	0	0	0		0	0	0	0		0	0	0	0	0	0	0
	Ca			0.0535455	0.0407034	0.0132637	0.0201491	0.0126305	0.0207401	0.022201	0	0.0229041	0.0337347		0.0924643	0.0310289	0.0179893	0.0471608	0.0795439		0	0	0	0	0	0	0	0	0	0	0.0059332	0.0056796	0.0103389	0	0.00156798	0.00656177		0.00965856	0.0667009	0.0381797	0.0806701		0.0101859	0.00820467	0.0102185	0.0163698	0.00607164	0.016909	0.0114903
	K			0	0	0	0	0	0	0	0	0	0		0	0.031402	0.0194355	0.0169459	0.0316967		0	0	0	0	0	0	0	0	0	0	0	0	0	0	0	0		0	0	0	0		0	0	0	0	0	0	0
	Sc			0.0026257	0	0.00313853	0.00337951	0	0	0.00361807	0	0.00159523	0.0034557		0	0	0	0	0		0	0	0	0	0	0	0	0	0	0	0	0	0	0	0	0		0	0	0	0		0	0.00256119	0.00295761	0.00254825	0.00258899	0.00236412	0.00247655
	Zr			3.5351	3.52956	3.64765	3.64635	3.64989	3.64767	3.63232	3.6692	3.61972	0.109741		3.71207	3.50539	3.61117	3.60954	0.206692		4.11102	4.05756	4.06066	4.06466	4.07896	4.081	4.05517	4.07801	4.08145	4.08786	4.07085	4.05707	4.05835	4.07141	4.07243	0.0309413		4.03405	4.06758	4.05081	0.0474192		4.00648	3.99096	3.987	3.96973	3.99391	3.99829	3.9961
	Th			0.0351736	0.03531	0.0350091	0.0352725	0.0386477	0.0341131	0.0359552	0.0352772	0.0355948	0.00266746		0.00331122	0.0029165	0.00296383	0.00306385	0.00043106		0	0	0	0	0	0	0	0	0	0	0	0	0	0	0	0		0	0	0	0		0	0	0	0.00826073	0	0	0
	Hf			0.0410068	0.0411484	0.0407981	0.0411048	0.0450349	0.0397546	0.0419175	0.0411248	0.0414862	0.00310496		0.0390076	0.0379332	0.0394	0.0387803	0.00151866		0.049413	0.0469235	0.0493173	0.046557	0.0482779	0.0464572	0.0474105	0.048552	0.0469833	0.0466076	0.0470994	0.0517238	0.0487825	0.0504802	0.0481847	0.00323535		0.0480499	0.0450292	0.0465395	0.00427195		0.0427339	0.0434991	0.0412995	0.0416418	0.0418629	0.038729	0.0402959
	Y			0.0819209	0.0832504	0.0897471	0.0742617	0.0625314	0.0661586	0.104208	0.072721	0.0793498	0.0269871		0.0908194	0.0884972	0.092709	0.0906752	0.00421914		0	0	0.0114898	0	0	0	0	0	0	0	0	0.013361	0	0.0105184	0.00252637	0.0101043		0.0105047	0.0134354	0.0119701	0.00414463		0.0318459	0.0670814	0.0722949	0.0529291	0.0628887	0.0482906	0.0555897
	Sum			8.67688	8.89256	8.74717	8.78529	8.78292	8.70336	8.66976	8.74646	8.75055			8.50028	8.59651	8.47366	8.52348			8.00462	8.00228	8.00343	8.00113	7.99976	8.00134	8.0251	8.00269	8.0098	8.01823	8.00549	8.0158	8.01491	8.00722	8.00798			8.02372	8.05215	8.03794			8.02604	8.03172	8.02918	8.07117	8.03021	8.03158	8.03089
	Si group			3.68241	3.50456	3.54751	3.51574	3.52954	3.59042	3.61211	3.52886	3.56389			3.66591	3.76721	3.77992	3.73768			3.81864	3.87775	3.86457	3.87228	3.85707	3.85587	3.85667	3.85472	3.84625	3.83192	3.86102	3.85166	3.86186	3.84897	3.85423			3.87307	3.81366	3.84336			3.89471	3.88463	3.89124	3.86215	3.88744	3.89328	3.89036
	Zr grou			4.99447	5.388	5.19965	5.26955	5.25338	5.11294	5.05765	5.2176	5.18666			4.83437	4.8293	4.69374	4.7858			4.18597	4.12453	4.13886	4.12884	4.14269	4.14547	4.16843	4.14797	4.16355	4.18631	4.14447	4.16413	4.15304	4.15825	4.15375			4.15066	4.23849	4.19457			4.13133	4.14708	4.13794	4.20902	4.14276	4.1383	4.14053
	Hf/Zr (afu)			0.0115999	0.0116582	0.0111848	0.0112729	0.0123387	0.0108986	0.0115402	0.0112081	0.0114627			0.0105083	0.0108214	0.0109106	0.0107468			0.0120197	0.0115645	0.0121451	0.0114541	0.0118358	0.0113838	0.0116914	0.0119058	0.0115114	0.0114015	0.0115699	0.0127491	0.0120203	0.0123987	0.0123893			0.0119111	0.0110703	0.0110703			0.0106662	0.0108994	0.0103585	0.0104898	0.0104817	0.00968639	0.00968639
	Si/Zr (afu)			1.04167	0.992916	0.972547	0.964182	0.967028	0.984305	0.994437	0.961753	0.984855			0.987567	1.07469	1.04673	1.03633			0.928879	0.955683	0.95171	0.952671	0.945599	0.944833	0.95105	0.945245	0.942373	0.937391	0.948455	0.949369	0.951585	0.945367	0.948774			0.960095	0.937575	0.937575			0.972103	0.973357	0.975983	0.972898	0.973342	0.973736	0.973736
[truncated: 1 more columns]

## Sheet: Table S4
Table S3. Unpolarised IR reflectance % spectra between 700 to 1400 cm-1. Data in Columns B to U represent calibrated, but un-normalised data. Data in Columns X to AQ are the same data normalised to the minimum % reflectance.
Dataset	Image 1	Image 1	Image 2	Image 2	Image 3	Image 3	Image 4	Image 4	Image 4	Image 4	Image 5	Image 5	Image 6	Image 6	Image 6	Image 6	Image 7	Image 7	Image 7	Image 7		Dataset	Image 1	Image 1	Image 2	Image 2	Image 3	Image 3	Image 4	Image 4	Image 4	Image 4	Image 5	Image 5	Image 6	Image 6	Image 6	Image 6	Image 7	Image 7	Image 7	Image 7
Spot	BL	TL	BL	TL	BL	TL	BL	TL	BR	TR	BL	TL	BL	TL	BR	TR	BL	TL	BR	TR		Spot	BL	TL	BL	TL	BL	TL	BL	TL	BR	TR	BL	TL	BL	TL	BR	TR	BL	TL	BR	TR
apature	6.25	6.25	6.25	6.25	6.25	6.25	6.25	6.25	6.25	6.25	6.25	6.25	6.25	6.25	6.25	6.25	6.25	6.25	6.25	6.25		apature	6.25	6.25	6.25	6.25	6.25	6.25	6.25	6.25	6.25	6.25	6.25	6.25	6.25	6.25	6.25	6.25	6.25	6.25	6.25	6.25
# scans	64	64	64	64	64	64	64	64	64	64	64	64	64	64	64	64	64	64	64	64		# scans	64	64	64	64	64	64	64	64	64	64	64	64	64	64	64	64	64	64	64	64
Comment	Clast 1 grain 1	Clast 1 grain 1	Clast 1 grain 1	Clast 1 grain 1	Clast 1 grain 1	Clast 1 grain 1	Clast 1 grain 1	Clast 1 grain 1	Clast 1 grain 1	Clast 1 grain 1	Clast 1 grain 2	Clast 1 grain 2	Clast 2	Clast 2	Clast 2	Clast 2	Clast 2	Clast 2	Clast 2	Clast 2		Comment	Clast 1 grain 1	Clast 1 grain 1	Clast 1 grain 1	Clast 1 grain 1	Clast 1 grain 1	Clast 1 grain 1	Clast 1 grain 1	Clast 1 grain 1	Clast 1 grain 1	Clast 1 grain 1	Clast 1 grain 2	Clast 1 grain 2	Clast 2	Clast 2	Clast 2	Clast 2	Clast 2	Clast 2	Clast 2	Clast 2
Wavenumber	Decomposed area	Decomposed area	Decomposed area	Decomposed area	Decomposed area	Decomposed area	Zircon Core	Zircon Core	Zircon Core	Zircon Core	Decomposed area	Decomposed area	Zircon	Zircon	Zircon	Zircon Core	plagioclase	plagioclase	plagioclase	plagioclase		Wavenumber	Decomposed area	Decomposed area	Decomposed area	Decomposed area	Decomposed area	Decomposed area	Zircon Core	Zircon Core	Zircon Core	Zircon Core	Decomposed area	Decomposed area	Zircon	Zircon	Zircon	Zircon Core	plagioclase	plagioclase	plagioclase	plagioclase
4000	11.16	8.24	7.05	9.19	8.12	9.79	8.5	10.21	7.48	9.7	9.21	10.42	8.47	8.2	7.48	7.39	8.08	6.98	8.22	6.83		4000	6.92	3.45	2.08	4.49	3.51	5.1	5.36	7.09	4.05	6	3.19	3.26	6.44	5.3	4.99	4.03	3.74	4.8	3.97	4.65
3998	11.12	8.19	7.24	9.36	8.07	9.85	8.44	10.25	7.47	9.68	9.25	10.31	8.26	8.13	7.52	7.3	8.08	7.09	8.21	6.79		3998	6.88	3.4	2.27	4.66	3.46	5.16	5.3	7.13	4.04	5.98	3.23	3.15	6.23	5.23	5.03	3.94	3.74	4.91	3.96	4.61
3996	11.1	8.09	7.19	9.44	8.05	9.97	8.36	10.11	7.49	9.78	9.23	10.4	8.17	8.09	7.5	7.23	8.17	7.1	8.08	6.81		3996	6.86	3.3	2.22	4.74	3.44	5.28	5.22	6.99	4.06	6.08	3.21	3.24	6.14	5.19	5.01	3.87	3.83	4.92	3.83	4.63
3994	11.09	8.05	7.06	9.34	8.02	10.11	8.31	10.05	7.56	9.93	9.2	10.44	8.27	8.18	7.41	7.25	8.28	7.06	8.01	6.87		3994	6.85	3.26	2.09	4.64	3.41	5.42	5.17	6.93	4.13	6.23	3.18	3.28	6.24	5.28	4.92	3.89	3.94	4.88	3.76	4.69
3992	11.15	7.95	6.99	9.32	8.08	10.2	8.3	10.11	7.61	9.96	9.12	10.43	8.33	8.24	7.35	7.28	8.24	7.03	8.04	6.99		3992	6.91	3.16	2.02	4.62	3.47	5.51	5.16	6.99	4.18	6.26	3.1	3.27	6.3	5.34	4.86	3.92	3.9	4.85	3.79	4.81
3990	11.14	7.8	6.88	9.26	8.27	10.12	8.31	10.17	7.66	9.95	9.06	10.53	8.37	8.15	7.32	7.31	8.13	7	8.19	7.02		3990	6.9	3.01	1.91	4.56	3.66	5.43	5.17	7.05	4.23	6.25	3.04	3.37	6.34	5.25	4.83	3.95	3.79	4.82	3.94	4.84
3988	11.08	7.86	6.85	9.02	8.34	9.94	8.3	10.21	7.68	10.01	9	10.57	8.49	8.08	7.37	7.39	8.03	6.93	8.3	6.93		3988	6.84	3.07	1.88	4.32	3.73	5.25	5.16	7.09	4.25	6.31	2.98	3.41	6.46	5.18	4.88	4.03	3.69	4.75	4.05	4.75
3986	10.99	7.96	6.92	8.96	8.21	9.82	8.38	10.14	7.66	10.02	9.05	10.54	8.44	8.12	7.44	7.39	8.03	6.85	8.29	6.86		3986	6.75	3.17	1.95	4.26	3.6	5.13	5.24	7.02	4.23	6.32	3.03	3.38	6.41	5.22	4.95	4.03	3.69	4.67	4.04	4.68
3984	10.94	7.93	6.94	9.06	8.09	9.83	8.52	9.98	7.69	9.97	9.26	10.43	8.27	8.14	7.45	7.3	8.11	6.88	8.18	6.9		3984	6.7	3.14	1.97	4.36	3.48	5.14	5.38	6.86	4.26	6.27	3.24	3.27	6.24	5.24	4.96	3.94	3.77	4.7	3.93	4.72
3982	11	7.86	6.97	9.09	8.05	9.89	8.53	9.91	7.71	9.98	9.37	10.36	8.26	8.06	7.37	7.22	8.2	6.94	8.07	6.98		3982	6.76	3.07	2	4.39	3.44	5.2	5.39	6.79	4.28	6.28	3.35	3.2	6.23	5.16	4.88	3.86	3.86	4.76	3.82	4.8
3980	11.1	7.87	6.98	9.18	7.98	9.91	8.49	9.96	7.63	10.02	9.26	10.44	8.23	7.98	7.32	7.2	8.21	6.91	8.03	6.96		3980	6.86	3.08	2.01	4.48	3.37	5.22	5.35	6.84	4.2	6.32	3.24	3.28	6.2	5.08	4.83	3.84	3.87	4.73	3.78	4.78
3978	11.17	7.98	6.93	9.24	7.94	9.77	8.53	9.96	7.54	10.06	9.08	10.53	8.08	7.96	7.3	7.21	8.12	6.89	8.04	6.86		3978	6.93	3.19	1.96	4.54	3.33	5.08	5.39	6.84	4.11	6.36	3.06	3.37	6.05	5.06	4.81	3.85	3.78	4.71	3.79	4.68
3976	11.08	8.09	6.96	9.23	8	9.61	8.54	9.88	7.49	10.04	9.06	10.54	7.99	8.01	7.25	7.17	8.05	7.02	8.05	6.81		3976	6.84	3.3	1.99	4.53	3.39	4.92	5.4	6.76	4.06	6.34	3.04	3.38	5.96	5.11	4.76	3.81	3.71	4.84	3.8	4.63
3974	11.07	8.03	7.03	9.26	8.09	9.67	8.52	9.88	7.49	9.98	9.12	10.45	8.03	8.08	7.29	7.16	8	7.23	8.01	6.88		3974	6.83	3.24	2.06	4.56	3.48	4.98	5.38	6.76	4.06	6.28	3.1	3.29	6	5.18	4.8	3.8	3.66	5.05	3.76	4.7
3972	11.2	7.88	7.05	9.22	8.13	9.8	8.49	9.94	7.49	9.87	9.19	10.41	8.12	8.12	7.32	7.19	8.01	7.3	7.93	6.98		3972	6.96	3.09	2.08	4.52	3.52	5.11	5.35	6.82	4.06	6.17	3.17	3.25	6.09	5.22	4.83	3.83	3.67	5.12	3.68	4.8
3970	11.21	7.84	7.05	9.17	8.16	9.79	8.45	9.94	7.45	9.72	9.28	10.56	8.13	8.08	7.25	7.13	8.09	7.2	7.85	6.96		3970	6.97	3.05	2.08	4.47	3.55	5.1	5.31	6.82	4.02	6.02	3.26	3.4	6.1	5.18	4.76	3.77	3.75	5.02	3.6	4.78
3968	11.18	7.79	6.98	9.22	8.21	9.81	8.42	9.9	7.36	9.7	9.23	10.65	8.04	8.03	7.18	7.04	8.14	7.06	7.82	6.89		3968	6.94	3	2.01	4.52	3.6	5.12	5.28	6.78	3.93	6	3.21	3.49	6.01	5.13	4.69	3.68	3.8	4.88	3.57	4.71
3966	11.12	7.7	6.98	9.32	8.18	9.92	8.45	9.88	7.32	9.81	9.13	10.58	7.94	8.02	7.2	7.08	8.09	7.02	7.85	6.91		3966	6.88	2.91	2.01	4.62	3.57	5.23	5.31	6.76	3.89	6.11	3.11	3.42	5.91	5.12	4.71	3.72	3.75	4.84	3.6	4.73
3964	11.09	7.75	7.08	9.29	8.05	9.92	8.5	9.84	7.44	9.87	9.19	10.53	7.89	7.99	7.34	7.24	8.01	7.05	7.93	6.95		3964	6.85	2.96	2.11	4.59	3.44	5.23	5.36	6.72	4.01	6.17	3.17	3.37	5.86	5.09	4.85	3.88	3.67	4.87	3.68	4.77
3962	11	7.94	6.97	9.23	7.99	9.88	8.5	9.74	7.68	9.92	9.29	10.51	7.96	7.91	7.46	7.32	8.02	7	7.93	6.92		3962	6.76	3.15	2	4.53	3.38	5.19	5.36	6.62	4.25	6.22	3.27	3.35	5.93	5.01	4.97	3.96	3.68	4.82	3.68	4.74
3960	10.79	8.06	6.78	9.26	8	9.91	8.49	9.69	7.74	9.89	9.26	10.55	8.09	7.78	7.47	7.32	8.07	6.92	7.81	6.84		3960	6.55	3.27	1.81	4.56	3.39	5.22	5.35	6.57	4.31	6.19	3.24	3.39	6.06	4.88	4.98	3.96	3.73	4.74	3.56	4.66
3958	10.75	7.97	6.82	9.23	8.01	9.91	8.52	9.67	7.59	9.75	9.16	10.68	8.14	7.76	7.44	7.3	8.02	6.97	7.81	6.72		3958	6.51	3.18	1.85	4.53	3.4	5.22	5.38	6.55	4.16	6.05	3.14	3.52	6.11	4.86	4.95	3.94	3.68	4.79	3.56	4.54
3956	10.96	7.7	6.92	9.2	8.1	9.88	8.55	9.65	7.58	9.67	9.19	10.76	8.1	7.89	7.39	7.18	7.95	7.12	7.99	6.69		3956	6.72	2.91	1.95	4.5	3.49	5.19	5.41	6.53	4.15	5.97	3.17	3.6	6.07	4.99	4.9	3.82	3.61	4.94	3.74	4.51
3954	11.19	7.57	6.94	9.2	8.21	9.88	8.55	9.71	7.72	9.71	9.25	10.68	8.07	8.02	7.38	7	7.97	7.15	8.12	6.83		3954	6.95	2.78	1.97	4.5	3.6	5.19	5.41	6.59	4.29	6.01	3.23	3.52	6.04	5.12	4.89	3.64	3.63	4.97	3.87	4.65
3952	11.27	7.63	6.95	9.35	8.21	9.98	8.53	9.87	7.79	9.71	9.1	10.47	8.04	8.13	7.53	6.96	7.95	7.07	8.11	7.1		3952	7.03	2.84	1.98	4.65	3.6	5.29	5.39	6.75	4.36	6.01	3.08	3.31	6.01	5.23	5.04	3.6	3.61	4.89	3.86	4.92
3950	11.26	7.68	6.9	9.62	8.19	10.03	8.44	9.9	7.8	9.57	8.82	10.35	8.06	8.27	7.7	7.03	7.9	7.05	7.99	7.29		3950	7.02	2.89	1.93	4.92	3.58	5.34	5.3	6.78	4.37	5.87	2.8	3.19	6.03	5.37	5.21	3.67	3.56	4.87	3.74	5.11
3948	11.13	7.65	6.72	9.58	8.12	9.9	8.51	9.76	7.78	9.42	8.85	10.43	8.09	8.21	7.72	7.07	7.9	7.07	7.96	7.2		3948	6.89	2.86	1.75	4.88	3.51	5.21	5.37	6.64	4.35	5.72	2.83	3.27	6.06	5.31	5.23	3.71	3.56	4.89	3.71	5.02
3946	11.13	7.83	6.63	9.29	8.06	9.81	8.78	9.68	7.73	9.53	9.23	10.57	7.94	8.06	7.8	7.16	7.99	6.99	7.99	7.06		3946	6.89	3.04	1.66	4.59	3.45	5.12	5.64	6.56	4.3	5.83	3.21	3.41	5.91	5.16	5.31	3.8	3.65	4.81	3.74	4.88
3944	11.17	8.03	6.77	9.22	8	9.75	8.78	9.74	7.66	9.82	9.42	10.61	7.81	8.1	7.82	7.34	8.1	6.85	7.96	6.9		3944	6.93	3.24	1.8	4.52	3.39	5.06	5.64	6.62	4.23	6.12	3.4	3.45	5.78	5.2	5.33	3.98	3.76	4.67	3.71	4.72
3942	11.12	8	6.95	9.26	7.98	9.73	8.57	9.89	7.57	10.03	9.33	10.62	7.96	8.2	7.68	7.38	8.18	6.86	7.91	6.69		3942	6.88	3.21	1.98	4.56	3.37	5.04	5.43	6.77	4.14	6.33	3.31	3.46	5.93	5.3	5.19	4.02	3.84	4.68	3.66	4.51
3940	11.07	7.93	7.06	9.2	8.07	9.8	8.53	9.94	7.57	10.07	9.21	10.68	8.08	8.13	7.63	7.31	8.27	7.01	7.87	6.69		3940	6.83	3.14	2.09	4.5	3.46	5.11	5.39	6.82	4.14	6.37	3.19	3.52	6.05	5.23	5.14	3.95	3.93	4.83	3.62	4.51
3938	11.01	7.97	7.17	9.12	8.15	9.89	8.53	9.89	7.56	10.04	9.24	10.69	7.96	8.01	7.68	7.27	8.37	7	7.86	6.77		3938	6.77	3.18	2.2	4.42	3.54	5.2	5.39	6.77	4.13	6.34	3.22	3.53	5.93	5.11	5.19	3.91	4.03	4.82	3.61	4.59
3936	11.01	8	7.2	9.1	8.13	9.82	8.44	9.84	7.46	9.9	9.3	10.67	7.89	7.92	7.79	7.26	8.31	6.89	7.85	6.82		3936	6.77	3.21	2.23	4.4	3.52	5.13	5.3	6.72	4.03	6.2	3.28	3.51	5.86	5.02	5.3	3.9	3.97	4.71	3.6	4.64
3934	11.05	8	7.17	9.13	8.02	9.69	8.32	9.83	7.43	9.76	9.34	10.7	7.97	7.86	7.89	7.33	8.14	6.88	7.76	6.81		3934	6.81	3.21	2.2	4.43	3.41	5	5.18	6.71	4	6.06	3.32	3.54	5.94	4.96	5.4	3.97	3.8	4.7	3.51	4.63
3932	11.05	8.09	7.21	9.16	8	9.78	8.29	9.79	7.52	9.79	9.38	10.83	8.08	7.88	7.8	7.41	8.12	6.98	7.69	6.76		3932	6.81	3.3	2.24	4.46	3.39	5.09	5.15	6.67	4.09	6.09	3.36	3.67	6.05	4.98	5.31	4.05	3.78	4.8	3.44	4.58
3930	11.14	8.2	7.19	9.3	8.05	9.99	8.33	9.75	7.69	9.82	9.37	10.85	8.14	8.03	7.56	7.41	8.24	7.01	7.69	6.96		3930	6.9	3.41	2.22	4.6	3.44	5.3	5.19	6.63	4.26	6.12	3.35	3.69	6.11	5.13	5.07	4.05	3.9	4.83	3.44	4.78
3928	11.14	8.26	7.11	9.38	8.11	9.99	8.31	9.72	7.74	9.83	9.36	10.74	8.05	8.18	7.45	7.32	8.33	6.99	7.69	7.17		3928	6.9	3.47	2.14	4.68	3.5	5.3	5.17	6.6	4.31	6.13	3.34	3.58	6.02	5.28	4.96	3.96	3.99	4.81	3.44	4.99
3926	10.91	8.36	7.09	9.39	8.14	9.92	8.38	9.7	7.64	9.92	9.38	10.63	7.94	8.25	7.47	7.18	8.3	7.02	7.79	7.08		3926	6.67	3.57	2.12	4.69	3.53	5.23	5.24	6.58	4.21	6.22	3.36	3.47	5.91	5.35	4.98	3.82	3.96	4.84	3.54	4.9
3924	10.81	8.35	7.08	9.43	8.08	9.89	8.57	9.74	7.59	9.89	9.28	10.67	7.95	8.18	7.55	7.21	8.25	7.07	7.95	6.97		3924	6.57	3.56	2.11	4.73	3.47	5.2	5.43	6.62	4.16	6.19	3.26	3.51	5.92	5.28	5.06	3.85	3.91	4.89	3.7	4.79
3922	10.86	8.03	7.09	9.49	8.05	9.85	8.57	9.78	7.66	9.74	9.05	10.81	7.97	8.12	7.68	7.37	8.2	7.04	7.99	6.93		3922	6.62	3.24	2.12	4.79	3.44	5.16	5.43	6.66	4.23	6.04	3.03	3.65	5.94	5.22	5.19	4.01	3.86	4.86	3.74	4.75
3920	10.88	7.79	7.19	9.51	8.03	9.79	8.41	9.73	7.65	9.6	9.09	10.82	7.97	8.21	7.8	7.4	8.11	7	7.92	6.93		3920	6.64	3	2.22	4.81	3.42	5.1	5.27	6.61	4.22	5.9	3.07	3.66	5.94	5.31	5.31	4.04	3.77	4.82	3.67	4.75
3918	10.98	7.93	7.29	9.45	7.96	9.82	8.29	9.61	7.59	9.51	9.43	10.74	7.97	8.27	7.85	7.37	8.05	6.97	7.93	6.92		3918	6.74	3.14	2.32	4.75	3.35	5.13	5.15	6.49	4.16	5.81	3.41	3.58	5.94	5.37	5.36	4.01	3.71	4.79	3.68	4.74
3916	10.94	8.03	7.25	9.36	7.98	9.78	8.32	9.5	7.65	9.62	9.55	10.67	7.93	8.2	7.85	7.38	7.98	6.93	8.01	6.84		3916	6.7	3.24	2.28	4.66	3.37	5.09	5.18	6.38	4.22	5.92	3.53	3.51	5.9	5.3	5.36	4.02	3.64	4.75	3.76	4.66
3914	10.7	7.78	7.16	9.29	8.17	9.71	8.44	9.53	7.7	9.8	9.38	10.62	7.92	8.19	7.8	7.35	7.9	7.05	8.03	6.82		3914	6.46	2.99	2.19	4.59	3.56	5.02	5.3	6.41	4.27	6.1	3.36	3.46	5.89	5.29	5.31	3.99	3.56	4.87	3.78	4.64
3912	10.7	7.67	7.05	9.22	8.31	9.69	8.49	9.63	7.62	9.89	9.36	10.62	7.97	8.26	7.78	7.32	7.94	7.12	8.01	6.85		3912	6.46	2.88	2.08	4.52	3.7	5	5.35	6.51	4.19	6.19	3.34	3.46	5.94	5.36	5.29	3.96	3.6	4.94	3.76	4.67
3910	10.95	7.88	6.96	9.22	8.32	9.66	8.44	9.75	7.51	9.94	9.4	10.61	8.05	8.29	7.85	7.34	8.03	7.02	8.02	6.84		3910	6.71	3.09	1.99	4.52	3.71	4.97	5.3	6.63	4.08	6.24	3.38	3.45	6.02	5.39	5.36	3.98	3.69	4.84	3.77	4.66
3908	11.12	8.1	7.03	9.29	8.27	9.65	8.4	9.87	7.41	9.87	9.39	10.68	8.12	8.26	7.94	7.37	8.04	6.83	7.99	6.85		3908	6.88	3.31	2.06	4.59	3.66	4.96	5.26	6.75	3.98	6.17	3.37	3.52	6.09	5.36	5.45	4.01	3.7	4.65	3.74	4.67
3906	11.08	8.17	7.19	9.29	8.26	9.7	8.47	9.94	7.39	9.8	9.5	10.86	8.13	8.2	8.01	7.36	8.03	6.66	7.92	6.82		3906	6.84	3.38	2.22	4.59	3.65	5.01	5.33	6.82	3.96	6.1	3.48	3.7	6.1	5.3	5.52	4	3.69	4.48	3.67	4.64
3904	10.99	8.14	7.15	9.32	8.22	9.71	8.54	10.09	7.63	9.85	9.65	10.85	8	8.19	8	7.3	8.1	6.75	7.88	6.72		3904	6.75	3.35	2.18	4.62	3.61	5.02	5.4	6.97	4.2	6.15	3.63	3.69	5.97	5.29	5.51	3.94	3.76	4.57	3.63	4.54
3902	10.79	8.02	6.96	9.36	7.95	9.57	8.4	10.23	7.76	9.88	9.4	10.56	7.87	8.31	7.71	7.22	8.09	7.05	7.98	6.59		3902	6.55	3.23	1.99	4.66	3.34	4.88	5.26	7.11	4.33	6.18	3.38	3.4	5.84	5.41	5.22	3.86	3.75	4.87	3.73	4.41
3900	10.73	8.03	7.04	9.33	7.91	9.67	8.4	10.08	7.47	9.92	9.04	10.54	7.91	8.32	7.39	7.18	7.94	7.17	8.04	6.55		3900	6.49	3.24	2.07	4.63	3.3	4.98	5.26	6.96	4.04	6.22	3.02	3.38	5.88	5.42	4.9	3.82	3.6	4.99	3.79	4.37
3898	10.89	7.88	7.03	9.39	8.11	10.01	8.52	9.94	7.26	9.94	9.05	10.73	7.95	8.17	7.45	7.17	7.91	7.14	8.03	6.69		3898	6.65	3.09	2.06	4.69	3.5	5.32	5.38	6.82	3.83	6.24	3.03	3.57	5.92	5.27	4.96	3.81	3.57	4.96	3.78	4.51
3896	10.82	7.79	6.92	9.29	8.19	10.12	8.55	9.86	7.32	9.87	9.21	10.84	7.97	8.01	7.65	7.19	7.89	7.08	8.07	6.81		3896	6.58	3	1.95	4.59	3.58	5.43	5.41	6.74	3.89	6.17	3.19	3.68	5.94	5.11	5.16	3.83	3.55	4.9	3.82	4.63
3894	10.76	7.97	6.93	9.2	8.18	10.17	8.58	9.88	7.41	9.84	9.28	10.85	7.92	8.01	7.78	7.16	7.89	7.09	8.12	6.75		3894	6.52	3.18	1.96	4.5	3.57	5.48	5.44	6.76	3.98	6.14	3.26	3.69	5.89	5.11	5.29	3.8	3.55	4.91	3.87	4.57
3892	10.97	8.21	6.95	9.23	8.18	10.2	8.64	10.01	7.36	10.01	9.29	10.88	7.72	8.17	7.98	7.19	7.97	7.22	8.17	6.65		3892	6.73	3.42	1.98	4.53	3.57	5.51	5.5	6.89	3.93	6.31	3.27	3.72	5.69	5.27	5.49	3.83	3.63	5.04	3.92	4.47
3890	11.16	8.21	6.94	9.25	8.26	9.91	8.51	10.07	7.3	10.2	9.4	10.93	7.78	8.27	8	7.37	8.04	7.19	8.07	6.67		3890	6.92	3.42	1.97	4.55	3.65	5.22	5.37	6.95	3.87	6.5	3.38	3.77	5.75	5.37	5.51	4.01	3.7	5.01	3.82	4.49
3888	11.16	7.96	7.03	9.24	8.2	9.75	8.29	9.98	7.41	10.18	9.54	10.84	8.03	8.28	7.83	7.43	8.06	6.97	7.95	6.73		3888	6.92	3.17	2.06	4.54	3.59	5.06	5.15	6.86	3.98	6.48	3.52	3.68	6	5.38	5.34	4.07	3.72	4.79	3.7	4.55
3886	11.29	7.76	7.07	9.36	8.01	9.88	8.27	9.9	7.5	10.13	9.55	10.82	8.18	8.22	7.93	7.38	8.17	6.76	7.98	6.79		3886	7.05	2.97	2.1	4.66	3.4	5.19	5.13	6.78	4.07	6.43	3.53	3.66	6.15	5.32	5.44	4.02	3.83	4.58	3.73	4.61
3884	11.34	7.6	6.93	9.44	7.93	9.84	8.5	9.87	7.51	9.99	9.27	10.94	8.23	8.01	8.12	7.32	8.22	6.76	7.94	6.83		3884	7.1	2.81	1.96	4.74	3.32	5.15	5.36	6.75	4.08	6.29	3.25	3.78	6.2	5.11	5.63	3.96	3.88	4.58	3.69	4.65
3882	11.1	7.6	6.82	9.26	8.06	9.61	8.76	9.86	7.62	9.84	9.06	11.01	8.1	8.01	8.08	7.27	8.07	6.91	7.83	6.87		3882	6.86	2.81	1.85	4.56	3.45	4.92	5.62	6.74	4.19	6.14	3.04	3.85	6.07	5.11	5.59	3.91	3.73	4.73	3.58	4.69
3880	10.96	7.93	6.75	9.09	8.35	9.63	8.83	9.86	7.78	9.93	9.12	11.02	7.95	8.08	7.99	7.09	7.99	7.05	7.95	6.95		3880	6.72	3.14	1.78	4.39	3.74	4.94	5.69	6.74	4.35	6.23	3.1	3.86	5.92	5.18	5.5	3.73	3.65	4.87	3.7	4.77
3878	10.96	8.1	6.7	8.99	8.46	9.79	8.48	9.84	7.69	10.06	9.24	11	7.81	7.94	7.83	7.03	8.04	7.12	8	6.91		3878	6.72	3.31	1.73	4.29	3.85	5.1	5.34	6.72	4.26	6.36	3.22	3.84	5.78	5.04	5.34	3.67	3.7	4.94	3.75	4.73
3876	10.95	7.93	6.76	8.9	8.28	9.82	8.2	9.76	7.63	10.02	9.31	10.99	7.66	7.91	7.74	7.23	8.07	7.05	7.88	6.78		3876	6.71	3.14	1.79	4.2	3.67	5.13	5.06	6.64	4.2	6.32	3.29	3.83	5.63	5.01	5.25	3.87	3.73	4.87	3.63	4.6
3874	10.98	7.64	6.82	8.84	8.07	9.78	8.3	9.87	7.65	9.86	9.29	11	7.58	8.01	7.7	7.48	8.07	6.8	7.81	6.63		3874	6.74	2.85	1.85	4.14	3.46	5.09	5.16	6.75	4.22	6.16	3.27	3.84	5.55	5.11	5.21	4.12	3.73	4.62	3.56	4.45
3872	10.96	7.43	6.85	8.89	7.85	9.68	8.55	10.13	7.56	9.65	9.22	11.1	7.71	8.07	7.68	7.53	7.88	6.51	7.8	6.5		3872	6.72	2.64	1.88	4.19	3.24	4.99	5.41	7.01	4.13	5.95	3.2	3.94	5.68	5.17	5.19	4.17	3.54	4.33	3.55	4.32
3870	10.91	7.57	6.94	9.01	7.86	9.62	8.56	10.09	7.41	9.44	9.14	11.18	7.82	8.19	7.7	7.34	7.6	6.49	7.85	6.54		3870	6.67	2.78	1.97	4.31	3.25	4.93	5.42	6.97	3.98	5.74	3.12	4.02	5.79	5.29	5.21	3.98	3.26	4.31	3.6	4.36
3868	10.98	7.95	6.94	9	8.16	9.71	8.47	10.07	7.42	9.53	9.25	11.04	7.69	8.07	7.6	6.98	7.68	6.81	8.05	6.76		3868	6.74	3.16	1.97	4.3	3.55	5.02	5.33	6.95	3.99	5.83	3.23	3.88	5.66	5.17	5.11	3.62	3.34	4.63	3.8	4.58
3866	10.86	8.25	6.84	9.05	8.39	9.75	8.59	10.27	7.63	9.82	9.49	10.92	7.75	7.82	7.49	6.94	7.79	7.11	8.05	6.89		3866	6.62	3.46	1.87	4.35	3.78	5.06	5.45	7.15	4.2	6.12	3.47	3.76	5.72	4.92	5	3.58	3.45	4.93	3.8	4.71
3864	10.6	8.23	6.74	9.33	8.52	9.7	8.85	10.4	7.99	9.97	9.63	10.87	8.01	7.86	7.45	7.22	7.74	7.3	7.93	6.92		3864	6.36	3.44	1.77	4.63	3.91	5.01	5.71	7.28	4.56	6.27	3.61	3.71	5.98	4.96	4.96	3.86	3.4	5.12	3.68	4.74
3862	10.63	7.91	6.78	9.59	8.46	9.66	8.87	10.15	8.03	9.98	9.7	10.79	7.98	8	7.45	7.37	7.76	7.13	7.89	6.99		3862	6.39	3.12	1.81	4.89	3.85	4.97	5.73	7.03	4.6	6.28	3.68	3.63	5.95	5.1	4.96	4.01	3.42	4.95	3.64	4.81
3860	10.79	7.88	6.92	9.52	8.34	9.7	8.7	9.86	7.71	9.94	9.7	10.76	7.84	8	7.44	7.33	7.71	6.92	7.9	7.12		3860	6.55	3.09	1.95	4.82	3.73	5.01	5.56	6.74	4.28	6.24	3.68	3.6	5.81	5.1	4.95	3.97	3.37	4.74	3.65	4.94
3858	10.89	8.01	6.94	9.39	8.28	9.75	8.64	9.83	7.54	9.9	9.59	10.73	7.83	8.02	7.36	7.29	7.71	6.96	7.93	7.14		3858	6.65	3.22	1.97	4.69	3.67	5.06	5.5	6.71	4.11	6.2	3.57	3.57	5.8	5.12	4.87	3.93	3.37	4.78	3.68	4.96
3856	11.03	8.21	7.03	9.4	8.24	9.77	8.7	9.95	7.72	9.94	9.55	10.59	7.85	8.05	7.33	7.29	7.9	7.17	7.95	7.02		3856	6.79	3.42	2.06	4.7	3.63	5.08	5.56	6.83	4.29	6.24	3.53	3.43	5.82	5.15	4.84	3.93	3.56	4.99	3.7	4.84
3854	11.49	8.57	7.55	9.43	8.37	9.87	8.86	10.13	8.07	9.89	9.75	10.43	8.03	7.99	7.52	7.31	8.26	7.58	8.14	7.04		3854	7.25	3.78	2.58	4.73	3.76	5.18	5.72	7.01	4.64	6.19	3.73	3.27	6	5.09	5.03	3.95	3.92	5.4	3.89	4.86
3852	11.77	8.72	7.73	9.24	8.57	10.11	8.53	10.14	7.99	9.63	9.64	10.68	8.03	7.91	7.66	7.02	8.31	7.44	8.49	7.06		3852	7.53	3.93	2.76	4.54	3.96	5.42	5.39	7.02	4.56	5.93	3.62	3.52	6	5.01	5.17	3.66	3.97	5.26	4.24	4.88
3850	11.19	8.35	7.16	9.23	8.37	10.01	8.14	10.08	7.82	9.92	9.32	11.02	7.55	7.87	7.6	6.98	8.13	7.03	8.24	6.8		3850	6.95	3.56	2.19	4.53	3.76	5.32	5	6.96	4.39	6.22	3.3	3.86	5.52	4.97	5.11	3.62	3.79	4.85	3.99	4.62
3848	10.86	8.11	7	9.29	8.28	9.82	8.25	10.18	7.73	10.05	9.34	11.04	7.4	7.91	7.52	7.08	8.1	7	8.06	6.73		3848	6.62	3.32	2.03	4.59	3.67	5.13	5.11	7.06	4.3	6.35	3.32	3.88	5.37	5.01	5.03	3.72	3.76	4.82	3.81	4.55
3846	10.82	7.97	6.99	9.32	8.33	9.72	8.43	10.26	7.62	9.97	9.49	10.9	7.33	7.96	7.34	7.04	8.08	7.04	8.03	6.7		3846	6.58	3.18	2.02	4.62	3.72	5.03	5.29	7.14	4.19	6.27	3.47	3.74	5.3	5.06	4.85	3.68	3.74	4.86	3.78	4.52
3844	10.87	8.08	6.97	9.39	8.46	9.74	8.53	10.29	7.65	9.92	9.6	10.78	7.19	7.92	7.18	7.01	8	7.13	7.97	6.72		3844	6.63	3.29	2	4.69	3.85	5.05	5.39	7.17	4.22	6.22	3.58	3.62	5.16	5.02	4.69	3.65	3.66	4.95	3.72	4.54
3842	10.94	8.45	7.11	9.45	8.46	9.78	8.47	10.33	7.9	10.04	9.53	10.82	7.23	7.89	7.23	7.07	7.88	7.22	7.78	6.82		3842	6.7	3.66	2.14	4.75	3.85	5.09	5.33	7.21	4.47	6.34	3.51	3.66	5.2	4.99	4.74	3.71	3.54	5.04	3.53	4.64
3840	10.9	8.63	7.4	9.56	8.32	9.74	8.26	10.2	8.06	10.27	9.56	10.91	7.45	8.03	7.45	7.01	7.85	7.17	7.81	6.99		3840	6.66	3.84	2.43	4.86	3.71	5.05	5.12	7.08	4.63	6.57	3.54	3.75	5.42	5.13	4.96	3.65	3.51	4.99	3.56	4.81
3838	10.66	8.36	7.37	9.78	8.52	9.91	8.22	10.01	7.74	10.38	9.82	10.78	7.55	8.2	7.79	6.78	7.98	7.18	8.12	7.06		3838	6.42	3.57	2.4	5.08	3.91	5.22	5.08	6.89	4.31	6.68	3.8	3.62	5.52	5.3	5.3	3.42	3.64	5	3.87	4.88
3836	10.7	8.08	7.12	9.63	8.54	9.98	8.4	10.12	7.48	10.1	9.8	10.67	7.53	8.12	7.95	6.87	7.96	7.31	8.1	6.86		3836	6.46	3.29	2.15	4.93	3.93	5.29	5.26	7	4.05	6.4	3.78	3.51	5.5	5.22	5.46	3.51	3.62	5.13	3.85	4.68
3834	10.84	7.95	7.03	9.44	8.2	9.84	8.59	10.24	7.53	9.75	9.51	10.58	7.56	7.96	7.74	7.2	7.94	7.18	8.03	6.8		3834	6.6	3.16	2.06	4.74	3.59	5.15	5.45	7.12	4.1	6.05	3.49	3.42	5.53	5.06	5.25	3.84	3.6	5	3.78	4.62
3832	10.89	7.86	6.98	9.46	8.05	9.86	8.75	10.28	7.58	9.65	9.31	10.5	7.69	7.91	7.44	7.24	8	7.03	8.11	6.84		3832	6.65	3.07	2.01	4.76	3.44	5.17	5.61	7.16	4.15	5.95	3.29	3.34	5.66	5.01	4.95	3.88	3.66	4.85	3.86	4.66
3830	10.95	7.93	6.95	9.53	8.11	9.95	8.72	10.25	7.73	9.83	9.28	10.55	7.71	7.94	7.19	7.03	8.03	6.9	8.11	6.93		3830	6.71	3.14	1.98	4.83	3.5	5.26	5.58	7.13	4.3	6.13	3.26	3.39	5.68	5.04	4.7	3.67	3.69	4.72	3.86	4.75
3828	11.01	8	6.94	9.53	8.18	10.02	8.62	10.16	7.9	10.06	9.37	10.67	7.6	8.02	7.03	6.89	8.01	6.72	7.98	7		3828	6.77	3.21	1.97	4.83	3.57	5.33	5.48	7.04	4.47	6.36	3.35	3.51	5.57	5.12	4.54	3.53	3.67	4.54	3.73	4.82
3826	11.05	8	6.95	9.5	8.19	10.04	8.52	10.19	7.96	10.22	9.55	10.78	7.59	8.17	7.02	6.88	8.07	6.63	7.91	6.94		3826	6.81	3.21	1.98	4.8	3.58	5.35	5.38	7.07	4.53	6.52	3.53	3.62	5.56	5.27	4.53	3.52	3.73	4.45	3.66	4.76
3824	11.01	8.05	6.99	9.44	8.25	9.86	8.28	10.36	7.89	10.3	9.69	10.81	7.7	8.23	7.13	7.03	8.1	6.74	7.86	6.74		3824	6.77	3.26	2.02	4.74	3.64	5.17	5.14	7.24	4.46	6.6	3.67	3.65	5.67	5.33	4.64	3.67	3.76	4.56	3.61	4.56
3822	11.18	8.1	7	9.34	8.39	9.6	8.21	10.5	7.87	10.22	9.66	10.77	7.87	8.04	7.25	7.26	8.02	6.78	7.75	6.52		3822	6.94	3.31	2.03	4.64	3.78	4.91	5.07	7.38	4.44	6.52	3.64	3.61	5.84	5.14	4.76	3.9	3.68	4.6	3.5	4.34
3820	11.37	7.87	6.87	9.19	8.31	9.71	8.55	10.52	8.01	9.92	9.32	10.85	7.95	7.91	7.31	7.3	8.08	6.75	7.65	6.51		3820	7.13	3.08	1.9	4.49	3.7	5.02	5.41	7.4	4.58	6.22	3.3	3.69	5.92	5.01	4.82	3.94	3.74	4.57	3.4	4.33
3818	10.94	7.71	6.89	9.01	8.09	9.88	8.54	10.36	8.08	9.8	9.24	11.05	7.76	8.16	7.34	7.2	8.19	6.96	7.7	6.71		3818	6.7	2.92	1.92	4.31	3.48	5.19	5.4	7.24	4.65	6.1	3.22	3.89	5.73	5.26	4.85	3.84	3.85	4.78	3.45	4.53
3816	10.78	7.85	7.04	8.93	8.2	9.86	8.44	10.29	8.16	9.9	9.49	11.06	7.55	8.12	7.59	7.07	8.22	7.14	7.94	6.8		3816	6.54	3.06	2.07	4.23	3.59	5.17	5.3	7.17	4.73	6.2	3.47	3.9	5.52	5.22	5.1	3.71	3.88	4.96	3.69	4.62
3814	10.84	8.02	7.11	8.99	8.35	9.92	8.66	10.33	8.06	10.11	9.48	10.87	7.44	7.86	7.71	6.93	8.18	7.07	8.17	6.76		3814	6.6	3.23	2.14	4.29	3.74	5.23	5.52	7.21	4.63	6.41	3.46	3.71	5.41	4.96	5.22	3.57	3.84	4.89	3.92	4.58
3812	10.83	7.97	7.13	9.04	8.39	10.02	8.81	10.42	7.95	10.22	9.36	10.85	7.45	7.82	7.62	7.05	8.09	6.94	8.08	6.69		3812	6.59	3.18	2.16	4.34	3.78	5.33	5.67	7.3	4.52	6.52	3.34	3.69	5.42	4.92	5.13	3.69	3.75	4.76	3.83	4.51
3810	10.93	7.79	7.17	9	8.39	9.96	8.77	10.51	7.92	10.21	9.37	10.93	7.53	7.83	7.6	7.19	8.04	6.85	7.91	6.73		3810	6.69	3	2.2	4.3	3.78	5.27	5.63	7.39	4.49	6.51	3.35	3.77	5.5	4.93	5.11	3.83	3.7	4.67	3.66	4.55
3808	11.13	7.71	7.16	8.86	8.32	9.76	8.54	10.53	7.92	10.06	9.48	10.91	7.68	7.85	7.67	7.29	8.1	6.76	7.86	6.86		3808	6.89	2.92	2.19	4.16	3.71	5.07	5.4	7.41	4.49	6.36	3.46	3.75	5.65	4.95	5.18	3.93	3.76	4.58	3.61	4.68
3806	11.25	7.75	7.12	8.86	8.25	9.67	8.2	10.37	7.99	9.85	9.55	10.77	7.79	7.99	7.66	7.27	8.29	6.72	7.84	6.92		3806	7.01	2.96	2.15	4.16	3.64	4.98	5.06	7.25	4.56	6.15	3.53	3.61	5.76	5.09	5.17	3.91	3.95	4.54	3.59	4.74
3804	11.21	7.67	7.14	9.11	8.16	9.66	8.09	10.14	8.06	9.95	9.45	10.79	7.67	8.09	7.44	7.13	8.34	6.74	7.68	6.86		3804	6.97	2.88	2.17	4.41	3.55	4.97	4.95	7.02	4.63	6.25	3.43	3.63	5.64	5.19	4.95	3.77	4	4.56	3.43	4.68
3802	11.21	7.6	7.31	9.34	8.17	9.83	8.31	10.06	8.16	10.2	9.27	11	7.45	8.01	7.26	7.11	8.29	6.79	7.67	6.97		3802	6.97	2.81	2.34	4.64	3.56	5.14	5.17	6.94	4.73	6.5	3.25	3.84	5.42	5.11	4.77	3.75	3.95	4.61	3.42	4.79
3800	10.98	7.77	7.41	9.39	8.19	10.23	8.72	10.14	8.07	10.39	9	11.08	7.3	7.78	7.23	7.17	8.26	7.02	8.09	7.19		3800	6.74	2.98	2.44	4.69	3.58	5.54	5.58	7.02	4.64	6.69	2.98	3.92	5.27	4.88	4.74	3.81	3.92	4.84	3.84	5.01
3798	10.85	8.02	7.39	9.29	7.99	10.22	8.83	10.33	7.94	10.4	8.95	10.89	7.35	7.81	7.36	7.25	8.16	7.15	8.21	7.07		3798	6.61	3.23	2.42	4.59	3.38	5.53	5.69	7.21	4.51	6.7	2.93	3.73	5.32	4.91	4.87	3.89	3.82	4.97	3.96	4.89
3796	11.03	8.14	7.33	9.26	7.92	10.09	8.77	10.44	8.01	10.3	9.1	10.79	7.45	7.92	7.49	7.45	8.02	7.08	8.07	6.9		3796	6.79	3.35	2.36	4.56	3.31	5.4	5.63	7.32	4.58	6.6	3.08	3.63	5.42	5.02	5	4.09	3.68	4.9	3.82	4.72
3794	11.1	8.06	7.19	9.31	8.02	9.94	8.63	10.3	7.98	10.16	9.28	10.88	7.49	8.05	7.55	7.47	7.93	6.93	8.06	6.86		3794	6.86	3.27	2.22	4.61	3.41	5.25	5.49	7.18	4.55	6.46	3.26	3.72	5.46	5.15	5.06	4.11	3.59	4.75	3.81	4.68
3792	11.07	8	7.21	9.36	8.12	9.8	8.52	10.13	7.9	10.06	9.32	10.91	7.53	8.17	7.52	7.37	7.97	6.91	8.07	6.91		3792	6.83	3.21	2.24	4.66	3.51	5.11	5.38	7.01	4.47	6.36	3.3	3.75	5.5	5.27	5.03	4.01	3.63	4.73	3.82	4.73
3790	11.03	8.07	7.29	9.36	8.14	9.73	8.53	10.08	7.83	9.98	9.28	10.85	7.62	8.16	7.48	7.29	8.1	7	8.02	6.92		3790	6.79	3.28	2.32	4.66	3.53	5.04	5.39	6.96	4.4	6.28	3.26	3.69	5.59	5.26	4.99	3.93	3.76	4.82	3.77	4.74
3788	10.93	8.14	7.36	9.3	8.14	9.72	8.53	10.13	7.74	9.9	9.31	10.87	7.68	8.11	7.5	7.19	8.07	7.03	8.05	6.89		3788	6.69	3.35	2.39	4.6	3.53	5.03	5.39	7.01	4.31	6.2	3.29	3.71	5.65	5.21	5.01	3.83	3.73	4.85	3.8	4.71
3786	10.89	8.05	7.4	9.37	8.19	9.78	8.41	10.2	7.65	9.82	9.36	10.94	7.66	8.17	7.57	7.2	7.89	6.98	8.1	6.9		3786	6.65	3.26	2.43	4.67	3.58	5.09	5.27	7.08	4.22	6.12	3.34	3.78	5.63	5.27	5.08	3.84	3.55	4.8	3.85	4.72
3784	10.86	7.89	7.28	9.51	8.27	9.85	8.44	10.15	7.68	9.9	9.22	10.9	7.69	8.21	7.58	7.37	7.93	6.93	8.08	6.95		3784	6.62	3.1	2.31	4.81	3.66	5.16	5.3	7.03	4.25	6.2	3.2	3.74	5.66	5.31	5.09	4.01	3.59	4.75	3.83	4.77
3782	10.73	7.88	7.21	9.5	8.27	9.87	8.56	10.09	7.78	9.97	9.05	10.87	7.82	8.17	7.49	7.44	8	6.99	8.18	7		3782	6.49	3.09	2.24	4.8	3.66	5.18	5.42	6.97	4.35	6.27	3.03	3.71	5.79	5.27	5	4.08	3.66	4.81	3.93	4.82
3780	10.7	7.92	7.35	9.56	8.2	9.89	8.51	10.17	7.83	9.92	9.15	10.91	7.89	8.14	7.39	7.38	7.91	7.14	8.27	7.03		3780	6.46	3.13	2.38	4.86	3.59	5.2	5.37	7.05	4.4	6.22	3.13	3.75	5.86	5.24	4.9	4.02	3.57	4.96	4.02	4.85
3778	10.93	7.86	7.45	9.65	8.13	9.93	8.42	10.24	7.83	9.95	9.4	10.99	7.82	8.16	7.38	7.35	8.02	7.19	8.12	7.02		3778	6.69	3.07	2.48	4.95	3.52	5.24	5.28	7.12	4.4	6.25	3.38	3.83	5.79	5.26	4.89	3.99	3.68	5.01	3.87	4.84
3776	11.07	7.83	7.35	9.47	8.18	9.9	8.47	10.23	7.82	10.03	9.46	11	7.75	8.26	7.45	7.39	8.17	7.12	8	6.99		3776	6.83	3.04	2.38	4.77	3.57	5.21	5.33	7.11	4.39	6.33	3.44	3.84	5.72	5.36	4.96	4.03	3.83	4.94	3.75	4.81
3774	10.93	7.85	7.32	9.37	8.28	9.79	8.58	10.21	7.82	10.08	9.39	10.89	7.77	8.36	7.49	7.39	8.2	7.06	8.04	6.94		3774	6.69	3.06	2.35	4.67	3.67	5.1	5.44	7.09	4.39	6.38	3.37	3.73	5.74	5.46	5	4.03	3.86	4.88	3.79	4.76
3772	10.8	7.89	7.39	9.45	8.3	9.71	8.61	10.15	7.89	10.16	9.29	10.81	7.81	8.46	7.45	7.32	8.13	7.01	8.1	6.94		3772	6.56	3.1	2.42	4.75	3.69	5.02	5.47	7.03	4.46	6.46	3.27	3.65	5.78	5.56	4.96	3.96	3.79	4.83	3.85	4.76
3770	10.91	8.09	7.42	9.51	8.3	9.81	8.5	10.1	7.97	10.16	9.14	10.84	7.83	8.53	7.54	7.29	7.91	7.12	8.13	7.04		3770	6.67	3.3	2.45	4.81	3.69	5.12	5.36	6.98	4.54	6.46	3.12	3.68	5.8	5.63	5.05	3.93	3.57	4.94	3.88	4.86
3768	10.99	8.28	7.36	9.43	8.22	9.99	8.33	10.12	7.99	10	9	10.85	7.78	8.39	7.76	7.27	7.78	7.29	8.09	7.13		3768	6.75	3.49	2.39	4.73	3.61	5.3	5.19	7	4.56	6.3	2.98	3.69	5.75	5.49	5.27	3.91	3.44	5.11	3.84	4.95
3766	10.94	8.18	7.35	9.29	8.06	10.03	8.32	10.11	8.02	9.77	9.06	10.84	7.64	8.25	7.83	7.19	7.85	7.29	8.02	7.13		3766	6.7	3.39	2.38	4.59	3.45	5.34	5.18	6.99	4.59	6.07	3.04	3.68	5.61	5.35	5.34	3.83	3.51	5.11	3.77	4.95
3764	10.94	8.07	7.34	9.11	7.96	9.87	8.47	10.01	8.01	9.65	9.22	10.86	7.53	8.33	7.72	7.19	8.04	7.06	7.95	7.03		3764	6.7	3.28	2.37	4.41	3.35	5.18	5.33	6.89	4.58	5.95	3.2	3.7	5.5	5.43	5.23	3.83	3.7	4.88	3.7	4.85
3762	11.04	8.16	7.23	8.9	7.95	9.61	8.44	9.84	7.86	9.64	9.31	10.92	7.55	8.43	7.5	7.22	8.15	6.81	7.86	6.91		3762	6.8	3.37	2.26	4.2	3.34	4.92	5.3	6.72	4.43	5.94	3.29	3.76	5.52	5.53	5.01	3.86	3.81	4.63	3.61	4.73
3760	11.21	8.27	7.12	8.7	7.97	9.48	8.32	9.61	7.62	9.67	9.28	10.94	7.69	8.45	7.39	7.19	8.1	6.84	7.79	6.83		3760	6.97	3.48	2.15	4	3.36	4.79	5.18	6.49	4.19	5.97	3.26	3.78	5.66	5.55	4.9	3.83	3.76	4.66	3.54	4.65
3758	11.29	8.17	7.06	8.59	7.89	9.73	8.24	9.57	7.53	9.8	9.16	10.85	7.88	8.48	7.44	7.11	7.94	7.04	7.66	6.74		3758	7.05	3.38	2.09	3.89	3.28	5.04	5.1	6.45	4.1	6.1	3.14	3.69	5.85	5.58	4.95	3.75	3.6	4.86	3.41	4.56
3756	11.15	7.98	7.14	8.87	7.84	9.93	8.13	9.79	7.84	9.91	9.2	10.71	7.79	8.39	7.56	7.11	7.79	6.98	7.62	6.58		3756	6.91	3.19	2.17	4.17	3.23	5.24	4.99	6.67	4.41	6.21	3.18	3.55	5.76	5.49	5.07	3.75	3.45	4.8	3.37	4.4
3754	10.87	8.05	7.33	9.22	7.93	9.8	8.1	9.94	8.04	9.94	9.5	10.63	7.45	8.16	7.67	7.31	7.76	6.83	7.68	6.39		3754	6.63	3.26	2.36	4.52	3.32	5.11	4.96	6.82	4.61	6.24	3.48	3.47	5.42	5.26	5.18	3.95	3.42	4.65	3.43	4.21
3752	10.3	8.25	7.63	9.29	8.01	9.48	8.2	10.17	7.88	10.1	9.82	10.77	6.99	7.88	7.62	7.67	7.94	6.76	7.81	6.24		3752	6.06	3.46	2.66	4.59	3.4	4.79	5.06	7.05	4.45	6.4	3.8	3.61	4.96	4.98	5.13	4.31	3.6	4.58	3.56	4.06
3750	10.33	8.12	7.68	9.22	8.2	9.26	8.41	10.33	7.6	10.24	9.51	11.18	7.09	7.67	7.29	7.83	8.28	7.06	8.16	6.24		3750	6.09	3.33	2.71	4.52	3.59	4.57	5.27	7.21	4.17	6.54	3.49	4.02	5.06	4.77	4.8	4.47	3.94	4.88	3.91	4.06
3748	11.22	8.12	7.19	9.38	8.37	9.66	8.52	9.73	7.54	10.05	9.08	10.93	7.65	7.75	7.17	7.54	8.24	7.19	8.27	6.65		3748	6.98	3.33	2.22	4.68	3.76	4.97	5.38	6.61	4.11	6.35	3.06	3.77	5.62	4.85	4.68	4.18	3.9	5.01	4.02	4.47
3746	11.33	8.44	7.05	9.58	8.36	10.12	8.4	9.43	7.44	10.02	9.21	10.56	7.79	7.8	7.59	7.45	8.06	6.98	8.14	7.03		3746	7.09	3.65	2.08	4.88	3.75	5.43	5.26	6.31	4.01	6.32	3.19	3.4	5.76	4.9	5.1	4.09	3.72	4.8	3.89	4.85
3744	11.12	8.6	7.04	9.72	8.26	10.45	8.3	9.56	7.47	10.04	9.26	10.57	7.8	7.85	7.93	7.47	8.15	6.92	8.09	7.05		3744	6.88	3.81	2.07	5.02	3.65	5.76	5.16	6.44	4.04	6.34	3.24	3.41	5.77	4.95	5.44	4.11	3.81	4.74	3.84	4.87
3742	11.14	8.26	7.22	9.71	7.97	10.24	8.47	9.72	7.71	9.89	9.03	10.75	7.54	7.92	7.54	7.36	8.18	6.99	8.04	6.98		3742	6.9	3.47	2.25	5.01	3.36	5.55	5.33	6.6	4.28	6.19	3.01	3.59	5.51	5.02	5.05	4	3.84	4.81	3.79	4.8
3740	11.47	8.13	7.47	9.7	7.99	9.84	8.53	9.73	7.9	9.7	8.92	10.72	7.37	7.91	7.23	7.24	7.98	7.01	7.9	7.1		3740	7.23	3.34	2.5	5	3.38	5.15	5.39	6.61	4.47	6	2.9	3.56	5.34	5.01	4.74	3.88	3.64	4.83	3.65	4.92
3738	11.86	8.33	7.72	9.51	8.32	9.41	8.51	9.61	8.14	9.58	8.92	10.66	7.47	7.78	7.32	7.15	7.9	6.96	7.71	7.15		3738	7.62	3.54	2.75	4.81	3.71	4.72	5.37	6.49	4.71	5.88	2.9	3.5	5.44	4.88	4.83	3.79	3.56	4.78	3.46	4.97
3736	12.01	8.48	7.94	9.08	8.69	9.08	8.71	9.62	8.35	9.5	9.14	10.67	7.77	7.66	7.58	7.15	7.87	7.09	7.65	7.01		3736	7.77	3.69	2.97	4.38	4.08	4.39	5.57	6.5	4.92	5.8	3.12	3.51	5.74	4.76	5.09	3.79	3.53	4.91	3.4	4.83
3734	11.51	7.99	7.45	8.83	8.63	9.32	9.14	9.88	7.97	9.18	9.78	10.78	7.84	7.66	7.48	7.57	7.71	7.23	8.07	6.9		3734	7.27	3.2	2.48	4.13	4.02	4.63	6	6.76	4.54	5.48	3.76	3.62	5.81	4.76	4.99	4.21	3.37	5.05	3.82	4.72
3732	10.91	7.77	6.79	8.91	8.14	9.66	9.06	9.85	7.61	9.1	9.78	11.01	7.65	7.53	7.31	7.68	7.63	6.82	8.15	7.02		3732	6.67	2.98	1.82	4.21	3.53	4.97	5.92	6.73	4.18	5.4	3.76	3.85	5.62	4.63	4.82	4.32	3.29	4.64	3.9	4.84
3730	10.82	8.08	6.84	9.09	8	9.69	8.62	9.62	7.61	9.3	9.31	10.94	7.5	7.56	7.38	7.33	7.7	6.56	7.94	6.95		3730	6.58	3.29	1.87	4.39	3.39	5	5.48	6.5	4.18	5.6	3.29	3.78	5.47	4.66	4.89	3.97	3.36	4.38	3.69	4.77
3728	10.82	8.33	7.06	9.19	8.04	9.63	8.33	9.5	7.69	9.42	9.06	10.72	7.41	7.75	7.44	7.19	7.86	6.55	7.96	6.79		3728	6.58	3.54	2.09	4.49	3.43	4.94	5.19	6.38	4.26	5.72	3.04	3.56	5.38	4.85	4.95	3.83	3.52	4.37	3.71	4.61
3726	10.78	8.46	7.2	9.23	8.11	9.7	8.47	9.64	7.75	9.32	8.97	10.63	7.35	7.83	7.44	7.3	8.07	6.54	8.09	6.65		3726	6.54	3.67	2.23	4.53	3.5	5.01	5.33	6.52	4.32	5.62	2.95	3.47	5.32	4.93	4.95	3.94	3.73	4.36	3.84	4.47
3724	10.81	8.36	7.26	9.34	8.32	9.8	8.86	9.85	7.69	9.11	8.93	10.82	7.25	7.77	7.42	7.43	8.22	6.66	7.99	6.64		3724	6.57	3.57	2.29	4.64	3.71	5.11	5.72	6.73	4.26	5.41	2.91	3.66	5.22	4.87	4.93	4.07	3.88	4.48	3.74	4.46
3722	11.06	8.15	7.33	9.39	8.31	9.69	8.94	9.7	7.56	9.09	9	11.03	7.11	7.86	7.31	7.43	8.24	6.83	7.89	6.67		3722	6.82	3.36	2.36	4.69	3.7	5	5.8	6.58	4.13	5.39	2.98	3.87	5.08	4.96	4.82	4.07	3.9	4.65	3.64	4.49
3720	11.18	8.13	7.4	9.32	8.15	9.6	8.76	9.49	7.57	9.25	9.01	10.96	7.15	7.97	7.16	7.4	8.16	6.82	7.82	6.68		3720	6.94	3.34	2.43	4.62	3.54	4.91	5.62	6.37	4.14	5.55	2.99	3.8	5.12	5.07	4.67	4.04	3.82	4.64	3.57	4.5
3718	11.09	8.2	7.34	9.32	8.18	9.71	8.5	9.57	7.69	9.41	8.98	10.84	7.33	8.02	7.24	7.43	8.04	6.78	7.63	6.6		3718	6.85	3.41	2.37	4.62	3.57	5.02	5.36	6.45	4.26	5.71	2.96	3.68	5.3	5.12	4.75	4.07	3.7	4.6	3.38	4.42
3716	11.11	8.2	7.29	9.42	8.31	9.84	8.3	9.67	7.77	9.4	9.01	10.86	7.43	8.07	7.44	7.41	8.01	6.71	7.61	6.54		3716	6.87	3.41	2.32	4.72	3.7	5.15	5.16	6.55	4.34	5.7	2.99	3.7	5.4	5.17	4.95	4.05	3.67	4.53	3.36	4.36
3714	11.15	8.21	7.35	9.38	8.41	9.85	8.33	9.68	7.89	9.36	9.12	10.91	7.47	8.16	7.5	7.32	8.02	6.57	7.71	6.57		3714	6.91	3.42	2.38	4.68	3.8	5.16	5.19	6.56	4.46	5.66	3.1	3.75	5.44	5.26	5.01	3.96	3.68	4.39	3.46	4.39
3712	10.97	8.12	7.4	9.01	8.4	9.86	8.51	9.59	8.01	9.44	9.33	10.91	7.52	8.24	7.33	7.32	8.04	6.56	7.68	6.65		3712	6.73	3.33	2.43	4.31	3.79	5.17	5.37	6.47	4.58	5.74	3.31	3.75	5.49	5.34	4.84	3.96	3.7	4.38	3.43	4.47
3710	10.83	7.88	7.21	8.85	8.32	10.11	8.34	9.5	7.67	9.67	9.48	10.68	7.49	8.2	7.15	7.48	8.14	6.88	7.54	6.78		3710	6.59	3.09	2.24	4.15	3.71	5.42	5.2	6.38	4.24	5.97	3.46	3.52	5.46	5.3	4.66	4.12	3.8	4.7	3.29	4.6
3708	10.93	7.82	7.01	9.17	8.3	10.03	8.13	9.52	7.34	9.71	9.2	10.44	7.36	8.05	7.21	7.37	7.98	6.89	7.55	6.81		3708	6.69	3.03	2.04	4.47	3.69	5.34	4.99	6.4	3.91	6.01	3.18	3.28	5.33	5.15	4.72	4.01	3.64	4.71	3.3	4.63
3706	11.02	7.91	7.15	9.31	8.28	9.81	8.29	9.52	7.38	9.56	9.02	10.54	7.32	7.9	7.36	7.13	7.77	6.8	7.65	6.8		3706	6.78	3.12	2.18	4.61	3.67	5.12	5.15	6.4	3.95	5.86	3	3.38	5.29	5	4.87	3.77	3.43	4.62	3.4	4.62
3704	11.14	7.98	7.37	9.42	8.3	9.69	8.47	9.47	7.56	9.48	9.07	10.72	7.37	7.91	7.45	7.03	7.66	6.86	7.77	6.81		3704	6.9	3.19	2.4	4.72	3.69	5	5.33	6.35	4.13	5.78	3.05	3.56	5.34	5.01	4.96	3.67	3.32	4.68	3.52	4.63
3702	11.26	8.16	7.37	9.65	8.38	9.71	8.64	9.53	7.72	9.36	9.15	10.77	7.48	8.01	7.49	7.14	7.71	6.89	7.8	6.81		3702	7.02	3.37	2.4	4.95	3.77	5.02	5.5	6.41	4.29	5.66	3.13	3.61	5.45	5.11	5	3.78	3.37	4.71	3.55	4.63
3700	11.19	8.29	7.18	9.76	8.3	9.91	8.64	9.65	7.62	9.22	9.12	10.63	7.55	7.91	7.55	7.23	7.96	6.73	7.71	6.74		3700	6.95	3.5	2.21	5.06	3.69	5.22	5.5	6.53	4.19	5.52	3.1	3.47	5.52	5.01	5.06	3.87	3.62	4.55	3.46	4.56
3698	11.01	8.12	7.17	9.64	8.15	10	8.41	9.68	7.45	9.35	9.05	10.47	7.54	7.85	7.58	7.14	8.07	6.65	7.7	6.67		3698	6.77	3.33	2.2	4.94	3.54	5.31	5.27	6.56	4.02	5.65	3.03	3.31	5.51	4.95	5.09	3.78	3.73	4.47	3.45	4.49
3696	10.81	8.04	7.26	9.49	8.16	9.99	8.26	9.62	7.47	9.48	9.02	10.52	7.58	8	7.63	7.01	7.94	6.63	7.73	6.69		3696	6.57	3.25	2.29	4.79	3.55	5.3	5.12	6.5	4.04	5.78	3	3.36	5.55	5.1	5.14	3.65	3.6	4.45	3.48	4.51
3694	10.63	8.13	7.38	9.38	8.25	9.99	8.26	9.41	7.63	9.46	9.11	10.7	7.69	8.08	7.62	6.91	7.87	6.53	7.73	6.73		3694	6.39	3.34	2.41	4.68	3.64	5.3	5.12	6.29	4.2	5.76	3.09	3.54	5.66	5.18	5.13	3.55	3.53	4.35	3.48	4.55
3692	10.57	8.19	7.53	9.31	8.32	9.92	8.3	9.26	7.76	9.44	9.06	10.78	7.72	7.96	7.5	6.96	7.92	6.44	7.72	6.73		3692	6.33	3.4	2.56	4.61	3.71	5.23	5.16	6.14	4.33	5.74	3.04	3.62	5.69	5.06	5.01	3.6	3.58	4.26	3.47	4.55
3690	10.81	8.12	7.65	9.26	8.42	9.9	8.29	9.36	7.86	9.61	8.65	10.99	7.55	7.93	7.53	7.15	8	6.63	7.85	6.97		3690	6.57	3.33	2.68	4.56	3.81	5.21	5.15	6.24	4.43	5.91	2.63	3.83	5.52	5.03	5.04	3.79	3.66	4.45	3.6	4.79
3688	11.42	8.09	7.48	9.34	8.47	10.1	8.23	9.52	7.8	9.65	8.55	11.04	7.24	8.17	7.68	7.22	8.03	7	7.77	7		3688	7.18	3.3	2.51	4.64	3.86	5.41	5.09	6.4	4.37	5.95	2.53	3.88	5.21	5.27	5.19	3.86	3.69	4.82	3.52	4.82
3686	11.35	8.38	7.21	9.38	8.32	10.02	8.23	9.52	7.58	9.58	8.89	10.73	7.45	7.99	7.52	7.2	7.91	6.99	7.56	6.73		3686	7.11	3.59	2.24	4.68	3.71	5.33	5.09	6.4	4.15	5.88	2.87	3.57	5.42	5.09	5.03	3.84	3.57	4.81	3.31	4.55
3684	11.03	8.58	7.22	9.39	8.22	9.83	8.19	9.45	7.53	9.71	9.01	10.62	7.7	7.68	7.41	7.2	7.87	6.96	7.66	6.69		3684	6.79	3.79	2.25	4.69	3.61	5.14	5.05	6.33	4.1	6.01	2.99	3.46	5.67	4.78	4.92	3.84	3.53	4.78	3.41	4.51
3682	10.95	8.49	7.37	9.41	8.19	9.71	8.18	9.37	7.59	9.81	9.05	10.59	7.7	7.56	7.44	7.22	7.98	6.94	7.79	6.71		3682	6.71	3.7	2.4	4.71	3.58	5.02	5.04	6.25	4.16	6.11	3.03	3.43	5.67	4.66	4.95	3.86	3.64	4.76	3.54	4.53
3680	10.99	8.28	7.42	9.38	8.3	9.65	8.16	9.37	7.58	9.7	9.12	10.54	7.47	7.56	7.5	7.31	8.08	6.81	7.89	6.63		3680	6.75	3.49	2.45	4.68	3.69	4.96	5.02	6.25	4.15	6	3.1	3.38	5.44	4.66	5.01	3.95	3.74	4.63	3.64	4.45
3678	10.93	8.21	7.3	9.34	8.48	9.67	8.11	9.52	7.53	9.45	9.2	10.51	7.16	7.62	7.56	7.41	8.05	6.7	7.94	6.47		3678	6.69	3.42	2.33	4.64	3.87	4.98	4.97	6.4	4.1	5.75	3.18	3.35	5.13	4.72	5.07	4.05	3.71	4.52	3.69	4.29
3676	10.77	8.34	7.35	9.32	8.54	9.72	8.29	9.72	7.56	9.23	9.18	10.54	7.15	7.67	7.68	7.48	8.14	6.82	7.85	6.43		3676	6.53	3.55	2.38	4.62	3.93	5.03	5.15	6.6	4.13	5.53	3.16	3.38	5.12	4.77	5.19	4.12	3.8	4.64	3.6	4.25
3674	10.64	8.35	7.57	9.28	8.44	9.64	8.65	9.56	7.59	9.3	9.21	10.6	7.47	7.57	7.58	7.36	8.25	6.86	7.78	6.47		3674	6.4	3.56	2.6	4.58	3.83	4.95	5.51	6.44	4.16	5.6	3.19	3.44	5.44	4.67	5.09	4	3.91	4.68	3.53	4.29
3672	10.79	8.22	7.55	9.2	8.37	9.6	8.67	9.2	7.54	9.44	9.34	10.7	7.47	7.55	7.44	7.21	7.95	6.66	7.64	6.52		3672	6.55	3.43	2.58	4.5	3.76	4.91	5.53	6.08	4.11	5.74	3.32	3.54	5.44	4.65	4.95	3.85	3.61	4.48	3.39	4.34
3670	11.17	8.08	7.39	9.37	8.38	9.73	8.5	9.03	7.61	9.47	9.3	10.77	7.35	7.73	7.44	7.22	7.79	6.42	7.54	6.65		3670	6.93	3.29	2.42	4.67	3.77	5.04	5.36	5.91	4.18	5.77	3.28	3.61	5.32	4.83	4.95	3.86	3.45	4.24	3.29	4.47
3668	11.32	7.91	7.25	9.58	8.29	9.83	8.34	9.19	7.77	9.54	9.05	10.73	7.22	7.87	7.4	7.2	7.81	6.43	7.74	6.53		3668	7.08	3.12	2.28	4.88	3.68	5.14	5.2	6.07	4.34	5.84	3.03	3.57	5.19	4.97	4.91	3.84	3.47	4.25	3.49	4.35
3666	11.12	7.92	7.3	9.51	8.26	9.81	8.35	9.33	7.74	9.57	9.07	10.78	7.23	7.8	7.43	7.17	7.74	6.69	7.82	6.43		3666	6.88	3.13	2.33	4.81	3.65	5.12	5.21	6.21	4.31	5.87	3.05	3.62	5.2	4.9	4.94	3.81	3.4	4.51	3.57	4.25
3664	11.02	8.13	7.38	9.46	8.35	9.81	8.34	9.44	7.7	9.59	9.1	10.81	7.3	7.73	7.49	7.25	7.74	6.93	7.82	6.55		3664	6.78	3.34	2.41	4.76	3.74	5.12	5.2	6.32	4.27	5.89	3.08	3.65	5.27	4.83	5	3.89	3.4	4.75	3.57	4.37
3662	10.98	8.24	7.41	9.44	8.47	9.8	8.27	9.56	7.73	9.66	9.05	10.76	7.41	7.68	7.42	7.31	7.74	7.07	7.81	6.66		3662	6.74	3.45	2.44	4.74	3.86	5.11	5.13	6.44	4.3	5.96	3.03	3.6	5.38	4.78	4.93	3.95	3.4	4.89	3.56	4.48
3660	10.94	8.14	7.36	9.39	8.54	9.85	8.18	9.65	7.73	9.63	9	10.65	7.57	7.65	7.34	7.26	7.66	7.08	7.84	6.53		3660	6.7	3.35	2.39	4.69	3.93	5.16	5.04	6.53	4.3	5.93	2.98	3.49	5.54	4.75	4.85	3.9	3.32	4.9	3.59	4.35
3658	11.02	8.14	7.32	9.46	8.5	10	8.09	9.69	7.66	9.47	9.04	10.54	7.72	7.65	7.39	7.19	7.59	7.03	7.94	6.29		3658	6.78	3.35	2.35	4.76	3.89	5.31	4.95	6.57	4.23	5.77	3.02	3.38	5.69	4.75	4.9	3.83	3.25	4.85	3.69	4.11
3656	11.23	8.3	7.34	9.63	8.32	10.1	8.16	9.64	7.64	9.39	9.07	10.55	7.73	7.71	7.53	7.16	7.71	6.93	8.09	6.26		3656	6.99	3.51	2.37	4.93	3.71	5.41	5.02	6.52	4.21	5.69	3.05	3.39	5.7	4.81	5.04	3.8	3.37	4.75	3.84	4.08
3654	11.25	8.47	7.36	9.53	8.18	10.03	8.33	9.46	7.67	9.49	8.99	10.67	7.6	7.87	7.64	7.17	7.97	6.85	8.09	6.47		3654	7.01	3.68	2.39	4.83	3.57	5.34	5.19	6.34	4.24	5.79	2.97	3.51	5.57	4.97	5.15	3.81	3.63	4.67	3.84	4.29
3652	10.95	8.49	7.47	9.26	8.18	10.02	8.3	9.33	7.75	9.58	8.96	10.66	7.6	8.06	7.54	7.28	8.05	6.89	7.83	6.56		3652	6.71	3.7	2.5	4.56	3.57	5.33	5.16	6.21	4.32	5.88	2.94	3.5	5.57	5.16	5.05	3.92	3.71	4.71	3.58	4.38
3650	10.6	8.35	7.53	9.04	8.38	10.18	8.11	9.32	7.92	9.61	9.21	10.41	7.67	8.36	7.25	7.4	7.99	7.07	7.58	6.45		3650	6.36	3.56	2.56	4.34	3.77	5.49	4.97	6.2	4.49	5.91	3.19	3.25	5.64	5.46	4.76	4.04	3.65	4.89	3.33	4.27
3648	10.69	8.06	6.98	9.17	8.48	10.32	7.85	9.22	8.16	9.71	9.56	10.13	7.35	8.64	7.23	6.91	7.52	7.26	7.83	6.52		3648	6.45	3.27	2.01	4.47	3.87	5.63	4.71	6.1	4.73	6.01	3.54	2.97	5.32	5.74	4.74	3.55	3.18	5.08	3.58	4.34
3646	10.85	7.84	6.77	9.47	8.15	10.09	7.86	9.27	8	9.73	9.26	10.2	7.33	8.19	7.53	6.71	7.33	7.19	8.02	6.66		3646	6.61	3.05	1.8	4.77	3.54	5.4	4.72	6.15	4.57	6.03	3.24	3.04	5.3	5.29	5.04	3.35	2.99	5.01	3.77	4.48
3644	10.97	7.89	7.11	9.51	8.07	9.91	7.98	9.49	7.74	9.75	9.21	10.36	7.42	7.8	7.69	6.95	7.57	7.04	7.91	6.57		3644	6.73	3.1	2.14	4.81	3.46	5.22	4.84	6.37	4.31	6.05	3.19	3.2	5.39	4.9	5.2	3.59	3.23	4.86	3.66	4.39
3642	11.03	7.98	7.43	9.4	8.05	9.9	8.04	9.6	7.59	9.75	9.22	10.49	7.44	7.62	7.79	7.11	7.78	6.89	7.76	6.58		3642	6.79	3.19	2.46	4.7	3.44	5.21	4.9	6.48	4.16	6.05	3.2	3.33	5.41	4.72	5.3	3.75	3.44	4.71	3.51	4.4
3640	10.96	8.12	7.58	9.26	8	9.93	8.05	9.64	7.56	9.75	9.12	10.45	7.5	7.63	7.74	7.17	7.86	6.76	7.72	6.65		3640	6.72	3.33	2.61	4.56	3.39	5.24	4.91	6.52	4.13	6.05	3.1	3.29	5.47	4.73	5.25	3.81	3.52	4.58	3.47	4.47
3638	10.84	8.25	7.49	9.27	7.99	9.81	8.04	9.67	7.56	9.81	9.12	10.29	7.53	7.85	7.55	7.11	7.83	6.68	7.77	6.68		3638	6.6	3.46	2.52	4.57	3.38	5.12	4.9	6.55	4.13	6.11	3.1	3.13	5.5	4.95	5.06	3.75	3.49	4.5	3.52	4.5
3636	10.77	8.29	7.31	9.31	8.12	9.65	8.12	9.73	7.57	9.79	9.23	10.25	7.55	7.95	7.42	6.96	7.81	6.61	7.78	6.66		3636	6.53	3.5	2.34	4.61	3.51	4.96	4.98	6.61	4.14	6.09	3.21	3.09	5.52	5.05	4.93	3.6	3.47	4.43	3.53	4.48
3634	10.77	8.21	7.22	9.24	8.27	9.69	8.29	9.78	7.63	9.72	9.23	10.29	7.59	7.86	7.41	6.82	7.83	6.55	7.73	6.56		3634	6.53	3.42	2.25	4.54	3.66	5	5.15	6.66	4.2	6.02	3.21	3.13	5.56	4.96	4.92	3.46	3.49	4.37	3.48	4.38
3632	10.78	7.97	7.22	9.18	8.29	9.87	8.4	9.74	7.72	9.86	9.17	10.34	7.57	7.86	7.5	6.78	7.83	6.65	7.66	6.34		3632	6.54	3.18	2.25	4.48	3.68	5.18	5.26	6.62	4.29	6.16	3.15	3.18	5.54	4.96	5.01	3.42	3.49	4.47	3.41	4.16
3630	10.71	7.63	7.17	9.26	8.23	10.03	8.41	9.54	7.79	10.16	9.19	10.4	7.48	8.03	7.77	6.79	7.75	6.78	7.61	6.1		3630	6.47	2.84	2.2	4.56	3.62	5.34	5.27	6.42	4.36	6.46	3.17	3.24	5.45	5.13	5.28	3.43	3.41	4.6	3.36	3.92
3628	10.79	7.82	7.22	9.6	8.29	10.25	8.35	9.38	7.87	10.31	9.14	10.47	7.32	8.12	7.78	6.93	7.68	6.73	7.85	6.07		3628	6.55	3.03	2.25	4.9	3.68	5.56	5.21	6.26	4.44	6.61	3.12	3.31	5.29	5.22	5.29	3.57	3.34	4.55	3.6	3.89
3626	11.01	8.29	7.4	9.65	8.39	10.24	8.29	9.5	7.74	10.19	9.09	10.45	7.29	8.04	7.5	7	7.65	6.77	7.9	6.23		3626	6.77	3.5	2.43	4.95	3.78	5.55	5.15	6.38	4.31	6.49	3.07	3.29	5.26	5.14	5.01	3.64	3.31	4.59	3.65	4.05
3624	11.02	8.28	7.56	9.43	8.41	10.14	8.32	9.59	7.71	10.02	9.15	10.46	7.36	8	7.56	6.95	7.66	6.88	7.79	6.36		3624	6.78	3.49	2.59	4.73	3.8	5.45	5.18	6.47	4.28	6.32	3.13	3.3	5.33	5.1	5.07	3.59	3.32	4.7	3.54	4.18
3622	11.02	8.24	7.72	9.3	8.27	10.07	8.44	9.6	7.8	9.85	9.07	10.51	7.35	7.87	7.64	6.88	7.67	7	7.73	6.48		3622	6.78	3.45	2.75	4.6	3.66	5.38	5.3	6.48	4.37	6.15	3.05	3.35	5.32	4.97	5.15	3.52	3.33	4.82	3.48	4.3
3620	11	8.31	7.79	9.35	7.97	9.98	8.73	9.53	7.83	9.79	8.77	10.5	7.19	7.68	7.62	6.86	7.7	7.01	7.65	6.52		3620	6.76	3.52	2.82	4.65	3.36	5.29	5.59	6.41	4.4	6.09	2.75	3.34	5.16	4.78	5.13	3.5	3.36	4.83	3.4	4.34
3618	10.9	8.42	7.59	9.63	7.93	9.88	8.98	9.37	7.7	9.91	8.57	10.44	7.13	7.62	7.59	6.96	7.79	6.7	7.67	6.43		3618	6.66	3.63	2.62	4.93	3.32	5.19	5.84	6.25	4.27	6.21	2.55	3.28	5.1	4.72	5.1	3.6	3.45	4.52	3.42	4.25
3616	10.94	8.5	7.46	9.55	8.22	9.75	8.73	9.22	7.62	9.91	8.72	10.48	7.27	7.77	7.59	7.04	7.95	6.47	7.74	6.53		3616	6.7	3.71	2.49	4.85	3.61	5.06	5.59	6.1	4.19	6.21	2.7	3.32	5.24	4.87	5.1	3.68	3.61	4.29	3.49	4.35
3614	11.12	8.56	7.53	9.23	8.37	9.74	8.47	9.19	7.67	9.83	8.85	10.54	7.42	7.89	7.66	7.07	8.1	6.34	7.81	6.65		3614	6.88	3.77	2.56	4.53	3.76	5.05	5.33	6.07	4.24	6.13	2.83	3.38	5.39	4.99	5.17	3.71	3.76	4.16	3.56	4.47
3612	11.15	8.38	7.43	9.22	8.25	9.86	8.36	9.37	7.74	9.82	8.95	10.56	7.58	7.76	7.74	6.97	8	6.3	7.93	6.62		3612	6.91	3.59	2.46	4.52	3.64	5.17	5.22	6.25	4.31	6.12	2.93	3.4	5.55	4.86	5.25	3.61	3.66	4.12	3.68	4.44
3610	11.07	8.06	7.3	9.39	7.98	9.87	8.37	9.65	7.79	9.84	9.09	10.56	7.58	7.64	7.78	6.79	7.86	6.49	8.06	6.63		3610	6.83	3.27	2.33	4.69	3.37	5.18	5.23	6.53	4.36	6.14	3.07	3.4	5.55	4.74	5.29	3.43	3.52	4.31	3.81	4.45
3608	11.2	7.89	7.36	9.53	7.88	9.88	8.49	9.86	7.9	9.9	8.94	10.59	7.51	7.74	7.75	6.82	7.87	6.63	8.16	6.67		3608	6.96	3.1	2.39	4.83	3.27	5.19	5.35	6.74	4.47	6.2	2.92	3.43	5.48	4.84	5.26	3.46	3.53	4.45	3.91	4.49
3606	11.24	7.85	7.44	9.58	8.02	9.88	8.53	9.89	7.99	10.05	8.77	10.59	7.41	7.72	7.55	7.01	7.86	6.64	8.11	6.66		3606	7	3.06	2.47	4.88	3.41	5.19	5.39	6.77	4.56	6.35	2.75	3.43	5.38	4.82	5.06	3.65	3.52	4.46	3.86	4.48
3604	10.92	7.98	7.47	9.48	8.09	9.85	8.42	9.83	7.99	10.09	8.86	10.52	7.42	7.63	7.39	6.99	7.82	6.67	8	6.55		3604	6.68	3.19	2.5	4.78	3.48	5.16	5.28	6.71	4.56	6.39	2.84	3.36	5.39	4.73	4.9	3.63	3.48	4.49	3.75	4.37
3602	10.65	8.18	7.5	9.42	7.97	9.81	8.29	9.93	7.88	9.97	8.85	10.48	7.57	7.72	7.39	6.79	7.77	6.64	7.87	6.45		3602	6.41	3.39	2.53	4.72	3.36	5.12	5.15	6.81	4.45	6.27	2.83	3.32	5.54	4.82	4.9	3.43	3.43	4.46	3.62	4.27
3600	10.66	8.25	7.48	9.38	7.92	9.69	8.24	10.11	7.77	9.82	8.79	10.55	7.63	7.85	7.48	6.68	7.72	6.6	7.77	6.49		3600	6.42	3.46	2.51	4.68	3.31	5	5.1	6.99	4.34	6.12	2.77	3.39	5.6	4.95	4.99	3.32	3.38	4.42	3.52	4.31
3598	10.77	8.15	7.47	9.24	8.08	9.58	8.27	10.02	7.83	9.86	8.87	10.52	7.47	7.75	7.56	6.77	7.59	6.58	7.76	6.56		3598	6.53	3.36	2.5	4.54	3.47	4.89	5.13	6.9	4.4	6.16	2.85	3.36	5.44	4.85	5.07	3.41	3.25	4.4	3.51	4.38
3596	10.76	8	7.55	9.12	8.2	9.62	8.2	9.73	7.91	9.88	8.98	10.36	7.42	7.57	7.56	6.85	7.49	6.57	7.69	6.57		3596	6.52	3.21	2.58	4.42	3.59	4.93	5.06	6.61	4.48	6.18	2.96	3.2	5.39	4.67	5.07	3.49	3.15	4.39	3.44	4.39
3594	10.76	7.98	7.61	9.19	8.12	9.8	8.1	9.64	7.86	9.74	9.11	10.28	7.47	7.51	7.43	6.88	7.53	6.7	7.55	6.57		3594	6.52	3.19	2.64	4.49	3.51	5.11	4.96	6.52	4.43	6.04	3.09	3.12	5.44	4.61	4.94	3.52	3.19	4.52	3.3	4.39
3592	10.84	8.17	7.52	9.32	8.06	9.87	8.17	9.8	7.75	9.75	9.14	10.22	7.44	7.61	7.34	6.94	7.62	6.8	7.51	6.46		3592	6.6	3.38	2.55	4.62	3.45	5.18	5.03	6.68	4.32	6.05	3.12	3.06	5.41	4.71	4.85	3.58	3.28	4.62	3.26	4.28
3590	10.97	8.42	7.41	9.35	8.13	9.73	8.29	9.9	7.64	9.81	9.05	10.22	7.43	7.76	7.31	7	7.65	6.78	7.55	6.34		3590	6.73	3.63	2.44	4.65	3.52	5.04	5.15	6.78	4.21	6.11	3.03	3.06	5.4	4.86	4.82	3.64	3.31	4.6	3.3	4.16
3588	10.93	8.65	7.34	9.4	8.2	9.63	8.32	9.96	7.52	9.85	8.91	10.29	7.55	7.89	7.17	6.9	7.52	6.73	7.7	6.28		3588	6.69	3.86	2.37	4.7	3.59	4.94	5.18	6.84	4.09	6.15	2.89	3.13	5.52	4.99	4.68	3.54	3.18	4.55	3.45	4.1
3586	10.66	8.4	7.29	9.41	8.18	9.71	8.34	10.09	7.64	9.87	8.79	10.34	7.62	7.93	7.16	6.67	7.4	6.71	7.94	6.23		3586	6.42	3.61	2.32	4.71	3.57	5.02	5.2	6.97	4.21	6.17	2.77	3.18	5.59	5.03	4.67	3.31	3.06	4.53	3.69	4.05
3584	10.64	7.91	7.33	9.33	8.15	9.72	8.39	10.15	7.97	9.81	8.82	10.48	7.45	7.91	7.39	6.72	7.58	6.71	7.83	6.31		3584	6.4	3.12	2.36	4.63	3.54	5.03	5.25	7.03	4.54	6.11	2.8	3.32	5.42	5.01	4.9	3.36	3.24	4.53	3.58	4.13
3582	10.72	7.81	7.34	9.39	8.13	9.67	8.4	10.13	8.14	9.9	9.01	10.65	7.35	7.84	7.5	6.89	7.77	6.66	7.7	6.43		3582	6.48	3.02	2.37	4.69	3.52	4.98	5.26	7.01	4.71	6.2	2.99	3.49	5.32	4.94	5.01	3.53	3.43	4.48	3.45	4.25
3580	10.72	7.86	7.26	9.49	8.16	9.66	8.3	10.11	8.12	10.03	9.26	10.66	7.44	7.68	7.56	6.96	7.81	6.6	7.76	6.48		3580	6.48	3.07	2.29	4.79	3.55	4.97	5.16	6.99	4.69	6.33	3.24	3.5	5.41	4.78	5.07	3.6	3.47	4.42	3.51	4.3
3578	10.74	7.87	7.15	9.51	8.25	9.7	8.3	10.09	8	10.07	9.3	10.59	7.61	7.66	7.58	6.94	7.75	6.62	7.85	6.48		3578	6.5	3.08	2.18	4.81	3.64	5.01	5.16	6.97	4.57	6.37	3.28	3.43	5.58	4.76	5.09	3.58	3.41	4.44	3.6	4.3
3576	10.81	7.88	7.15	9.48	8.29	9.72	8.54	10.02	7.88	10.01	9.13	10.52	7.7	7.86	7.48	6.95	7.74	6.71	7.84	6.44		3576	6.57	3.09	2.18	4.78	3.68	5.03	5.4	6.9	4.45	6.31	3.11	3.36	5.67	4.96	4.99	3.59	3.4	4.53	3.59	4.26
3574	10.86	8	7.24	9.36	8.26	9.73	8.68	10.02	7.85	9.92	9.02	10.41	7.83	7.97	7.43	6.99	7.83	6.82	7.84	6.45		3574	6.62	3.21	2.27	4.66	3.65	5.04	5.54	6.9	4.42	6.22	3	3.25	5.8	5.07	4.94	3.63	3.49	4.64	3.59	4.27
3572	10.92	8.15	7.39	9.27	8.14	9.77	8.6	10.08	7.87	9.96	8.99	10.35	7.98	7.9	7.47	7	7.87	6.8	7.9	6.52		3572	6.68	3.36	2.42	4.57	3.53	5.08	5.46	6.96	4.44	6.26	2.97	3.19	5.95	5	4.98	3.64	3.53	4.62	3.65	4.34
3570	10.91	8.1	7.55	9.35	8.01	9.78	8.56	10.13	7.87	10	9.1	10.39	7.99	7.86	7.5	6.95	7.73	6.73	7.93	6.56		3570	6.67	3.31	2.58	4.65	3.4	5.09	5.42	7.01	4.44	6.3	3.08	3.23	5.96	4.96	5.01	3.59	3.39	4.55	3.68	4.38
3568	10.84	7.82	7.63	9.43	7.98	9.71	8.74	10.21	7.83	9.89	9.33	10.67	7.86	7.86	7.59	6.83	7.59	6.74	8.01	6.71		3568	6.6	3.03	2.66	4.73	3.37	5.02	5.6	7.09	4.4	6.19	3.31	3.51	5.83	4.96	5.1	3.47	3.25	4.56	3.76	4.53
3566	10.83	7.56	7.56	9.35	8	9.69	9.01	10.32	7.62	9.68	9.27	10.99	7.71	7.8	7.59	6.73	7.81	6.77	8.12	6.89		3566	6.59	2.77	2.59	4.65	3.39	5	5.87	7.2	4.19	5.98	3.25	3.83	5.68	4.9	5.1	3.37	3.47	4.59	3.87	4.71
3564	10.79	7.68	7.58	9.2	7.96	9.83	8.89	10.3	7.44	9.58	9.11	10.8	7.76	7.77	7.49	6.84	8.01	6.79	7.98	6.54		3564	6.55	2.89	2.61	4.5	3.35	5.14	5.75	7.18	4.01	5.88	3.09	3.64	5.73	4.87	5	3.48	3.67	4.61	3.73	4.36
3562	10.77	7.92	7.58	9.21	7.99	9.88	8.62	10.14	7.5	9.63	9.18	10.59	7.88	7.8	7.56	6.95	7.98	6.83	7.86	6.33		3562	6.53	3.13	2.61	4.51	3.38	5.19	5.48	7.02	4.07	5.93	3.16	3.43	5.85	4.9	5.07	3.59	3.64	4.65	3.61	4.15
3560	10.9	8.06	7.43	9.35	8.13	9.9	8.48	10.03	7.69	9.71	9.25	10.49	7.92	7.82	7.55	6.9	8.04	6.8	7.84	6.47		3560	6.66	3.27	2.46	4.65	3.52	5.21	5.34	6.91	4.26	6.01	3.23	3.33	5.89	4.92	5.06	3.54	3.7	4.62	3.59	4.29
3558	11.04	8.18	7.36	9.43	8.3	9.95	8.55	10.07	7.8	9.72	9.24	10.44	7.87	7.84	7.43	6.99	8.07	6.76	7.93	6.64		3558	6.8	3.39	2.39	4.73	3.69	5.26	5.41	6.95	4.37	6.02	3.22	3.28	5.84	4.94	4.94	3.63	3.73	4.58	3.68	4.46
3556	10.98	8.34	7.38	9.41	8.37	10	8.56	10.16	7.83	9.69	9.17	10.38	7.84	7.78	7.32	7.25	8.01	6.79	7.97	6.63		3556	6.74	3.55	2.41	4.71	3.76	5.31	5.42	7.04	4.4	5.99	3.15	3.22	5.81	4.88	4.83	3.89	3.67	4.61	3.72	4.45
3554	10.96	8.46	7.39	9.4	8.36	10.03	8.45	10.22	7.85	9.71	9.14	10.34	7.84	7.67	7.29	7.31	7.94	6.92	7.89	6.6		3554	6.72	3.67	2.42	4.7	3.75	5.34	5.31	7.1	4.42	6.01	3.12	3.18	5.81	4.77	4.8	3.95	3.6	4.74	3.64	4.42
3552	11.12	8.45	7.47	9.42	8.39	9.86	8.49	10.18	7.82	9.79	9.24	10.52	7.85	7.69	7.3	7.18	7.98	7.04	7.84	6.68		3552	6.88	3.66	2.5	4.72	3.78	5.17	5.35	7.06	4.39	6.09	3.22	3.36	5.82	4.79	4.81	3.82	3.64	4.86	3.59	4.5
3550	11.13	8.51	7.51	9.44	8.43	9.58	8.59	10.16	7.75	9.92	9.28	10.67	7.89	7.83	7.38	7.08	8.09	6.99	7.85	6.77		3550	6.89	3.72	2.54	4.74	3.82	4.89	5.45	7.04	4.32	6.22	3.26	3.51	5.86	4.93	4.89	3.72	3.75	4.81	3.6	4.59
3548	10.98	8.55	7.49	9.44	8.39	9.48	8.58	10.22	7.69	9.99	9.28	10.56	7.88	7.9	7.42	7.07	8.05	6.97	7.9	6.7		3548	6.74	3.76	2.52	4.74	3.78	4.79	5.44	7.1	4.26	6.29	3.26	3.4	5.85	5	4.93	3.71	3.71	4.79	3.65	4.52
3546	10.78	8.29	7.5	9.35	8.25	9.6	8.58	10.2	7.72	9.89	9.3	10.43	7.8	7.9	7.34	7.14	7.86	6.95	7.94	6.58		3546	6.54	3.5	2.53	4.65	3.64	4.91	5.44	7.08	4.29	6.19	3.28	3.27	5.77	5	4.85	3.78	3.52	4.77	3.69	4.4
3544	10.74	7.93	7.43	9.26	8.19	9.83	8.51	10.13	7.84	9.85	9.2	10.4	7.75	7.93	7.22	7.15	7.87	6.77	7.96	6.57		3544	6.5	3.14	2.46	4.56	3.58	5.14	5.37	7.01	4.41	6.15	3.18	3.24	5.72	5.03	4.73	3.79	3.53	4.59	3.71	4.39
3542	10.85	7.93	7.43	9.27	8.29	9.94	8.42	10.12	7.85	9.97	9.15	10.47	7.7	7.94	7.26	7.02	8.05	6.68	8.01	6.65		3542	6.61	3.14	2.46	4.57	3.68	5.25	5.28	7	4.42	6.27	3.13	3.31	5.67	5.04	4.77	3.66	3.71	4.5	3.76	4.47
3540	11.02	8.08	7.54	9.34	8.34	9.98	8.42	10.14	7.81	9.88	9.2	10.69	7.66	7.95	7.3	6.86	8.09	6.7	8.03	6.65		3540	6.78	3.29	2.57	4.64	3.73	5.29	5.28	7.02	4.38	6.18	3.18	3.53	5.63	5.05	4.81	3.5	3.75	4.52	3.78	4.47
3538	11.11	8.2	7.6	9.42	8.33	10.03	8.43	10.12	7.79	9.77	9.21	10.87	7.73	7.96	7.34	6.78	8	6.61	7.96	6.57		3538	6.87	3.41	2.63	4.72	3.72	5.34	5.29	7	4.36	6.07	3.19	3.71	5.7	5.06	4.85	3.42	3.66	4.43	3.71	4.39
3536	11.05	8.2	7.69	9.45	8.35	10.02	8.43	9.98	7.77	9.82	9.2	10.83	7.82	7.95	7.34	6.82	7.88	6.52	7.95	6.62		3536	6.81	3.41	2.72	4.75	3.74	5.33	5.29	6.86	4.34	6.12	3.18	3.67	5.79	5.05	4.85	3.46	3.54	4.34	3.7	4.44
3534	10.98	8.14	7.8	9.36	8.36	9.94	8.49	9.81	7.75	9.84	9.21	10.7	7.77	7.87	7.22	6.9	7.78	6.6	8.06	6.72		3534	6.74	3.35	2.83	4.66	3.75	5.25	5.35	6.69	4.32	6.14	3.19	3.54	5.74	4.97	4.73	3.54	3.44	4.42	3.81	4.54
3532	10.91	8.12	7.82	9.34	8.36	9.93	8.56	9.79	7.69	9.77	9.18	10.64	7.59	7.88	7.11	6.92	7.73	6.75	8.06	6.72		3532	6.67	3.33	2.85	4.64	3.75	5.24	5.42	6.67	4.26	6.07	3.16	3.48	5.56	4.98	4.62	3.56	3.39	4.57	3.81	4.54
3530	10.9	8.19	7.8	9.39	8.35	9.99	8.55	9.83	7.59	9.84	9.1	10.66	7.42	8.06	7	6.92	7.68	6.86	7.95	6.66		3530	6.66	3.4	2.83	4.69	3.74	5.3	5.41	6.71	4.16	6.14	3.08	3.5	5.39	5.16	4.51	3.56	3.34	4.68	3.7	4.48
3528	10.9	8.44	7.77	9.4	8.52	10.02	8.49	9.78	7.62	9.99	9	10.57	7.42	8.16	6.87	6.89	7.72	6.86	7.87	6.6		3528	6.66	3.65	2.8	4.7	3.91	5.33	5.35	6.66	4.19	6.29	2.98	3.41	5.39	5.26	4.38	3.53	3.38	4.68	3.62	4.42
3526	10.81	8.65	7.73	9.35	8.76	9.95	8.36	9.67	7.72	9.98	8.99	10.39	7.43	8.15	6.98	6.84	7.82	6.79	7.86	6.59		3526	6.57	3.86	2.76	4.65	4.15	5.26	5.22	6.55	4.29	6.28	2.97	3.23	5.4	5.25	4.49	3.48	3.48	4.61	3.61	4.41
3524	10.76	8.58	7.65	9.26	8.71	9.84	8.21	9.62	7.77	9.77	9.11	10.37	7.39	8.11	7.28	6.78	7.74	6.8	7.85	6.69		3524	6.52	3.79	2.68	4.56	4.1	5.15	5.07	6.5	4.34	6.07	3.09	3.21	5.36	5.21	4.79	3.42	3.4	4.62	3.6	4.51
3522	10.79	8.39	7.51	9.18	8.54	9.71	8.26	9.65	7.75	9.63	9.2	10.4	7.53	7.95	7.47	6.61	7.76	6.81	7.82	6.69		3522	6.55	3.6	2.54	4.48	3.93	5.02	5.12	6.53	4.32	5.93	3.18	3.24	5.5	5.05	4.98	3.25	3.42	4.63	3.57	4.51
3520	10.78	8.23	7.54	9.23	8.48	9.62	8.34	9.76	7.71	9.64	9.16	10.45	7.7	7.8	7.41	6.49	8.06	6.79	7.87	6.57		3520	6.54	3.44	2.57	4.53	3.87	4.93	5.2	6.64	4.28	5.94	3.14	3.29	5.67	4.9	4.92	3.13	3.72	4.61	3.62	4.39
3518	10.83	8.07	7.66	9.35	8.45	9.67	8.32	9.83	7.79	9.7	9.07	10.54	7.68	7.81	7.29	6.59	8.17	6.79	7.97	6.55		3518	6.59	3.28	2.69	4.65	3.84	4.98	5.18	6.71	4.36	6	3.05	3.38	5.65	4.91	4.8	3.23	3.83	4.61	3.72	4.37
3516	10.91	8.04	7.68	9.42	8.43	9.81	8.33	9.85	7.89	9.66	9.07	10.58	7.56	8	7.25	6.71	7.97	6.78	7.95	6.59		3516	6.67	3.25	2.71	4.72	3.82	5.12	5.19	6.73	4.46	5.96	3.05	3.42	5.53	5.1	4.76	3.35	3.63	4.6	3.7	4.41
3514	10.88	8.18	7.57	9.44	8.39	9.83	8.32	9.86	7.93	9.57	9.18	10.56	7.53	8.11	7.26	6.82	7.77	6.83	7.82	6.63		3514	6.64	3.39	2.6	4.74	3.78	5.14	5.18	6.74	4.5	5.87	3.16	3.4	5.5	5.21	4.77	3.46	3.43	4.65	3.57	4.45
3512	10.83	8.29	7.51	9.39	8.3	9.79	8.26	9.84	7.89	9.54	9.18	10.59	7.57	7.87	7.28	6.92	7.75	6.87	7.79	6.62		3512	6.59	3.5	2.54	4.69	3.69	5.1	5.12	6.72	4.46	5.84	3.16	3.43	5.54	4.97	4.79	3.56	3.41	4.69	3.54	4.44
3510	10.84	8.32	7.59	9.23	8.25	9.88	8.26	9.8	7.86	9.57	9.08	10.64	7.57	7.57	7.29	6.93	7.74	6.8	7.94	6.58		3510	6.6	3.53	2.62	4.53	3.64	5.19	5.12	6.68	4.43	5.87	3.06	3.48	5.54	4.67	4.8	3.57	3.4	4.62	3.69	4.4
3508	10.88	8.33	7.66	9.09	8.32	9.99	8.31	9.75	7.88	9.54	9.09	10.59	7.5	7.58	7.23	6.93	7.74	6.72	8.1	6.61		3508	6.64	3.54	2.69	4.39	3.71	5.3	5.17	6.63	4.45	5.84	3.07	3.43	5.47	4.68	4.74	3.57	3.4	4.54	3.85	4.43
3506	10.9	8.39	7.62	9.14	8.42	9.96	8.24	9.73	7.86	9.53	9.18	10.56	7.46	7.73	7.19	6.96	7.86	6.77	8	6.64		3506	6.66	3.6	2.65	4.44	3.81	5.27	5.1	6.61	4.43	5.83	3.16	3.4	5.43	4.83	4.7	3.6	3.52	4.59	3.75	4.46
3504	11.01	8.48	7.63	9.29	8.39	9.79	8.18	9.67	7.86	9.56	9.32	10.51	7.52	7.77	7.19	6.98	8.03	6.73	7.83	6.67		3504	6.77	3.69	2.66	4.59	3.78	5.1	5.04	6.55	4.43	5.86	3.3	3.35	5.49	4.87	4.7	3.62	3.69	4.55	3.58	4.49
3502	11.26	8.31	7.67	9.34	8.32	9.6	8.24	9.49	7.94	9.55	9.29	10.42	7.7	7.71	7.18	6.89	8.07	6.58	7.87	6.71		3502	7.02	3.52	2.7	4.64	3.71	4.91	5.1	6.37	4.51	5.85	3.27	3.26	5.67	4.81	4.69	3.53	3.73	4.4	3.62	4.53
3500	11.22	7.97	7.72	9.35	8.42	9.59	8.2	9.38	7.89	9.53	9.1	10.47	7.74	7.68	7.17	6.86	7.93	6.61	7.96	6.69		3500	6.98	3.18	2.75	4.65	3.81	4.9	5.06	6.26	4.46	5.83	3.08	3.31	5.71	4.78	4.68	3.5	3.59	4.43	3.71	4.51
3498	11.05	7.99	7.69	9.38	8.57	9.73	8.11	9.48	7.7	9.56	9.13	10.52	7.64	7.74	7.14	6.92	7.91	6.71	8.01	6.75		3498	6.81	3.2	2.72	4.68	3.96	5.04	4.97	6.36	4.27	5.86	3.11	3.36	5.61	4.84	4.65	3.56	3.57	4.53	3.76	4.57
3496	10.98	8.2	7.64	9.3	8.62	9.83	8.15	9.63	7.62	9.59	9.28	10.52	7.51	7.84	7.02	6.93	8.06	6.77	8.05	6.87		3496	6.74	3.41	2.67	4.6	4.01	5.14	5.01	6.51	4.19	5.89	3.26	3.36	5.48	4.94	4.53	3.57	3.72	4.59	3.8	4.69
3494	10.8	8.3	7.71	9.25	8.56	9.91	8.21	9.7	7.69	9.58	9.34	10.59	7.42	7.93	7.03	6.95	8.14	6.79	8.12	6.85		3494	6.56	3.51	2.74	4.55	3.95	5.22	5.07	6.58	4.26	5.88	3.32	3.43	5.39	5.03	4.54	3.59	3.8	4.61	3.87	4.67
3492	10.66	8.33	7.8	9.24	8.49	9.97	8.15	9.63	7.74	9.58	9.37	10.72	7.42	7.96	7.2	6.93	8.08	6.79	8.16	6.71		3492	6.42	3.54	2.83	4.54	3.88	5.28	5.01	6.51	4.31	5.88	3.35	3.56	5.39	5.06	4.71	3.57	3.74	4.61	3.91	4.53
3490	10.75	8.42	7.81	9.22	8.49	9.91	8.13	9.57	7.73	9.54	9.27	10.71	7.44	7.88	7.31	6.85	8.04	6.79	8.19	6.69		3490	6.51	3.63	2.84	4.52	3.88	5.22	4.99	6.45	4.3	5.84	3.25	3.55	5.41	4.98	4.82	3.49	3.7	4.61	3.94	4.51
3488	10.82	8.5	7.79	9.31	8.47	9.88	8.24	9.63	7.67	9.53	9.19	10.58	7.47	7.76	7.29	6.81	8.02	6.76	8.22	6.81		3488	6.58	3.71	2.82	4.61	3.86	5.19	5.1	6.51	4.24	5.83	3.17	3.42	5.44	4.86	4.8	3.45	3.68	4.58	3.97	4.63
3486	10.86	8.43	7.75	9.45	8.42	9.95	8.33	9.62	7.63	9.66	9.18	10.5	7.61	7.68	7.21	6.87	7.94	6.68	8.08	6.83		3486	6.62	3.64	2.78	4.75	3.81	5.26	5.19	6.5	4.2	5.96	3.16	3.34	5.58	4.78	4.72	3.51	3.6	4.5	3.83	4.65
3484	10.92	8.22	7.64	9.57	8.36	9.9	8.3	9.44	7.77	9.8	9.13	10.44	7.73	7.64	7.15	6.91	7.88	6.6	7.88	6.61		3484	6.68	3.43	2.67	4.87	3.75	5.21	5.16	6.32	4.34	6.1	3.11	3.28	5.7	4.74	4.66	3.55	3.54	4.42	3.63	4.43
3482	10.9	8.08	7.56	9.67	8.4	9.78	8.15	9.26	7.95	9.76	9.2	10.38	7.68	7.76	7.11	6.76	7.95	6.58	7.86	6.4		3482	6.66	3.29	2.59	4.97	3.79	5.09	5.01	6.14	4.52	6.06	3.18	3.22	5.65	4.86	4.62	3.4	3.61	4.4	3.61	4.22
3480	10.99	8.09	7.52	9.71	8.51	9.78	8.11	9.26	7.94	9.74	9.3	10.4	7.52	7.97	7.09	6.62	8.08	6.66	7.97	6.44		3480	6.75	3.3	2.55	5.01	3.9	5.09	4.97	6.14	4.51	6.04	3.28	3.24	5.49	5.07	4.6	3.26	3.74	4.48	3.72	4.26
3478	11.01	8.27	7.48	9.66	8.49	9.77	8.25	9.42	7.86	9.84	9.29	10.43	7.36	8.07	7.03	6.67	8.1	6.8	8.02	6.59		3478	6.77	3.48	2.51	4.96	3.88	5.08	5.11	6.3	4.43	6.14	3.27	3.27	5.33	5.17	4.54	3.31	3.76	4.62	3.77	4.41
3476	10.89	8.45	7.51	9.58	8.38	9.71	8.29	9.55	7.81	9.79	9.28	10.51	7.25	8.01	6.94	6.72	8.02	6.86	8.01	6.64		3476	6.65	3.66	2.54	4.88	3.77	5.02	5.15	6.43	4.38	6.09	3.26	3.35	5.22	5.11	4.45	3.36	3.68	4.68	3.76	4.46
3474	10.9	8.45	7.61	9.62	8.31	9.76	8.3	9.55	7.84	9.65	9.27	10.59	7.3	7.82	6.91	6.66	7.91	6.74	7.97	6.62		3474	6.66	3.66	2.64	4.92	3.7	5.07	5.16	6.43	4.41	5.95	3.25	3.43	5.27	4.92	4.42	3.3	3.57	4.56	3.72	4.44
3472	10.91	8.49	7.74	9.63	8.32	9.91	8.39	9.49	7.87	9.66	9.28	10.63	7.41	7.67	6.96	6.58	7.86	6.62	7.92	6.74		3472	6.67	3.7	2.77	4.93	3.71	5.22	5.25	6.37	4.44	5.96	3.26	3.47	5.38	4.77	4.47	3.22	3.52	4.44	3.67	4.56
3470	10.9	8.7	7.77	9.54	8.4	9.99	8.42	9.47	7.81	9.77	9.27	10.68	7.52	7.7	7.09	6.55	7.86	6.67	7.92	6.86		3470	6.66	3.91	2.8	4.84	3.79	5.3	5.28	6.35	4.38	6.07	3.25	3.52	5.49	4.8	4.6	3.19	3.52	4.49	3.67	4.68
3468	10.95	8.76	7.7	9.54	8.43	9.94	8.37	9.6	7.74	9.82	9.18	10.68	7.58	7.93	7.21	6.65	7.85	6.73	7.92	6.78		3468	6.71	3.97	2.73	4.84	3.82	5.25	5.23	6.48	4.31	6.12	3.16	3.52	5.55	5.03	4.72	3.29	3.51	4.55	3.67	4.6
3466	10.89	8.58	7.67	9.52	8.37	9.86	8.38	9.81	7.67	9.8	9.08	10.66	7.59	8.07	7.16	6.79	7.84	6.71	7.96	6.62		3466	6.65	3.79	2.7	4.82	3.76	5.17	5.24	6.69	4.24	6.1	3.06	3.5	5.56	5.17	4.67	3.43	3.5	4.53	3.71	4.44
3464	10.81	8.47	7.72	9.45	8.3	9.8	8.43	9.93	7.65	9.76	9.09	10.68	7.61	7.97	6.94	6.76	7.81	6.68	7.96	6.47		3464	6.57	3.68	2.75	4.75	3.69	5.11	5.29	6.81	4.22	6.06	3.07	3.52	5.58	5.07	4.45	3.4	3.47	4.5	3.71	4.29
3462	10.81	8.51	7.77	9.39	8.29	9.84	8.46	9.85	7.72	9.71	9.15	10.77	7.59	7.77	6.83	6.7	7.81	6.77	7.87	6.4		3462	6.57	3.72	2.8	4.69	3.68	5.15	5.32	6.73	4.29	6.01	3.13	3.61	5.56	4.87	4.34	3.34	3.47	4.59	3.62	4.22
3460	10.77	8.52	7.84	9.27	8.37	9.99	8.46	9.71	7.8	9.72	9.11	10.79	7.57	7.67	6.93	6.61	7.87	6.82	7.81	6.58		3460	6.53	3.73	2.87	4.57	3.76	5.3	5.32	6.59	4.37	6.02	3.09	3.63	5.54	4.77	4.44	3.25	3.53	4.64	3.56	4.4
3458	10.63	8.39	7.8	9.07	8.35	9.96	8.32	9.47	7.79	9.73	9.04	10.64	7.56	7.66	6.99	6.41	7.85	6.57	7.79	6.76		3458	6.39	3.6	2.83	4.37	3.74	5.27	5.18	6.35	4.36	6.03	3.02	3.48	5.53	4.76	4.5	3.05	3.51	4.39	3.54	4.58
3456	10.68	8.24	7.65	8.98	8.24	9.8	8.16	9.24	7.7	9.69	9.03	10.51	7.45	7.63	7.01	6.3	7.75	6.44	7.8	6.67		3456	6.44	3.45	2.68	4.28	3.63	5.11	5.02	6.12	4.27	5.99	3.01	3.35	5.42	4.73	4.52	2.94	3.41	4.26	3.55	4.49
3454	10.9	8.28	7.66	9.14	8.25	9.77	8.18	9.35	7.68	9.74	9.12	10.6	7.22	7.63	7.06	6.4	7.78	6.67	7.95	6.59		3454	6.66	3.49	2.69	4.44	3.64	5.08	5.04	6.23	4.25	6.04	3.1	3.44	5.19	4.73	4.57	3.04	3.44	4.49	3.7	4.41
3452	11.08	8.41	7.81	9.34	8.32	9.79	8.27	9.63	7.73	9.88	9.22	10.75	7.13	7.62	7.07	6.56	7.94	6.87	8.16	6.61		3452	6.84	3.62	2.84	4.64	3.71	5.1	5.13	6.51	4.3	6.18	3.2	3.59	5.1	4.72	4.58	3.2	3.6	4.69	3.91	4.43
3450	11.2	8.3	7.85	9.31	8.46	9.87	8.33	9.72	7.86	9.91	9.33	10.83	7.19	7.59	7.05	6.66	8.01	6.88	8.26	6.55		3450	6.96	3.51	2.88	4.61	3.85	5.18	5.19	6.6	4.43	6.21	3.31	3.67	5.16	4.69	4.56	3.3	3.67	4.7	4.01	4.37
3448	11.03	8.06	7.83	9.19	8.51	9.93	8.32	9.64	7.92	9.77	9.37	10.82	7.29	7.59	7.01	6.68	8	6.82	8.2	6.43		3448	6.79	3.27	2.86	4.49	3.9	5.24	5.18	6.52	4.49	6.07	3.35	3.66	5.26	4.69	4.52	3.32	3.66	4.64	3.95	4.25
3446	10.67	8.12	7.77	9.32	8.27	9.86	8.25	9.66	7.86	9.6	9.38	10.66	7.35	7.53	7.04	6.62	7.93	6.81	8.01	6.45		3446	6.43	3.33	2.8	4.62	3.66	5.17	5.11	6.54	4.43	5.9	3.36	3.5	5.32	4.63	4.55	3.26	3.59	4.63	3.76	4.27
3444	10.7	8.47	7.6	9.5	8.22	9.8	8.19	9.79	7.95	9.62	9.37	10.52	7.29	7.49	7.21	6.55	7.81	6.87	7.88	6.61		3444	6.46	3.68	2.63	4.8	3.61	5.11	5.05	6.67	4.52	5.92	3.35	3.36	5.26	4.59	4.72	3.19	3.47	4.69	3.63	4.43
3442	10.99	8.67	7.48	9.47	8.42	9.87	8.25	9.82	8.05	9.86	9.28	10.48	7.31	7.6	7.33	6.62	7.68	6.82	7.91	6.67		3442	6.75	3.88	2.51	4.77	3.81	5.18	5.11	6.7	4.62	6.16	3.26	3.32	5.28	4.7	4.84	3.26	3.34	4.64	3.66	4.49
3440	11.05	8.62	7.5	9.39	8.5	10	8.44	9.85	7.94	10.03	9.22	10.48	7.51	7.68	7.23	6.73	7.72	6.76	8.02	6.57		3440	6.81	3.83	2.53	4.69	3.89	5.31	5.3	6.73	4.51	6.33	3.2	3.32	5.48	4.78	4.74	3.37	3.38	4.58	3.77	4.39
3438	10.9	8.44	7.64	9.32	8.46	9.95	8.59	9.87	7.9	9.97	9.26	10.5	7.56	7.72	7.06	6.65	7.92	6.84	8.08	6.5		3438	6.66	3.65	2.67	4.62	3.85	5.26	5.45	6.75	4.47	6.27	3.24	3.34	5.53	4.82	4.57	3.29	3.58	4.66	3.83	4.32
3436	10.82	8.24	7.81	9.3	8.52	9.78	8.62	9.79	7.99	9.89	9.23	10.58	7.48	7.83	6.95	6.49	8.03	6.88	8.08	6.54		3436	6.58	3.45	2.84	4.6	3.91	5.09	5.48	6.67	4.56	6.19	3.21	3.42	5.45	4.93	4.46	3.13	3.69	4.7	3.83	4.36
3434	10.88	8.09	7.85	9.27	8.54	9.67	8.67	9.68	7.98	9.95	9.16	10.68	7.5	7.87	6.96	6.5	7.94	6.77	8.06	6.55		3434	6.64	3.3	2.88	4.57	3.93	4.98	5.53	6.56	4.55	6.25	3.14	3.52	5.47	4.97	4.47	3.14	3.6	4.59	3.81	4.37
3432	11.08	8.12	7.78	9.37	8.36	9.68	8.74	9.7	7.94	9.99	9.25	10.74	7.59	7.83	7.08	6.63	7.83	6.71	7.98	6.4		3432	6.84	3.33	2.81	4.67	3.75	4.99	5.6	6.58	4.51	6.29	3.23	3.58	5.56	4.93	4.59	3.27	3.49	4.53	3.73	4.22
3430	11.18	8.25	7.66	9.54	8.29	9.82	8.7	9.86	8.03	9.93	9.35	10.74	7.59	7.77	7.15	6.69	7.79	6.77	7.86	6.33		3430	6.94	3.46	2.69	4.84	3.68	5.13	5.56	6.74	4.6	6.23	3.33	3.58	5.56	4.87	4.66	3.33	3.45	4.59	3.61	4.15
3428	11.09	8.44	7.62	9.53	8.43	9.98	8.6	9.95	8.11	9.89	9.39	10.69	7.53	7.74	7.13	6.66	7.84	6.86	7.78	6.46		3428	6.85	3.65	2.65	4.83	3.82	5.29	5.46	6.83	4.68	6.19	3.37	3.53	5.5	4.84	4.64	3.3	3.5	4.68	3.53	4.28
3426	11.07	8.6	7.74	9.5	8.45	9.97	8.58	9.88	8.09	9.85	9.47	10.66	7.5	7.78	7.18	6.58	7.94	6.85	7.76	6.64		3426	6.83	3.81	2.77	4.8	3.84	5.28	5.44	6.76	4.66	6.15	3.45	3.5	5.47	4.88	4.69	3.22	3.6	4.67	3.51	4.46
3424	11.05	8.58	7.8	9.52	8.29	9.84	8.57	9.84	8.07	9.78	9.54	10.68	7.41	7.81	7.17	6.5	7.97	6.73	7.79	6.64		3424	6.81	3.79	2.83	4.82	3.68	5.15	5.43	6.72	4.64	6.08	3.52	3.52	5.38	4.91	4.68	3.14	3.63	4.55	3.54	4.46
3422	10.98	8.5	7.72	9.52	8.21	9.82	8.51	9.85	8.02	9.73	9.4	10.7	7.36	7.88	6.99	6.54	7.93	6.63	7.88	6.53		3422	6.74	3.71	2.75	4.82	3.6	5.13	5.37	6.73	4.59	6.03	3.38	3.54	5.33	4.98	4.5	3.18	3.59	4.45	3.63	4.35
3420	10.93	8.5	7.64	9.58	8.29	9.93	8.52	9.75	7.95	9.68	9.26	10.68	7.48	7.94	6.94	6.7	7.91	6.6	8.04	6.61		3420	6.69	3.71	2.67	4.88	3.68	5.24	5.38	6.63	4.52	5.98	3.24	3.52	5.45	5.04	4.45	3.34	3.57	4.42	3.79	4.43
3418	11.03	8.42	7.68	9.59	8.35	9.93	8.59	9.69	7.95	9.75	9.36	10.69	7.59	7.94	7.06	6.78	7.95	6.59	8.12	6.74		3418	6.79	3.63	2.71	4.89	3.74	5.24	5.45	6.57	4.52	6.05	3.34	3.53	5.56	5.04	4.57	3.42	3.61	4.41	3.87	4.56
3416	11.24	8.24	7.77	9.5	8.43	9.89	8.66	9.71	7.98	9.99	9.47	10.71	7.67	7.85	7.14	6.69	7.98	6.69	8.02	6.68		3416	7	3.45	2.8	4.8	3.82	5.2	5.52	6.59	4.55	6.29	3.45	3.55	5.64	4.95	4.65	3.33	3.64	4.51	3.77	4.5
3414	11.28	8.25	7.8	9.52	8.52	9.88	8.69	9.65	7.98	10.1	9.39	10.64	7.66	7.67	7.23	6.6	7.94	6.83	7.88	6.59		3414	7.04	3.46	2.83	4.82	3.91	5.19	5.55	6.53	4.55	6.4	3.37	3.48	5.63	4.77	4.74	3.24	3.6	4.65	3.63	4.41
3412	11.2	8.44	7.85	9.58	8.46	9.81	8.6	9.6	7.97	10	9.25	10.61	7.53	7.57	7.33	6.68	7.9	6.84	7.87	6.61		3412	6.96	3.65	2.88	4.88	3.85	5.12	5.46	6.48	4.54	6.3	3.23	3.45	5.5	4.67	4.84	3.32	3.56	4.66	3.62	4.43
3410	11.26	8.53	7.86	9.56	8.34	9.77	8.53	9.67	8.01	9.85	9.24	10.74	7.46	7.57	7.27	6.78	7.85	6.86	7.93	6.59		3410	7.02	3.74	2.89	4.86	3.73	5.08	5.39	6.55	4.58	6.15	3.22	3.58	5.43	4.67	4.78	3.42	3.51	4.68	3.68	4.41
3408	11.3	8.51	7.79	9.52	8.33	9.79	8.57	9.81	8.11	9.8	9.32	10.9	7.48	7.58	7.09	6.76	7.82	6.85	7.89	6.5		3408	7.06	3.72	2.82	4.82	3.72	5.1	5.43	6.69	4.68	6.1	3.3	3.74	5.45	4.68	4.6	3.4	3.48	4.67	3.64	4.32
3406	11.25	8.44	7.85	9.51	8.39	9.8	8.61	9.89	8.13	9.79	9.33	10.94	7.41	7.64	7.04	6.74	7.83	6.77	7.85	6.49		3406	7.01	3.65	2.88	4.81	3.78	5.11	5.47	6.77	4.7	6.09	3.31	3.78	5.38	4.74	4.55	3.38	3.49	4.59	3.6	4.31
3404	11.18	8.33	7.98	9.49	8.33	9.83	8.71	9.93	8.01	9.78	9.3	10.92	7.31	7.74	7.07	6.8	7.86	6.76	7.9	6.54		3404	6.94	3.54	3.01	4.79	3.72	5.14	5.57	6.81	4.58	6.08	3.28	3.76	5.28	4.84	4.58	3.44	3.52	4.58	3.65	4.36
3402	11.05	8.37	7.99	9.45	8.26	9.88	8.81	9.93	7.87	9.81	9.34	10.92	7.29	7.82	7.1	6.8	7.84	6.77	7.93	6.52		3402	6.81	3.58	3.02	4.75	3.65	5.19	5.67	6.81	4.44	6.11	3.32	3.76	5.26	4.92	4.61	3.44	3.5	4.59	3.68	4.34
3400	10.91	8.42	7.96	9.46	8.32	9.85	8.7	9.78	7.82	9.96	9.42	10.9	7.35	7.79	7.17	6.73	7.79	6.68	7.91	6.49		3400	6.67	3.63	2.99	4.76	3.71	5.16	5.56	6.66	4.39	6.26	3.4	3.74	5.32	4.89	4.68	3.37	3.45	4.5	3.66	4.31
3398	10.92	8.26	7.89	9.53	8.36	9.85	8.53	9.66	7.87	10.05	9.34	10.83	7.47	7.69	7.28	6.68	7.81	6.61	7.92	6.55		3398	6.68	3.47	2.92	4.83	3.75	5.16	5.39	6.54	4.44	6.35	3.32	3.67	5.44	4.79	4.79	3.32	3.47	4.43	3.67	4.37
3396	11	8.19	7.78	9.62	8.42	9.9	8.48	9.69	7.95	9.98	9.18	10.74	7.48	7.72	7.34	6.63	7.89	6.64	7.95	6.58		3396	6.76	3.4	2.81	4.92	3.81	5.21	5.34	6.57	4.52	6.28	3.16	3.58	5.45	4.82	4.85	3.27	3.55	4.46	3.7	4.4
3394	11.11	8.26	7.79	9.61	8.49	9.89	8.52	9.73	7.96	9.97	9.23	10.7	7.35	7.94	7.3	6.66	7.92	6.67	7.92	6.57		3394	6.87	3.47	2.82	4.91	3.88	5.2	5.38	6.61	4.53	6.27	3.21	3.54	5.32	5.04	4.81	3.3	3.58	4.49	3.67	4.39
3392	11.21	8.2	7.88	9.48	8.51	9.85	8.54	9.77	7.89	9.96	9.37	10.8	7.21	8	7.2	6.66	7.95	6.74	7.87	6.56		3392	6.97	3.41	2.91	4.78	3.9	5.16	5.4	6.65	4.46	6.26	3.35	3.64	5.18	5.1	4.71	3.3	3.61	4.56	3.62	4.38
3390	11.21	8.07	7.97	9.36	8.56	9.97	8.49	9.81	7.77	9.93	9.46	10.94	7.16	7.81	7.13	6.6	8.01	6.86	7.92	6.54		3390	6.97	3.28	3	4.66	3.95	5.28	5.35	6.69	4.34	6.23	3.44	3.78	5.13	4.91	4.64	3.24	3.67	4.68	3.67	4.36
3388	11.04	8.15	8.07	9.38	8.65	10.16	8.47	9.79	7.73	9.88	9.52	10.97	7.26	7.7	7.21	6.63	8.05	6.84	7.99	6.51		3388	6.8	3.36	3.1	4.68	4.04	5.47	5.33	6.67	4.3	6.18	3.5	3.81	5.23	4.8	4.72	3.27	3.71	4.66	3.74	4.33
3386	10.96	8.38	8.02	9.41	8.62	10.12	8.54	9.66	7.75	9.78	9.49	10.93	7.42	7.69	7.38	6.65	8.05	6.75	7.98	6.52		3386	6.72	3.59	3.05	4.71	4.01	5.43	5.4	6.54	4.32	6.08	3.47	3.77	5.39	4.79	4.89	3.29	3.71	4.57	3.73	4.34
3384	11.08	8.52	7.9	9.35	8.4	9.91	8.54	9.62	7.77	9.72	9.38	10.81	7.41	7.61	7.4	6.61	7.94	6.8	7.88	6.54		3384	6.84	3.73	2.93	4.65	3.79	5.22	5.4	6.5	4.34	6.02	3.36	3.65	5.38	4.71	4.91	3.25	3.6	4.62	3.63	4.36
3382	11.28	8.58	7.9	9.33	8.28	9.76	8.48	9.81	7.79	9.81	9.26	10.66	7.24	7.59	7.34	6.73	7.83	6.94	7.81	6.57		3382	7.04	3.79	2.93	4.63	3.67	5.07	5.34	6.69	4.36	6.11	3.24	3.5	5.21	4.69	4.85	3.37	3.49	4.76	3.56	4.39
3380	11.49	8.58	8.02	9.42	8.41	9.74	8.52	9.95	7.78	9.92	9.21	10.67	7.13	7.77	7.35	6.86	7.82	6.99	7.8	6.7		3380	7.25	3.79	3.05	4.72	3.8	5.05	5.38	6.83	4.35	6.22	3.19	3.51	5.1	4.87	4.86	3.5	3.48	4.81	3.55	4.52
3378	11.57	8.63	8.19	9.53	8.55	9.76	8.56	9.91	7.82	9.94	9.23	10.81	7.18	7.9	7.39	6.86	7.95	6.97	7.77	6.82		3378	7.33	3.84	3.22	4.83	3.94	5.07	5.42	6.79	4.39	6.24	3.21	3.65	5.15	5	4.9	3.5	3.61	4.79	3.52	4.64
3376	11.5	8.67	8.3	9.55	8.53	9.81	8.49	9.81	7.95	9.93	9.28	10.86	7.16	7.74	7.33	6.93	8.13	6.95	7.79	6.78		3376	7.26	3.88	3.33	4.85	3.92	5.12	5.35	6.69	4.52	6.23	3.26	3.7	5.13	4.84	4.84	3.57	3.79	4.77	3.54	4.6
3374	11.41	8.51	8.27	9.44	8.51	9.93	8.47	9.78	7.94	9.92	9.26	10.87	7	7.56	7.22	7	8.16	6.9	7.92	6.67		3374	7.17	3.72	3.3	4.74	3.9	5.24	5.33	6.66	4.51	6.22	3.24	3.71	4.97	4.66	4.73	3.64	3.82	4.72	3.67	4.49
3372	11.37	8.38	8.2	9.32	8.58	9.93	8.53	9.73	7.77	9.82	9.29	10.89	6.94	7.46	7.25	6.91	8.07	6.85	8.01	6.6		3372	7.13	3.59	3.23	4.62	3.97	5.24	5.39	6.61	4.34	6.12	3.27	3.73	4.91	4.56	4.76	3.55	3.73	4.67	3.76	4.42
3370	11.24	8.39	8.06	9.37	8.68	9.85	8.59	9.6	7.66	9.71	9.42	10.82	7.01	7.52	7.35	6.82	7.98	6.81	8.01	6.5		3370	7	3.6	3.09	4.67	4.07	5.16	5.45	6.48	4.23	6.01	3.4	3.66	4.98	4.62	4.86	3.46	3.64	4.63	3.76	4.32
3368	10.98	8.4	7.93	9.43	8.7	9.9	8.58	9.59	7.69	9.63	9.48	10.76	7.07	7.76	7.36	6.81	7.95	6.81	7.99	6.45		3368	6.74	3.61	2.96	4.73	4.09	5.21	5.44	6.47	4.26	5.93	3.46	3.6	5.04	4.86	4.87	3.45	3.61	4.63	3.74	4.27
3366	10.86	8.47	7.96	9.39	8.66	9.92	8.55	9.7	7.8	9.67	9.31	10.73	7.15	7.86	7.36	6.74	7.94	6.88	8.01	6.5		3366	6.62	3.68	2.99	4.69	4.05	5.23	5.41	6.58	4.37	5.97	3.29	3.57	5.12	4.96	4.87	3.38	3.6	4.7	3.76	4.32
3364	10.99	8.57	8	9.34	8.73	9.85	8.51	9.74	7.87	9.77	9.13	10.67	7.39	7.79	7.34	6.59	7.97	6.82	8.03	6.53		3364	6.75	3.78	3.03	4.64	4.12	5.16	5.37	6.62	4.44	6.07	3.11	3.51	5.36	4.89	4.85	3.23	3.63	4.64	3.78	4.35
3362	11.21	8.62	8	9.2	8.79	9.89	8.45	9.74	7.86	9.8	9.26	10.6	7.55	7.74	7.31	6.62	8.02	6.71	7.94	6.59		3362	6.97	3.83	3.03	4.5	4.18	5.2	5.31	6.62	4.43	6.1	3.24	3.44	5.52	4.84	4.82	3.26	3.68	4.53	3.69	4.41
3360	11.31	8.65	8.07	9.1	8.59	9.99	8.44	9.78	7.74	9.69	9.42	10.63	7.42	7.75	7.33	6.81	7.99	6.72	7.84	6.65		3360	7.07	3.86	3.1	4.4	3.98	5.3	5.3	6.66	4.31	5.99	3.4	3.47	5.39	4.85	4.84	3.45	3.65	4.54	3.59	4.47
3358	11.12	8.75	8.06	9.19	8.32	10.02	8.49	9.72	7.65	9.61	9.37	10.72	7.26	7.75	7.4	6.93	7.9	6.75	7.88	6.66		3358	6.88	3.96	3.09	4.49	3.71	5.33	5.35	6.6	4.22	5.91	3.35	3.56	5.23	4.85	4.91	3.57	3.56	4.57	3.63	4.48
3356	11.01	8.82	7.91	9.27	8.36	10.04	8.52	9.56	7.72	9.65	9.24	10.72	7.2	7.67	7.41	6.96	7.88	6.74	7.92	6.7		3356	6.77	4.03	2.94	4.57	3.75	5.35	5.38	6.44	4.29	5.95	3.22	3.56	5.17	4.77	4.92	3.6	3.54	4.56	3.67	4.52
3354	11.11	8.89	7.81	9.29	8.51	10.08	8.49	9.55	7.76	9.63	9.19	10.67	7.12	7.59	7.31	7.04	7.91	6.7	7.98	6.66		3354	6.87	4.1	2.84	4.59	3.9	5.39	5.35	6.43	4.33	5.93	3.17	3.51	5.09	4.69	4.82	3.68	3.57	4.52	3.73	4.48
3352	11.07	8.93	7.92	9.45	8.47	10.1	8.42	9.68	7.76	9.6	9.21	10.73	7.12	7.68	7.29	7.1	7.86	6.69	8.08	6.53		3352	6.83	4.14	2.95	4.75	3.86	5.41	5.28	6.56	4.33	5.9	3.19	3.57	5.09	4.78	4.8	3.74	3.52	4.51	3.83	4.35
3350	10.94	8.79	8.15	9.56	8.4	10.07	8.38	9.71	7.8	9.74	9.18	10.83	7.26	7.8	7.39	7.02	7.81	6.72	8.08	6.47		3350	6.7	4	3.18	4.86	3.79	5.38	5.24	6.59	4.37	6.04	3.16	3.67	5.23	4.9	4.9	3.66	3.47	4.54	3.83	4.29
3348	10.91	8.51	8.28	9.52	8.41	10.06	8.4	9.63	7.77	9.77	9.12	10.88	7.32	7.73	7.52	6.91	7.89	6.77	8	6.52		3348	6.67	3.72	3.31	4.82	3.8	5.37	5.26	6.51	4.34	6.07	3.1	3.72	5.29	4.83	5.03	3.55	3.55	4.59	3.75	4.34
3346	10.99	8.33	8.26	9.47	8.37	10.08	8.4	9.61	7.71	9.64	9.16	10.92	7.28	7.64	7.58	6.86	7.98	6.71	8.01	6.59		3346	6.75	3.54	3.29	4.77	3.76	5.39	5.26	6.49	4.28	5.94	3.14	3.76	5.25	4.74	5.09	3.5	3.64	4.53	3.76	4.41
3344	11.16	8.31	8.19	9.36	8.35	10.08	8.39	9.65	7.73	9.62	9.26	10.87	7.36	7.66	7.55	6.92	8.03	6.6	8.08	6.61		3344	6.92	3.52	3.22	4.66	3.74	5.39	5.25	6.53	4.3	5.92	3.24	3.71	5.33	4.76	5.06	3.56	3.69	4.42	3.83	4.43
3342	11.15	8.38	8.19	9.26	8.41	10.08	8.37	9.7	7.73	9.63	9.38	10.79	7.49	7.75	7.52	6.98	8.15	6.66	8.08	6.61		3342	6.91	3.59	3.22	4.56	3.8	5.39	5.23	6.58	4.3	5.93	3.36	3.63	5.46	4.85	5.03	3.62	3.81	4.48	3.83	4.43
3340	11.04	8.46	8.17	9.34	8.49	10.06	8.29	9.73	7.71	9.54	9.51	10.8	7.51	7.76	7.56	6.88	8.22	6.87	8.02	6.56		3340	6.8	3.67	3.2	4.64	3.88	5.37	5.15	6.61	4.28	5.84	3.49	3.64	5.48	4.86	5.07	3.52	3.88	4.69	3.77	4.38
3338	11.18	8.47	8.01	9.48	8.55	9.97	8.25	9.64	7.79	9.41	9.41	10.82	7.46	7.68	7.64	6.8	8.08	6.88	7.99	6.47		3338	6.94	3.68	3.04	4.78	3.94	5.28	5.11	6.52	4.36	5.71	3.39	3.66	5.43	4.78	5.15	3.44	3.74	4.7	3.74	4.29
3336	11.29	8.6	7.92	9.56	8.59	9.85	8.36	9.45	7.85	9.39	9.2	10.81	7.46	7.75	7.6	6.91	7.93	6.7	8.04	6.46		3336	7.05	3.81	2.95	4.86	3.98	5.16	5.22	6.33	4.42	5.69	3.18	3.65	5.43	4.85	5.11	3.55	3.59	4.52	3.79	4.28
3334	11.2	8.74	7.98	9.54	8.57	9.88	8.48	9.36	7.85	9.48	9.19	10.79	7.49	7.89	7.52	7.07	7.94	6.59	8.1	6.55		3334	6.96	3.95	3.01	4.84	3.96	5.19	5.34	6.24	4.42	5.78	3.17	3.63	5.46	4.99	5.03	3.71	3.6	4.41	3.85	4.37
3332	11.19	8.72	7.93	9.45	8.49	9.97	8.45	9.37	7.9	9.61	9.2	10.78	7.48	7.9	7.5	7.17	7.88	6.63	8.11	6.6		3332	6.95	3.93	2.96	4.75	3.88	5.28	5.31	6.25	4.47	5.91	3.18	3.62	5.45	5	5.01	3.81	3.54	4.45	3.86	4.42
3330	11.2	8.72	7.87	9.35	8.4	9.99	8.4	9.39	8	9.75	9.21	10.84	7.44	7.85	7.45	7.24	7.74	6.73	7.99	6.58		3330	6.96	3.93	2.9	4.65	3.79	5.3	5.26	6.27	4.57	6.05	3.19	3.68	5.41	4.95	4.96	3.88	3.4	4.55	3.74	4.4
3328	11.18	8.65	8.02	9.33	8.35	10.02	8.43	9.39	7.98	9.81	9.31	10.86	7.36	7.86	7.42	7.25	7.72	6.78	7.78	6.62		3328	6.94	3.86	3.05	4.63	3.74	5.33	5.29	6.27	4.55	6.11	3.29	3.7	5.33	4.96	4.93	3.89	3.38	4.6	3.53	4.44
3326	11.2	8.53	8.19	9.35	8.32	9.99	8.45	9.41	7.82	9.79	9.36	10.71	7.3	7.86	7.37	7.13	7.82	6.73	7.77	6.62		3326	6.96	3.74	3.22	4.65	3.71	5.3	5.31	6.29	4.39	6.09	3.34	3.55	5.27	4.96	4.88	3.77	3.48	4.55	3.52	4.44
3324	11.23	8.62	8.12	9.4	8.28	9.94	8.38	9.49	7.71	9.78	9.29	10.61	7.33	7.87	7.23	7	7.97	6.67	7.9	6.56		3324	6.99	3.83	3.15	4.7	3.67	5.25	5.24	6.37	4.28	6.08	3.27	3.45	5.3	4.97	4.74	3.64	3.63	4.49	3.65	4.38
3322	11.27	8.78	8.01	9.42	8.31	9.9	8.34	9.5	7.73	9.77	9.22	10.69	7.42	7.91	7.21	6.95	8.08	6.67	7.87	6.57		3322	7.03	3.99	3.04	4.72	3.7	5.21	5.2	6.38	4.3	6.07	3.2	3.53	5.39	5.01	4.72	3.59	3.74	4.49	3.62	4.39
3320	11.26	8.77	7.95	9.37	8.48	9.83	8.39	9.42	7.76	9.7	9.27	10.8	7.5	7.88	7.29	6.9	8.1	6.75	7.74	6.56		3320	7.02	3.98	2.98	4.67	3.87	5.14	5.25	6.3	4.33	6	3.25	3.64	5.47	4.98	4.8	3.54	3.76	4.57	3.49	4.38
3318	11.28	8.71	7.9	9.38	8.58	9.8	8.35	9.45	7.77	9.66	9.37	10.82	7.52	7.81	7.33	6.96	8.12	6.89	7.7	6.48		3318	7.04	3.92	2.93	4.68	3.97	5.11	5.21	6.33	4.34	5.96	3.35	3.66	5.49	4.91	4.84	3.6	3.78	4.71	3.45	4.3
3316	11.28	8.78	7.95	9.49	8.48	9.82	8.33	9.48	7.77	9.75	9.46	10.83	7.53	7.82	7.39	7.07	8.05	6.89	7.81	6.45		3316	7.04	3.99	2.98	4.79	3.87	5.13	5.19	6.36	4.34	6.05	3.44	3.67	5.5	4.92	4.9	3.71	3.71	4.71	3.56	4.27
3314	11.14	8.8	8.15	9.6	8.37	9.81	8.43	9.35	7.87	9.86	9.45	10.88	7.54	7.88	7.41	7.04	7.85	6.75	7.93	6.48		3314	6.9	4.01	3.18	4.9	3.76	5.12	5.29	6.23	4.44	6.16	3.43	3.72	5.51	4.98	4.92	3.68	3.51	4.57	3.68	4.3
3312	11.08	8.69	8.27	9.64	8.36	9.83	8.45	9.17	7.96	9.81	9.33	10.87	7.52	7.9	7.29	7	7.74	6.75	7.97	6.51		3312	6.84	3.9	3.3	4.94	3.75	5.14	5.31	6.05	4.53	6.11	3.31	3.71	5.49	5	4.8	3.64	3.4	4.57	3.72	4.33
3310	11.2	8.65	8.2	9.62	8.42	9.92	8.35	8.97	7.93	9.74	9.25	10.83	7.55	7.87	7.26	7.02	7.74	6.88	7.94	6.48		3310	6.96	3.86	3.23	4.92	3.81	5.23	5.21	5.85	4.5	6.04	3.23	3.67	5.52	4.97	4.77	3.66	3.4	4.7	3.69	4.3
3308	11.18	8.67	8.19	9.55	8.42	10.03	8.33	8.92	7.89	9.75	9.24	10.8	7.65	7.78	7.37	7	7.79	6.91	7.92	6.45		3308	6.94	3.88	3.22	4.85	3.81	5.34	5.19	5.8	4.46	6.05	3.22	3.64	5.62	4.88	4.88	3.64	3.45	4.73	3.67	4.27
3306	10.98	8.63	8.26	9.47	8.39	10	8.38	9.1	7.86	9.78	9.25	10.82	7.74	7.74	7.45	7.06	7.88	6.77	7.94	6.49		3306	6.74	3.84	3.29	4.77	3.78	5.31	5.24	5.98	4.43	6.08	3.23	3.66	5.71	4.84	4.96	3.7	3.54	4.59	3.69	4.31
3304	10.93	8.64	8.22	9.43	8.47	9.93	8.43	9.27	7.87	9.82	9.29	10.85	7.66	7.79	7.4	7.16	7.83	6.6	7.91	6.46		3304	6.69	3.85	3.25	4.73	3.86	5.24	5.29	6.15	4.44	6.12	3.27	3.69	5.63	4.89	4.91	3.8	3.49	4.42	3.66	4.28
3302	11.08	8.83	8.12	9.42	8.56	10	8.36	9.26	7.87	9.81	9.24	10.86	7.42	7.88	7.38	7.18	7.66	6.58	7.85	6.41		3302	6.84	4.04	3.15	4.72	3.95	5.31	5.22	6.14	4.44	6.11	3.22	3.7	5.39	4.98	4.89	3.82	3.32	4.4	3.6	4.23
3300	11.22	8.85	8.15	9.44	8.58	10.09	8.15	9.24	7.81	9.7	9.16	10.92	7.32	7.94	7.4	7.06	7.67	6.67	7.85	6.41		3300	6.98	4.06	3.18	4.74	3.97	5.4	5.01	6.12	4.38	6	3.14	3.76	5.29	5.04	4.91	3.7	3.33	4.49	3.6	4.23
3298	11.21	8.69	8.29	9.52	8.62	10.04	8.08	9.25	7.82	9.65	9.17	10.97	7.34	7.9	7.32	6.89	7.81	6.73	7.89	6.45		3298	6.97	3.9	3.32	4.82	4.01	5.35	4.94	6.13	4.39	5.95	3.15	3.81	5.31	5	4.83	3.53	3.47	4.55	3.64	4.27
3296	11.17	8.73	8.38	9.59	8.68	9.91	8.22	9.19	7.9	9.72	9.14	10.91	7.26	7.82	7.22	6.84	7.85	6.81	7.92	6.51		3296	6.93	3.94	3.41	4.89	4.07	5.22	5.08	6.07	4.47	6.02	3.12	3.75	5.23	4.92	4.73	3.48	3.51	4.63	3.67	4.33
3294	11.16	8.78	8.34	9.59	8.65	9.85	8.32	9.11	8.09	9.82	9.02	10.81	7.26	7.86	7.17	6.82	7.8	6.86	7.94	6.5		3294	6.92	3.99	3.37	4.89	4.04	5.16	5.18	5.99	4.66	6.12	3	3.65	5.23	4.96	4.68	3.46	3.46	4.68	3.69	4.32
3292	10.99	8.71	8.27	9.54	8.6	9.85	8.21	9.03	8.31	9.88	8.99	10.77	7.44	7.88	7.15	6.8	7.77	6.77	7.92	6.52		3292	6.75	3.92	3.3	4.84	3.99	5.16	5.07	5.91	4.88	6.18	2.97	3.61	5.41	4.98	4.66	3.44	3.43	4.59	3.67	4.34
3290	10.95	8.74	8.25	9.46	8.64	9.87	8.13	9.01	8.28	9.92	9.08	10.71	7.53	7.84	7.23	6.87	7.88	6.71	7.87	6.63		3290	6.71	3.95	3.28	4.76	4.03	5.18	4.99	5.89	4.85	6.22	3.06	3.55	5.5	4.94	4.74	3.51	3.54	4.53	3.62	4.45
3288	11.23	8.9	8.22	9.37	8.65	9.86	8.21	9.05	8.17	9.94	9.17	10.62	7.53	7.86	7.29	6.86	7.99	6.75	7.88	6.65		3288	6.99	4.11	3.25	4.67	4.04	5.17	5.07	5.93	4.74	6.24	3.15	3.46	5.5	4.96	4.8	3.5	3.65	4.57	3.63	4.47
3286	11.33	8.99	8.22	9.44	8.63	9.88	8.3	9.04	8.08	9.88	9.16	10.56	7.58	7.85	7.31	6.78	7.96	6.73	7.94	6.57		3286	7.09	4.2	3.25	4.74	4.02	5.19	5.16	5.92	4.65	6.18	3.14	3.4	5.55	4.95	4.82	3.42	3.62	4.55	3.69	4.39
3284	11.16	8.92	8.27	9.56	8.7	9.94	8.37	9.01	7.92	9.82	9.07	10.56	7.58	7.87	7.41	6.69	7.87	6.62	7.99	6.52		3284	6.92	4.13	3.3	4.86	4.09	5.25	5.23	5.89	4.49	6.12	3.05	3.4	5.55	4.97	4.92	3.33	3.53	4.44	3.74	4.34
3282	11.07	8.93	8.28	9.54	8.73	9.86	8.39	9.13	7.89	9.77	9.05	10.6	7.47	7.94	7.44	6.67	7.96	6.57	8.02	6.57		3282	6.83	4.14	3.31	4.84	4.12	5.17	5.25	6.01	4.46	6.07	3.03	3.44	5.44	5.04	4.95	3.31	3.62	4.39	3.77	4.39
3280	11.13	8.99	8.27	9.47	8.68	9.81	8.3	9.32	7.95	9.73	9.12	10.57	7.36	7.93	7.39	6.75	8.14	6.7	7.93	6.67		3280	6.89	4.2	3.3	4.77	4.07	5.12	5.16	6.2	4.52	6.03	3.1	3.41	5.33	5.03	4.9	3.39	3.8	4.52	3.68	4.49
3278	11.24	8.74	8.27	9.41	8.7	9.85	8.23	9.4	7.9	9.81	9.17	10.51	7.35	7.92	7.44	6.76	8.13	6.86	7.76	6.67		3278	7	3.95	3.3	4.71	4.09	5.16	5.09	6.28	4.47	6.11	3.15	3.35	5.32	5.02	4.95	3.4	3.79	4.68	3.51	4.49
3276	11.23	8.47	8.25	9.45	8.75	9.83	8.28	9.36	7.91	9.85	9.15	10.49	7.43	7.93	7.42	6.74	8.04	6.98	7.63	6.55		3276	6.99	3.68	3.28	4.75	4.14	5.14	5.14	6.24	4.48	6.15	3.13	3.33	5.4	5.03	4.93	3.38	3.7	4.8	3.38	4.37
3274	11.1	8.5	8.24	9.5	8.72	9.79	8.36	9.33	7.99	9.74	9.14	10.55	7.5	7.88	7.3	6.75	8.09	6.97	7.66	6.46		3274	6.86	3.71	3.27	4.8	4.11	5.1	5.22	6.21	4.56	6.04	3.12	3.39	5.47	4.98	4.81	3.39	3.75	4.79	3.41	4.28
3272	11.01	8.58	8.23	9.35	8.59	9.75	8.37	9.35	8.05	9.65	9.05	10.68	7.51	7.85	7.27	6.78	8.18	6.81	7.84	6.53		3272	6.77	3.79	3.26	4.65	3.98	5.06	5.23	6.23	4.62	5.95	3.03	3.52	5.48	4.95	4.78	3.42	3.84	4.63	3.59	4.35
3270	10.93	8.5	8.2	9.27	8.53	9.75	8.35	9.34	8.11	9.7	8.89	10.81	7.54	7.88	7.26	6.9	8.1	6.67	7.98	6.67		3270	6.69	3.71	3.23	4.57	3.92	5.06	5.21	6.22	4.68	6	2.87	3.65	5.51	4.98	4.77	3.54	3.76	4.49	3.73	4.49
3268	10.98	8.49	8.14	9.41	8.56	9.72	8.25	9.32	8.1	9.74	8.89	10.9	7.6	7.89	7.29	6.93	7.93	6.65	7.98	6.75		3268	6.74	3.7	3.17	4.71	3.95	5.03	5.11	6.2	4.67	6.04	2.87	3.74	5.57	4.99	4.8	3.57	3.59	4.47	3.73	4.57
3266	11.29	8.64	8.14	9.52	8.5	9.64	8.13	9.37	8.04	9.64	9	10.96	7.5	7.88	7.4	6.84	7.89	6.68	7.92	6.7		3266	7.05	3.85	3.17	4.82	3.89	4.95	4.99	6.25	4.61	5.94	2.98	3.8	5.47	4.98	4.91	3.48	3.55	4.5	3.67	4.52
3264	11.6	8.79	8.18	9.49	8.39	9.61	8.2	9.37	7.98	9.51	8.97	10.88	7.34	7.95	7.43	6.8	7.94	6.75	7.83	6.59		3264	7.36	4	3.21	4.79	3.78	4.92	5.06	6.25	4.55	5.81	2.95	3.72	5.31	5.05	4.94	3.44	3.6	4.57	3.58	4.41
3262	11.6	8.78	8.19	9.49	8.4	9.66	8.37	9.28	7.91	9.53	8.9	10.69	7.32	8	7.31	6.77	7.92	6.89	7.85	6.57		3262	7.36	3.99	3.22	4.79	3.79	4.97	5.23	6.16	4.48	5.83	2.88	3.53	5.29	5.1	4.82	3.41	3.58	4.71	3.6	4.39
3260	11.42	8.7	8.17	9.66	8.52	9.75	8.44	9.21	7.87	9.64	9	10.66	7.35	7.97	7.23	6.68	7.88	7.01	7.94	6.62		3260	7.18	3.91	3.2	4.96	3.91	5.06	5.3	6.09	4.44	5.94	2.98	3.5	5.32	5.07	4.74	3.32	3.54	4.83	3.69	4.44
3258	11.27	8.72	8.18	9.86	8.69	9.85	8.43	9.32	7.93	9.67	9.15	10.77	7.43	7.94	7.26	6.66	7.97	6.94	7.94	6.7		3258	7.03	3.93	3.21	5.16	4.08	5.16	5.29	6.2	4.5	5.97	3.13	3.61	5.4	5.04	4.77	3.3	3.63	4.76	3.69	4.52
3256	11.1	8.77	8.25	9.87	8.72	9.9	8.45	9.5	8.03	9.6	9.13	10.72	7.58	7.94	7.26	6.72	8.05	6.7	7.9	6.76		3256	6.86	3.98	3.28	5.17	4.11	5.21	5.31	6.38	4.6	5.9	3.11	3.56	5.55	5.04	4.77	3.36	3.71	4.52	3.65	4.58
3254	10.88	8.7	8.33	9.7	8.58	9.89	8.47	9.6	8.06	9.52	9.02	10.56	7.66	7.82	7.27	6.68	7.97	6.67	7.88	6.79		3254	6.64	3.91	3.36	5	3.97	5.2	5.33	6.48	4.63	5.82	3	3.4	5.63	4.92	4.78	3.32	3.63	4.49	3.63	4.61
3252	10.84	8.72	8.3	9.53	8.55	9.88	8.39	9.57	8.05	9.49	8.91	10.48	7.68	7.69	7.33	6.6	7.89	6.88	7.93	6.78		3252	6.6	3.93	3.33	4.83	3.94	5.19	5.25	6.45	4.62	5.79	2.89	3.32	5.65	4.79	4.84	3.24	3.55	4.7	3.68	4.6
3250	10.96	8.86	8.23	9.44	8.61	9.88	8.34	9.61	8.11	9.57	8.76	10.46	7.69	7.74	7.35	6.59	7.96	6.97	7.98	6.72		3250	6.72	4.07	3.26	4.74	4	5.19	5.2	6.49	4.68	5.87	2.74	3.3	5.66	4.84	4.86	3.23	3.62	4.79	3.73	4.54
3248	11.09	8.92	8.27	9.46	8.62	9.85	8.41	9.84	8.15	9.59	8.74	10.41	7.74	7.93	7.41	6.63	8.04	6.88	7.98	6.68		3248	6.85	4.13	3.3	4.76	4.01	5.16	5.27	6.72	4.72	5.89	2.72	3.25	5.71	5.03	4.92	3.27	3.7	4.7	3.73	4.5
3246	11.19	8.81	8.33	9.52	8.62	9.8	8.5	9.93	8	9.45	8.89	10.33	7.77	8.09	7.48	6.65	8.08	6.79	8.01	6.72		3246	6.95	4.02	3.36	4.82	4.01	5.11	5.36	6.81	4.57	5.75	2.87	3.17	5.74	5.19	4.99	3.29	3.74	4.61	3.76	4.54
3244	11.14	8.68	8.29	9.52	8.59	9.82	8.56	9.82	7.81	9.4	9.09	10.34	7.74	8.12	7.52	6.61	8.08	6.75	8.05	6.8		3244	6.9	3.89	3.32	4.82	3.98	5.13	5.42	6.7	4.38	5.7	3.07	3.18	5.71	5.22	5.03	3.25	3.74	4.57	3.8	4.62
3242	11.05	8.75	8.37	9.46	8.58	9.9	8.5	9.86	7.82	9.52	9.25	10.49	7.73	8.06	7.54	6.53	8.03	6.8	8.06	6.89		3242	6.81	3.96	3.4	4.76	3.97	5.21	5.36	6.74	4.39	5.82	3.23	3.33	5.7	5.16	5.05	3.17	3.69	4.62	3.81	4.71
3240	11.14	8.89	8.47	9.46	8.63	9.89	8.43	10	7.86	9.58	9.19	10.66	7.74	7.91	7.59	6.59	7.96	6.86	8.08	6.89		3240	6.9	4.1	3.5	4.76	4.02	5.2	5.29	6.88	4.43	5.88	3.17	3.5	5.71	5.01	5.1	3.23	3.62	4.68	3.83	4.71
3238	11.2	8.79	8.44	9.57	8.66	9.71	8.55	10.01	7.84	9.57	8.99	10.72	7.78	7.76	7.62	6.76	7.84	6.82	8.01	6.69		3238	6.96	4	3.47	4.87	4.05	5.02	5.41	6.89	4.41	5.87	2.97	3.56	5.75	4.86	5.13	3.4	3.5	4.64	3.76	4.51
3236	11.06	8.67	8.46	9.62	8.63	9.6	8.71	9.95	7.89	9.63	8.85	10.67	7.86	7.8	7.47	6.77	7.77	6.76	7.93	6.51		3236	6.82	3.88	3.49	4.92	4.02	4.91	5.57	6.83	4.46	5.93	2.83	3.51	5.83	4.9	4.98	3.41	3.43	4.58	3.68	4.33
3234	10.95	8.68	8.52	9.56	8.61	9.7	8.69	10.02	7.97	9.73	8.83	10.5	7.86	7.93	7.25	6.67	7.85	6.72	7.91	6.57		3234	6.71	3.89	3.55	4.86	4	5.01	5.55	6.9	4.54	6.03	2.81	3.34	5.83	5.03	4.76	3.31	3.51	4.54	3.66	4.39
3232	10.88	8.61	8.52	9.49	8.59	9.79	8.65	10.1	7.93	9.79	8.98	10.36	7.79	7.96	7.25	6.66	7.91	6.77	7.98	6.66		3232	6.64	3.82	3.55	4.79	3.98	5.1	5.51	6.98	4.5	6.09	2.96	3.2	5.76	5.06	4.76	3.3	3.57	4.59	3.73	4.48
3230	10.88	8.4	8.52	9.41	8.65	9.75	8.69	10	7.83	9.73	9.1	10.4	7.72	7.85	7.43	6.69	7.88	6.95	8.04	6.63		3230	6.64	3.61	3.55	4.71	4.04	5.06	5.55	6.88	4.4	6.03	3.08	3.24	5.69	4.95	4.94	3.33	3.54	4.77	3.79	4.45
3228	11.11	8.32	8.47	9.47	8.7	9.68	8.69	9.98	7.76	9.56	9.08	10.45	7.73	7.79	7.56	6.61	7.8	7.02	7.99	6.59		3228	6.87	3.53	3.5	4.77	4.09	4.99	5.55	6.86	4.33	5.86	3.06	3.29	5.7	4.89	5.07	3.25	3.46	4.84	3.74	4.41
3226	11.38	8.55	8.35	9.56	8.59	9.71	8.65	10.16	7.69	9.45	9.05	10.42	7.76	7.86	7.49	6.6	7.65	6.92	7.89	6.66		3226	7.14	3.76	3.38	4.86	3.98	5.02	5.51	7.04	4.26	5.75	3.03	3.26	5.73	4.96	5	3.24	3.31	4.74	3.64	4.48
3224	11.35	8.83	8.3	9.51	8.52	9.79	8.71	10.25	7.77	9.48	9.04	10.39	7.8	7.91	7.36	6.66	7.64	6.79	7.91	6.72		3224	7.11	4.04	3.33	4.81	3.91	5.1	5.57	7.13	4.34	5.78	3.02	3.23	5.77	5.01	4.87	3.3	3.3	4.61	3.66	4.54
3222	11.13	8.86	8.39	9.42	8.62	9.8	8.82	10.18	7.91	9.52	9.02	10.34	7.89	7.9	7.35	6.59	7.87	6.75	8.01	6.62		3222	6.89	4.07	3.42	4.72	4.01	5.11	5.68	7.06	4.48	5.82	3	3.18	5.86	5	4.86	3.23	3.53	4.57	3.76	4.44
3220	11	8.8	8.47	9.45	8.74	9.81	8.83	10.14	7.9	9.51	8.97	10.28	7.91	7.85	7.41	6.49	8.03	6.81	8.07	6.53		3220	6.76	4.01	3.5	4.75	4.13	5.12	5.69	7.02	4.47	5.81	2.95	3.12	5.88	4.95	4.92	3.13	3.69	4.63	3.82	4.35
3218	10.98	8.81	8.54	9.65	8.74	9.88	8.72	10.2	7.85	9.52	8.86	10.3	7.91	7.79	7.48	6.55	8.09	6.97	8.04	6.57		3218	6.74	4.02	3.57	4.95	4.13	5.19	5.58	7.08	4.42	5.82	2.84	3.14	5.88	4.89	4.99	3.19	3.75	4.79	3.79	4.39
3216	11.07	8.85	8.61	9.74	8.7	9.97	8.57	10.34	7.81	9.56	8.78	10.47	7.97	7.81	7.58	6.65	8.17	7.12	7.99	6.63		3216	6.83	4.06	3.64	5.04	4.09	5.28	5.43	7.22	4.38	5.86	2.76	3.31	5.94	4.91	5.09	3.29	3.83	4.94	3.74	4.45
3214	11.17	8.83	8.53	9.6	8.67	9.97	8.5	10.46	7.74	9.64	8.84	10.61	8	7.92	7.58	6.74	8.17	7.08	7.98	6.69		3214	6.93	4.04	3.56	4.9	4.06	5.28	5.36	7.34	4.31	5.94	2.82	3.45	5.97	5.02	5.09	3.38	3.83	4.9	3.73	4.51
3212	11.12	8.83	8.33	9.49	8.64	9.95	8.53	10.5	7.77	9.69	9	10.6	7.91	8.03	7.42	6.76	8.06	6.95	7.98	6.72		3212	6.88	4.04	3.36	4.79	4.03	5.26	5.39	7.38	4.34	5.99	2.98	3.44	5.88	5.13	4.93	3.4	3.72	4.77	3.73	4.54
3210	11.05	8.75	8.18	9.55	8.68	9.93	8.54	10.41	7.85	9.67	9.07	10.44	7.81	8.04	7.26	6.61	7.92	6.83	7.99	6.73		3210	6.81	3.96	3.21	4.85	4.07	5.24	5.4	7.29	4.42	5.97	3.05	3.28	5.78	5.14	4.77	3.25	3.58	4.65	3.74	4.55
3208	11.02	8.64	8.29	9.63	8.77	9.75	8.57	10.25	7.87	9.6	9.02	10.36	7.7	7.99	7.28	6.5	7.89	6.76	8	6.68		3208	6.78	3.85	3.32	4.93	4.16	5.06	5.43	7.13	4.44	5.9	3	3.2	5.67	5.09	4.79	3.14	3.55	4.58	3.75	4.5
3206	10.95	8.64	8.5	9.62	8.77	9.55	8.63	10.24	7.86	9.49	9.04	10.42	7.62	7.92	7.39	6.51	7.93	6.74	8.05	6.55		3206	6.71	3.85	3.53	4.92	4.16	4.86	5.49	7.12	4.43	5.79	3.02	3.26	5.59	5.02	4.9	3.15	3.59	4.56	3.8	4.37
3204	10.81	8.7	8.51	9.56	8.77	9.47	8.68	10.35	7.85	9.45	9.12	10.45	7.69	7.89	7.45	6.52	7.9	6.72	8.13	6.49		3204	6.57	3.91	3.54	4.86	4.16	4.78	5.54	7.23	4.42	5.75	3.1	3.29	5.66	4.99	4.96	3.16	3.56	4.54	3.88	4.31
3202	10.67	8.74	8.42	9.6	8.83	9.56	8.68	10.41	7.88	9.56	9.17	10.37	7.88	7.97	7.41	6.59	7.94	6.82	8.18	6.58		3202	6.43	3.95	3.45	4.9	4.22	4.87	5.54	7.29	4.45	5.86	3.15	3.21	5.85	5.07	4.92	3.23	3.6	4.64	3.93	4.4
3200	10.71	8.66	8.37	9.71	8.81	9.75	8.68	10.5	7.94	9.62	9.12	10.29	7.94	8.09	7.35	6.68	8.07	6.89	8.18	6.59		3200	6.47	3.87	3.4	5.01	4.2	5.06	5.54	7.38	4.51	5.92	3.1	3.13	5.91	5.19	4.86	3.32	3.73	4.71	3.93	4.41
3198	10.88	8.53	8.3	9.72	8.71	9.86	8.7	10.55	7.98	9.59	9.05	10.3	7.78	8.1	7.4	6.71	8.11	6.82	8.18	6.46		3198	6.64	3.74	3.33	5.02	4.1	5.17	5.56	7.43	4.55	5.89	3.03	3.14	5.75	5.2	4.91	3.35	3.77	4.64	3.93	4.28
3196	11.02	8.53	8.36	9.66	8.67	9.79	8.73	10.43	7.99	9.61	9.01	10.35	7.63	8.05	7.48	6.64	8.02	6.81	8.17	6.4		3196	6.78	3.74	3.39	4.96	4.06	5.1	5.59	7.31	4.56	5.91	2.99	3.19	5.6	5.15	4.99	3.28	3.68	4.63	3.92	4.22
3194	11.13	8.7	8.51	9.56	8.66	9.74	8.73	10.35	7.96	9.57	8.9	10.44	7.62	8.07	7.52	6.53	7.92	6.93	8.09	6.43		3194	6.89	3.91	3.54	4.86	4.05	5.05	5.59	7.23	4.53	5.87	2.88	3.28	5.59	5.17	5.03	3.17	3.58	4.75	3.84	4.25
3192	11.13	8.96	8.49	9.48	8.69	9.81	8.69	10.42	8	9.47	8.83	10.52	7.64	8.11	7.55	6.46	7.9	6.97	7.97	6.5		3192	6.89	4.17	3.52	4.78	4.08	5.12	5.55	7.3	4.57	5.77	2.81	3.36	5.61	5.21	5.06	3.1	3.56	4.79	3.72	4.32
3190	10.88	9.04	8.4	9.45	8.73	9.85	8.58	10.52	8.07	9.51	8.87	10.54	7.67	8.05	7.55	6.5	7.95	6.88	7.92	6.58		3190	6.64	4.25	3.43	4.75	4.12	5.16	5.44	7.4	4.64	5.81	2.85	3.38	5.64	5.15	5.06	3.14	3.61	4.7	3.67	4.4
3188	10.63	8.83	8.45	9.52	8.65	9.81	8.54	10.47	8	9.68	8.89	10.55	7.71	7.98	7.5	6.58	8.01	6.8	7.95	6.64		3188	6.39	4.04	3.48	4.82	4.04	5.12	5.4	7.35	4.57	5.98	2.87	3.39	5.68	5.08	5.01	3.22	3.67	4.62	3.7	4.46
3186	10.57	8.64	8.57	9.72	8.62	9.75	8.61	10.31	7.79	9.76	8.89	10.49	7.71	7.86	7.38	6.62	8	6.76	8.05	6.65		3186	6.33	3.85	3.6	5.02	4.01	5.06	5.47	7.19	4.36	6.06	2.87	3.33	5.68	4.96	4.89	3.26	3.66	4.58	3.8	4.47
3184	10.59	8.69	8.58	9.76	8.7	9.69	8.62	10.34	7.59	9.7	8.97	10.46	7.76	7.72	7.32	6.69	7.91	6.74	8.11	6.65		3184	6.35	3.9	3.61	5.06	4.09	5	5.48	7.22	4.16	6	2.95	3.3	5.73	4.82	4.83	3.33	3.57	4.56	3.86	4.47
3182	10.68	8.8	8.47	9.59	8.7	9.68	8.57	10.52	7.51	9.69	9.03	10.59	7.86	7.78	7.36	6.72	7.91	6.75	8.06	6.69		3182	6.44	4.01	3.5	4.89	4.09	4.99	5.43	7.4	4.08	5.99	3.01	3.43	5.83	4.88	4.87	3.36	3.57	4.57	3.81	4.51
3180	10.68	8.82	8.38	9.54	8.65	9.68	8.61	10.66	7.48	9.75	9.04	10.6	8	7.84	7.33	6.75	8.01	6.73	7.95	6.72		3180	6.44	4.03	3.41	4.84	4.04	4.99	5.47	7.54	4.05	6.05	3.02	3.44	5.97	4.94	4.84	3.39	3.67	4.55	3.7	4.54
3178	10.56	8.76	8.4	9.63	8.64	9.68	8.71	10.65	7.49	9.67	9.1	10.52	8.03	7.85	7.23	6.82	8.08	6.73	7.92	6.68		3178	6.32	3.97	3.43	4.93	4.03	4.99	5.57	7.53	4.06	5.97	3.08	3.36	6	4.95	4.74	3.46	3.74	4.55	3.67	4.5
3176	10.54	8.55	8.41	9.74	8.65	9.79	8.76	10.45	7.62	9.48	9.13	10.56	7.84	7.85	7.25	6.8	8.13	6.82	7.95	6.6		3176	6.3	3.76	3.44	5.04	4.04	5.1	5.62	7.33	4.19	5.78	3.11	3.4	5.81	4.95	4.76	3.44	3.79	4.64	3.7	4.42
3174	10.66	8.46	8.44	9.79	8.62	9.9	8.67	10.33	7.68	9.41	9.1	10.56	7.71	7.79	7.4	6.71	8.14	6.87	8.01	6.56		3174	6.42	3.67	3.47	5.09	4.01	5.21	5.53	7.21	4.25	5.71	3.08	3.4	5.68	4.89	4.91	3.35	3.8	4.69	3.76	4.38
3172	10.79	8.5	8.53	9.72	8.67	9.87	8.56	10.39	7.65	9.43	9.14	10.51	7.7	7.64	7.45	6.75	8.04	6.81	8.16	6.53		3172	6.55	3.71	3.56	5.02	4.06	5.18	5.42	7.27	4.22	5.73	3.12	3.35	5.67	4.74	4.96	3.39	3.7	4.63	3.91	4.35
3170	10.84	8.53	8.6	9.64	8.78	9.77	8.58	10.51	7.68	9.49	9.21	10.48	7.6	7.49	7.33	6.79	7.97	6.75	8.23	6.56		3170	6.6	3.74	3.63	4.94	4.17	5.08	5.44	7.39	4.25	5.79	3.19	3.32	5.57	4.59	4.84	3.43	3.63	4.57	3.98	4.38
3168	10.92	8.64	8.57	9.59	8.77	9.79	8.59	10.45	7.72	9.51	9.17	10.47	7.58	7.47	7.22	6.82	7.96	6.78	8.2	6.65		3168	6.68	3.85	3.6	4.89	4.16	5.1	5.45	7.33	4.29	5.81	3.15	3.31	5.55	4.57	4.73	3.46	3.62	4.6	3.95	4.47
3166	11.06	8.71	8.47	9.58	8.64	9.9	8.59	10.23	7.76	9.51	9.08	10.39	7.65	7.52	7.11	6.87	7.91	6.83	8.22	6.71		3166	6.82	3.92	3.5	4.88	4.03	5.21	5.45	7.11	4.33	5.81	3.06	3.23	5.62	4.62	4.62	3.51	3.57	4.65	3.97	4.53
3164	11.11	8.8	8.41	9.59	8.64	9.93	8.64	10.14	7.82	9.61	8.99	10.27	7.66	7.56	7.07	6.84	7.87	6.79	8.23	6.79		3164	6.87	4.01	3.44	4.89	4.03	5.24	5.5	7.02	4.39	5.91	2.97	3.11	5.63	4.66	4.58	3.48	3.53	4.61	3.98	4.61
3162	11.02	8.86	8.45	9.65	8.76	9.94	8.65	10.15	7.81	9.68	9.01	10.33	7.61	7.54	7.2	6.73	7.91	6.76	8.13	6.81		3162	6.78	4.07	3.48	4.95	4.15	5.25	5.51	7.03	4.38	5.98	2.99	3.17	5.58	4.64	4.71	3.37	3.57	4.58	3.88	4.63
3160	10.86	8.78	8.58	9.68	8.8	9.93	8.67	10.21	7.72	9.69	9.13	10.54	7.62	7.57	7.31	6.64	7.98	6.78	7.98	6.73		3160	6.62	3.99	3.61	4.98	4.19	5.24	5.53	7.09	4.29	5.99	3.11	3.38	5.59	4.67	4.82	3.28	3.64	4.6	3.73	4.55
3158	10.75	8.73	8.68	9.52	8.71	9.82	8.66	10.24	7.66	9.71	9.19	10.66	7.67	7.62	7.32	6.64	8.04	6.74	7.95	6.65		3158	6.51	3.94	3.71	4.82	4.1	5.13	5.52	7.12	4.23	6.01	3.17	3.5	5.64	4.72	4.83	3.28	3.7	4.56	3.7	4.47
3156	10.77	8.77	8.62	9.37	8.63	9.65	8.55	10.2	7.72	9.67	9.23	10.59	7.74	7.48	7.3	6.71	8.04	6.68	8.03	6.56		3156	6.53	3.98	3.65	4.67	4.02	4.96	5.41	7.08	4.29	5.97	3.21	3.43	5.71	4.58	4.81	3.35	3.7	4.5	3.78	4.38
3154	10.87	8.93	8.47	9.38	8.63	9.53	8.47	10.15	7.86	9.62	9.19	10.52	7.76	7.42	7.24	6.7	8.02	6.66	8.01	6.52		3154	6.63	4.14	3.5	4.68	4.02	4.84	5.33	7.03	4.43	5.92	3.17	3.36	5.73	4.52	4.75	3.34	3.68	4.48	3.76	4.34
3152	10.86	9	8.46	9.42	8.58	9.52	8.45	10.12	7.84	9.61	9.12	10.6	7.74	7.58	7.17	6.65	7.98	6.72	7.93	6.56		3152	6.62	4.21	3.49	4.72	3.97	4.83	5.31	7	4.41	5.91	3.1	3.44	5.71	4.68	4.68	3.29	3.64	4.54	3.68	4.38
3150	10.8	8.89	8.55	9.47	8.5	9.57	8.45	9.98	7.78	9.56	9.08	10.6	7.75	7.69	7.19	6.67	7.91	6.78	7.83	6.63		3150	6.56	4.1	3.58	4.77	3.89	4.88	5.31	6.86	4.35	5.86	3.06	3.44	5.72	4.79	4.7	3.31	3.57	4.6	3.58	4.45
3148	10.8	8.74	8.55	9.56	8.55	9.64	8.41	9.76	7.77	9.46	9.05	10.5	7.76	7.72	7.18	6.7	7.94	6.82	7.89	6.68		3148	6.56	3.95	3.58	4.86	3.94	4.95	5.27	6.64	4.34	5.76	3.03	3.34	5.73	4.82	4.69	3.34	3.6	4.64	3.64	4.5
3146	10.77	8.65	8.48	9.61	8.66	9.74	8.33	9.64	7.71	9.46	9.07	10.46	7.71	7.71	7.12	6.67	7.97	6.86	8.08	6.68		3146	6.53	3.86	3.51	4.91	4.05	5.05	5.19	6.52	4.28	5.76	3.05	3.3	5.68	4.81	4.63	3.31	3.63	4.68	3.83	4.5
3144	10.64	8.59	8.41	9.62	8.58	9.74	8.31	9.67	7.64	9.56	9.17	10.51	7.74	7.68	7.13	6.53	7.98	6.86	8.17	6.57		3144	6.4	3.8	3.44	4.92	3.97	5.05	5.17	6.55	4.21	5.86	3.15	3.35	5.71	4.78	4.64	3.17	3.64	4.68	3.92	4.39
3142	10.61	8.58	8.39	9.63	8.48	9.65	8.35	9.7	7.63	9.61	9.21	10.55	7.83	7.7	7.25	6.44	8.04	6.84	8.15	6.4		3142	6.37	3.79	3.42	4.93	3.87	4.96	5.21	6.58	4.2	5.91	3.19	3.39	5.8	4.8	4.76	3.08	3.7	4.66	3.9	4.22
3140	10.79	8.65	8.41	9.63	8.54	9.69	8.37	9.62	7.62	9.66	9.18	10.55	7.82	7.72	7.33	6.54	8.07	6.84	8.14	6.42		3140	6.55	3.86	3.44	4.93	3.93	5	5.23	6.5	4.19	5.96	3.16	3.39	5.79	4.82	4.84	3.18	3.73	4.66	3.89	4.24
3138	10.82	8.67	8.38	9.62	8.56	9.79	8.34	9.52	7.68	9.7	9.19	10.49	7.8	7.73	7.3	6.64	8.04	6.87	8.21	6.6		3138	6.58	3.88	3.41	4.92	3.95	5.1	5.2	6.4	4.25	6	3.17	3.33	5.77	4.83	4.81	3.28	3.7	4.69	3.96	4.42
3136	10.69	8.64	8.33	9.56	8.56	9.81	8.22	9.52	7.81	9.64	9.24	10.42	7.84	7.73	7.25	6.52	8.01	6.93	8.31	6.68		3136	6.45	3.85	3.36	4.86	3.95	5.12	5.08	6.4	4.38	5.94	3.22	3.26	5.81	4.83	4.76	3.16	3.67	4.75	4.06	4.5
3134	10.61	8.69	8.4	9.51	8.59	9.78	8.15	9.57	7.91	9.63	9.25	10.42	7.8	7.72	7.26	6.43	8.03	6.86	8.35	6.68		3134	6.37	3.9	3.43	4.81	3.98	5.09	5.01	6.45	4.48	5.93	3.23	3.26	5.77	4.82	4.77	3.07	3.69	4.68	4.1	4.5
3132	10.53	8.82	8.43	9.55	8.56	9.71	8.26	9.59	7.93	9.66	9.3	10.48	7.7	7.71	7.22	6.55	8.05	6.73	8.25	6.67		3132	6.29	4.03	3.46	4.85	3.95	5.02	5.12	6.47	4.5	5.96	3.28	3.32	5.67	4.81	4.73	3.19	3.71	4.55	4	4.49
3130	10.53	8.97	8.35	9.53	8.5	9.69	8.35	9.56	7.86	9.59	9.37	10.56	7.72	7.72	7.19	6.65	8.03	6.73	8.13	6.68		3130	6.29	4.18	3.38	4.83	3.89	5	5.21	6.44	4.43	5.89	3.35	3.4	5.69	4.82	4.7	3.29	3.69	4.55	3.88	4.5
3128	10.48	9.04	8.38	9.42	8.43	9.73	8.43	9.55	7.75	9.61	9.45	10.69	7.79	7.81	7.17	6.65	8.03	6.77	8.07	6.72		3128	6.24	4.25	3.41	4.72	3.82	5.04	5.29	6.43	4.32	5.91	3.43	3.53	5.76	4.91	4.68	3.29	3.69	4.59	3.82	4.54
3126	10.39	8.95	8.5	9.39	8.42	9.74	8.49	9.51	7.65	9.72	9.5	10.66	7.79	7.89	7.13	6.61	8.03	6.71	7.97	6.63		3126	6.15	4.16	3.53	4.69	3.81	5.05	5.35	6.39	4.22	6.02	3.48	3.5	5.76	4.99	4.64	3.25	3.69	4.53	3.72	4.45
3124	10.43	8.86	8.56	9.47	8.49	9.72	8.43	9.39	7.64	9.76	9.44	10.49	7.82	7.85	7.1	6.57	7.99	6.63	7.92	6.48		3124	6.19	4.07	3.59	4.77	3.88	5.03	5.29	6.27	4.21	6.06	3.42	3.33	5.79	4.95	4.61	3.21	3.65	4.45	3.67	4.3
3122	10.47	8.84	8.48	9.53	8.54	9.74	8.35	9.32	7.75	9.75	9.33	10.5	7.92	7.83	7.06	6.54	8.01	6.57	8.04	6.45		3122	6.23	4.05	3.51	4.83	3.93	5.05	5.21	6.2	4.32	6.05	3.31	3.34	5.89	4.93	4.57	3.18	3.67	4.39	3.79	4.27
3120	10.56	8.77	8.33	9.56	8.64	9.73	8.3	9.3	7.9	9.72	9.33	10.64	8	7.86	6.98	6.55	8.04	6.56	8.14	6.53		3120	6.32	3.98	3.36	4.86	4.03	5.04	5.16	6.18	4.47	6.02	3.31	3.48	5.97	4.96	4.49	3.19	3.7	4.38	3.89	4.35
3118	10.77	8.62	8.29	9.62	8.79	9.65	8.29	9.24	7.93	9.7	9.36	10.62	8	7.89	6.99	6.56	8.02	6.68	8.2	6.6		3118	6.53	3.83	3.32	4.92	4.18	4.96	5.15	6.12	4.5	6	3.34	3.46	5.97	4.99	4.5	3.2	3.68	4.5	3.95	4.42
3116	10.93	8.63	8.47	9.61	8.89	9.67	8.29	9.19	7.92	9.73	9.31	10.49	8.01	7.87	7.09	6.62	8.06	6.84	8.31	6.58		3116	6.69	3.84	3.5	4.91	4.28	4.98	5.15	6.07	4.49	6.03	3.29	3.33	5.98	4.97	4.6	3.26	3.72	4.66	4.06	4.4
3114	10.87	8.73	8.57	9.53	8.84	9.8	8.24	9.11	7.91	9.71	9.25	10.5	8.02	7.76	7.17	6.65	8.02	6.85	8.31	6.56		3114	6.63	3.94	3.6	4.83	4.23	5.11	5.1	5.99	4.48	6.01	3.23	3.34	5.99	4.86	4.68	3.29	3.68	4.67	4.06	4.38
3112	10.72	8.71	8.48	9.56	8.69	9.84	8.24	9.07	7.9	9.67	9.2	10.67	7.94	7.75	7.18	6.64	7.89	6.81	8.16	6.62		3112	6.48	3.92	3.51	4.86	4.08	5.15	5.1	5.95	4.47	5.97	3.18	3.51	5.91	4.85	4.69	3.28	3.55	4.63	3.91	4.44
3110	10.68	8.7	8.4	9.61	8.67	9.74	8.24	9.11	7.88	9.68	9.17	10.8	7.89	7.89	7.17	6.64	7.8	6.83	8.1	6.69		3110	6.44	3.91	3.43	4.91	4.06	5.05	5.1	5.99	4.45	5.98	3.15	3.64	5.86	4.99	4.68	3.28	3.46	4.65	3.85	4.51
3108	10.66	8.74	8.4	9.61	8.8	9.6	8.16	9.11	7.85	9.72	9.14	10.76	7.85	8	7.21	6.59	7.8	6.84	8.19	6.72		3108	6.42	3.95	3.43	4.91	4.19	4.91	5.02	5.99	4.42	6.02	3.12	3.6	5.82	5.1	4.72	3.23	3.46	4.66	3.94	4.54
3106	10.65	8.69	8.39	9.6	8.76	9.57	8.15	9.1	7.87	9.72	9.17	10.65	7.72	7.96	7.24	6.59	7.93	6.81	8.18	6.63		3106	6.41	3.9	3.42	4.9	4.15	4.88	5.01	5.98	4.44	6.02	3.15	3.49	5.69	5.06	4.75	3.23	3.59	4.63	3.93	4.45
3104	10.67	8.73	8.33	9.62	8.62	9.68	8.18	9.13	7.93	9.66	9.25	10.68	7.6	7.82	7.21	6.63	8.13	6.84	7.98	6.58		3104	6.43	3.94	3.36	4.92	4.01	4.99	5.04	6.01	4.5	5.96	3.23	3.52	5.57	4.92	4.72	3.27	3.79	4.66	3.73	4.4
3102	10.53	8.79	8.35	9.7	8.7	9.77	8.18	9.1	7.9	9.64	9.23	10.77	7.65	7.76	7.13	6.62	8.2	6.81	7.86	6.68		3102	6.29	4	3.38	5	4.09	5.08	5.04	5.98	4.47	5.94	3.21	3.61	5.62	4.86	4.64	3.26	3.86	4.63	3.61	4.5
3100	10.43	8.69	8.45	9.72	8.78	9.72	8.23	9.03	7.82	9.78	9.18	10.71	7.78	7.77	7.14	6.64	8.17	6.75	8.01	6.72		3100	6.19	3.9	3.48	5.02	4.17	5.03	5.09	5.91	4.39	6.08	3.16	3.55	5.75	4.87	4.65	3.28	3.83	4.57	3.76	4.54
3098	10.5	8.52	8.45	9.61	8.63	9.71	8.26	9.03	7.78	9.88	9.23	10.6	7.78	7.77	7.21	6.65	8.07	6.71	8.19	6.73		3098	6.26	3.73	3.48	4.91	4.02	5.02	5.12	5.91	4.35	6.18	3.21	3.44	5.75	4.87	4.72	3.29	3.73	4.53	3.94	4.55
3096	10.58	8.52	8.38	9.54	8.55	9.76	8.27	9.04	7.74	9.86	9.35	10.56	7.66	7.78	7.24	6.55	7.91	6.69	8.15	6.7		3096	6.34	3.73	3.41	4.84	3.94	5.07	5.13	5.92	4.31	6.16	3.33	3.4	5.63	4.88	4.75	3.19	3.57	4.51	3.9	4.52
3094	10.72	8.68	8.42	9.59	8.58	9.78	8.27	9	7.7	9.73	9.37	10.59	7.53	7.78	7.23	6.51	7.81	6.77	8.08	6.6		3094	6.48	3.89	3.45	4.89	3.97	5.09	5.13	5.88	4.27	6.03	3.35	3.43	5.5	4.88	4.74	3.15	3.47	4.59	3.83	4.42
3092	10.8	8.77	8.51	9.58	8.6	9.77	8.19	8.95	7.76	9.53	9.38	10.63	7.54	7.77	7.18	6.57	7.89	6.86	8.08	6.58		3092	6.56	3.98	3.54	4.88	3.99	5.08	5.05	5.83	4.33	5.83	3.36	3.47	5.51	4.87	4.69	3.21	3.55	4.68	3.83	4.4
3090	10.7	8.73	8.49	9.58	8.66	9.72	8.09	8.95	7.8	9.44	9.5	10.62	7.67	7.74	7.1	6.58	8.03	6.82	8.03	6.62		3090	6.46	3.94	3.52	4.88	4.05	5.03	4.95	5.83	4.37	5.74	3.48	3.46	5.64	4.84	4.61	3.22	3.69	4.64	3.78	4.44
3088	10.59	8.6	8.46	9.7	8.73	9.69	8.11	8.89	7.69	9.51	9.56	10.58	7.66	7.81	6.99	6.59	8.01	6.73	8.04	6.64		3088	6.35	3.81	3.49	5	4.12	5	4.97	5.77	4.26	5.81	3.54	3.42	5.63	4.91	4.5	3.23	3.67	4.55	3.79	4.46
3086	10.48	8.5	8.48	9.79	8.7	9.73	8.24	8.8	7.64	9.72	9.45	10.59	7.54	7.92	7.05	6.61	7.89	6.74	8.13	6.6		3086	6.24	3.71	3.51	5.09	4.09	5.04	5.1	5.68	4.21	6.02	3.43	3.43	5.51	5.02	4.56	3.25	3.55	4.56	3.88	4.42
3084	10.45	8.59	8.49	9.73	8.59	9.8	8.27	8.76	7.72	9.83	9.3	10.57	7.49	7.93	7.23	6.65	7.92	6.83	8.17	6.56		3084	6.21	3.8	3.52	5.03	3.98	5.11	5.13	5.64	4.29	6.13	3.28	3.41	5.46	5.03	4.74	3.29	3.58	4.65	3.92	4.38
3082	10.53	8.74	8.56	9.6	8.48	9.9	8.2	8.76	7.81	9.71	9.3	10.61	7.54	7.83	7.23	6.72	8.06	6.96	8.17	6.58		3082	6.29	3.95	3.59	4.9	3.87	5.21	5.06	5.64	4.38	6.01	3.28	3.45	5.51	4.93	4.74	3.36	3.72	4.78	3.92	4.4
3080	10.6	8.77	8.68	9.51	8.46	9.95	8.24	8.81	7.79	9.63	9.39	10.75	7.61	7.69	7.18	6.74	8.02	6.99	8.19	6.58		3080	6.36	3.98	3.71	4.81	3.85	5.26	5.1	5.69	4.36	5.93	3.37	3.59	5.58	4.79	4.69	3.38	3.68	4.81	3.94	4.4
3078	10.56	8.74	8.79	9.41	8.5	9.89	8.29	8.9	7.69	9.67	9.4	10.83	7.64	7.59	7.2	6.72	7.89	6.92	8.11	6.43		3078	6.32	3.95	3.82	4.71	3.89	5.2	5.15	5.78	4.26	5.97	3.38	3.67	5.61	4.69	4.71	3.36	3.55	4.74	3.86	4.25
3076	10.61	8.75	8.79	9.36	8.47	9.85	8.29	9.02	7.68	9.63	9.41	10.83	7.65	7.62	7.22	6.7	7.93	6.85	7.97	6.35		3076	6.37	3.96	3.82	4.66	3.86	5.16	5.15	5.9	4.25	5.93	3.39	3.67	5.62	4.72	4.73	3.34	3.59	4.67	3.72	4.17
3074	10.74	8.75	8.61	9.4	8.46	9.81	8.37	9.18	7.73	9.62	9.4	10.73	7.6	7.77	7.27	6.6	8.03	6.78	7.94	6.48		3074	6.5	3.96	3.64	4.7	3.85	5.12	5.23	6.06	4.3	5.92	3.38	3.57	5.57	4.87	4.78	3.24	3.69	4.6	3.69	4.3
3072	10.64	8.7	8.42	9.49	8.53	9.76	8.43	9.31	7.71	9.69	9.34	10.63	7.56	7.89	7.35	6.48	8.07	6.82	8.02	6.59		3072	6.4	3.91	3.45	4.79	3.92	5.07	5.29	6.19	4.28	5.99	3.32	3.47	5.53	4.99	4.86	3.12	3.73	4.64	3.77	4.41
3070	10.46	8.78	8.38	9.61	8.61	9.74	8.46	9.32	7.69	9.74	9.31	10.62	7.59	7.9	7.43	6.46	8.08	6.98	8.14	6.62		3070	6.22	3.99	3.41	4.91	4	5.05	5.32	6.2	4.26	6.04	3.29	3.46	5.56	5	4.94	3.1	3.74	4.8	3.89	4.44
3068	10.4	8.89	8.4	9.63	8.6	9.78	8.53	9.28	7.72	9.76	9.32	10.68	7.59	7.89	7.52	6.49	8.01	7.07	8.17	6.68		3068	6.16	4.1	3.43	4.93	3.99	5.09	5.39	6.16	4.29	6.06	3.3	3.52	5.56	4.99	5.03	3.13	3.67	4.89	3.92	4.5
3066	10.35	8.88	8.38	9.57	8.55	9.87	8.51	9.23	7.78	9.76	9.35	10.8	7.57	7.88	7.53	6.56	7.88	7.06	8.07	6.71		3066	6.11	4.09	3.41	4.87	3.94	5.18	5.37	6.11	4.35	6.06	3.33	3.64	5.54	4.98	5.04	3.2	3.54	4.88	3.82	4.53
3064	10.34	8.99	8.35	9.51	8.6	9.85	8.35	9.13	7.84	9.67	9.4	10.8	7.62	7.83	7.44	6.61	7.89	7.01	7.99	6.69		3064	6.1	4.2	3.38	4.81	3.99	5.16	5.21	6.01	4.41	5.97	3.38	3.64	5.59	4.93	4.95	3.25	3.55	4.83	3.74	4.51
3062	10.38	9.03	8.36	9.47	8.62	9.73	8.29	9.06	7.81	9.61	9.45	10.67	7.65	7.74	7.38	6.59	7.91	6.88	8.06	6.76		3062	6.14	4.24	3.39	4.77	4.01	5.04	5.15	5.94	4.38	5.91	3.43	3.51	5.62	4.84	4.89	3.23	3.57	4.7	3.81	4.58
3060	10.46	8.79	8.41	9.47	8.59	9.67	8.33	9.12	7.71	9.66	9.5	10.66	7.58	7.65	7.37	6.59	7.82	6.79	8.15	6.79		3060	6.22	4	3.44	4.77	3.98	4.98	5.19	6	4.28	5.96	3.48	3.5	5.55	4.75	4.88	3.23	3.48	4.61	3.9	4.61
3058	10.48	8.65	8.47	9.5	8.55	9.68	8.32	9.18	7.65	9.68	9.52	10.8	7.58	7.64	7.35	6.65	7.83	6.83	8.16	6.68		3058	6.24	3.86	3.5	4.8	3.94	4.99	5.18	6.06	4.22	5.98	3.5	3.64	5.55	4.74	4.86	3.29	3.49	4.65	3.91	4.5
3056	10.42	8.76	8.53	9.54	8.49	9.67	8.35	9.19	7.61	9.65	9.52	10.85	7.68	7.67	7.41	6.71	7.93	6.9	8.07	6.58		3056	6.18	3.97	3.56	4.84	3.88	4.98	5.21	6.07	4.18	5.95	3.5	3.69	5.65	4.77	4.92	3.35	3.59	4.72	3.82	4.4
3054	10.46	8.81	8.54	9.56	8.56	9.67	8.4	9.23	7.55	9.68	9.5	10.75	7.77	7.6	7.55	6.68	7.9	6.91	7.99	6.51		3054	6.22	4.02	3.57	4.86	3.95	4.98	5.26	6.11	4.12	5.98	3.48	3.59	5.74	4.7	5.06	3.32	3.56	4.73	3.74	4.33
3052	10.52	8.7	8.58	9.53	8.7	9.74	8.35	9.24	7.56	9.67	9.46	10.66	7.78	7.49	7.64	6.67	7.84	6.92	8.04	6.56		3052	6.28	3.91	3.61	4.83	4.09	5.05	5.21	6.12	4.13	5.97	3.44	3.5	5.75	4.59	5.15	3.31	3.5	4.74	3.79	4.38
3050	10.53	8.55	8.59	9.47	8.68	9.79	8.35	9.23	7.63	9.56	9.42	10.67	7.77	7.51	7.62	6.74	7.9	6.95	8.13	6.72		3050	6.29	3.76	3.62	4.77	4.07	5.1	5.21	6.11	4.2	5.86	3.4	3.51	5.74	4.61	5.13	3.38	3.56	4.77	3.88	4.54
3048	10.5	8.49	8.51	9.4	8.57	9.78	8.4	9.23	7.71	9.42	9.41	10.7	7.81	7.67	7.62	6.8	8.05	6.88	8.18	6.76		3048	6.26	3.7	3.54	4.7	3.96	5.09	5.26	6.11	4.28	5.72	3.39	3.54	5.78	4.77	5.13	3.44	3.71	4.7	3.93	4.58
3046	10.41	8.6	8.47	9.39	8.53	9.73	8.41	9.25	7.73	9.29	9.5	10.68	7.83	7.73	7.68	6.73	8.14	6.81	8.16	6.71		3046	6.17	3.81	3.5	4.69	3.92	5.04	5.27	6.13	4.3	5.59	3.48	3.52	5.8	4.83	5.19	3.37	3.8	4.63	3.91	4.53
3044	10.31	8.79	8.45	9.49	8.5	9.6	8.42	9.35	7.68	9.27	9.54	10.67	7.79	7.67	7.65	6.55	8.17	6.85	8.09	6.67		3044	6.07	4	3.48	4.79	3.89	4.91	5.28	6.23	4.25	5.57	3.52	3.51	5.76	4.77	5.16	3.19	3.83	4.67	3.84	4.49
3042	10.21	8.77	8.37	9.56	8.42	9.54	8.42	9.47	7.62	9.32	9.5	10.67	7.73	7.65	7.55	6.44	8.09	6.96	8.07	6.65		3042	5.97	3.98	3.4	4.86	3.81	4.85	5.28	6.35	4.19	5.62	3.48	3.51	5.7	4.75	5.06	3.08	3.75	4.78	3.82	4.47
3040	10.17	8.6	8.35	9.49	8.42	9.58	8.41	9.53	7.64	9.4	9.49	10.59	7.65	7.65	7.45	6.43	7.97	7.04	8.1	6.66		3040	5.93	3.81	3.38	4.79	3.81	4.89	5.27	6.41	4.21	5.7	3.47	3.43	5.62	4.75	4.96	3.07	3.63	4.86	3.85	4.48
3038	10.24	8.56	8.45	9.48	8.5	9.58	8.42	9.52	7.68	9.43	9.48	10.49	7.58	7.63	7.33	6.55	7.93	7.01	8.2	6.61		3038	6	3.77	3.48	4.78	3.89	4.89	5.28	6.4	4.25	5.73	3.46	3.33	5.55	4.73	4.84	3.19	3.59	4.83	3.95	4.43
3036	10.34	8.59	8.52	9.59	8.53	9.58	8.46	9.49	7.59	9.34	9.42	10.5	7.61	7.63	7.29	6.73	7.95	6.96	8.34	6.59		3036	6.1	3.8	3.55	4.89	3.92	4.89	5.32	6.37	4.16	5.64	3.4	3.34	5.58	4.73	4.8	3.37	3.61	4.78	4.09	4.41
3034	10.38	8.64	8.5	9.64	8.45	9.61	8.49	9.5	7.5	9.23	9.37	10.54	7.61	7.66	7.36	6.78	7.89	6.97	8.31	6.7		3034	6.14	3.85	3.53	4.94	3.84	4.92	5.35	6.38	4.07	5.53	3.35	3.38	5.58	4.76	4.87	3.42	3.55	4.79	4.06	4.52
3032	10.4	8.68	8.48	9.66	8.36	9.59	8.49	9.57	7.57	9.12	9.45	10.54	7.58	7.61	7.45	6.67	7.8	6.98	8.15	6.77		3032	6.16	3.89	3.51	4.96	3.75	4.9	5.35	6.45	4.14	5.42	3.43	3.38	5.55	4.71	4.96	3.31	3.46	4.8	3.9	4.59
3030	10.44	8.66	8.46	9.65	8.35	9.52	8.48	9.74	7.64	9.09	9.6	10.52	7.59	7.52	7.48	6.6	7.82	6.98	8.06	6.71		3030	6.2	3.87	3.49	4.95	3.74	4.83	5.34	6.62	4.21	5.39	3.58	3.36	5.56	4.62	4.99	3.24	3.48	4.8	3.81	4.53
3028	10.44	8.74	8.45	9.56	8.45	9.54	8.53	9.95	7.54	9.17	9.63	10.51	7.63	7.54	7.56	6.67	7.86	7.02	8.12	6.62		3028	6.2	3.95	3.48	4.86	3.84	4.85	5.39	6.83	4.11	5.47	3.61	3.35	5.6	4.64	5.07	3.31	3.52	4.84	3.87	4.44
3026	10.43	8.85	8.48	9.5	8.58	9.59	8.65	9.95	7.43	9.18	9.59	10.52	7.7	7.64	7.68	6.69	7.89	6.97	8.19	6.67		3026	6.19	4.06	3.51	4.8	3.97	4.9	5.51	6.83	4	5.48	3.57	3.36	5.67	4.74	5.19	3.33	3.55	4.79	3.94	4.49
3024	10.47	8.86	8.47	9.47	8.59	9.61	8.73	9.8	7.43	9.11	9.53	10.54	7.71	7.71	7.7	6.63	7.97	6.87	8.16	6.81		3024	6.23	4.07	3.5	4.77	3.98	4.92	5.59	6.68	4	5.41	3.51	3.38	5.68	4.81	5.21	3.27	3.63	4.69	3.91	4.63
3022	10.48	8.81	8.46	9.39	8.54	9.69	8.65	9.76	7.47	9.13	9.53	10.57	7.71	7.72	7.61	6.65	8.06	6.91	8.12	6.79		3022	6.24	4.02	3.49	4.69	3.93	5	5.51	6.64	4.04	5.43	3.51	3.41	5.68	4.82	5.12	3.29	3.72	4.73	3.87	4.61
3020	10.4	8.66	8.49	9.35	8.58	9.79	8.5	9.77	7.49	9.25	9.61	10.61	7.74	7.74	7.49	6.75	8.13	7.01	8.13	6.71		3020	6.16	3.87	3.52	4.65	3.97	5.1	5.36	6.65	4.06	5.55	3.59	3.45	5.71	4.84	5	3.39	3.79	4.83	3.88	4.53
3018	10.37	8.58	8.51	9.4	8.63	9.78	8.46	9.78	7.51	9.32	9.62	10.63	7.68	7.79	7.45	6.8	8.11	7.04	8.19	6.74		3018	6.13	3.79	3.54	4.7	4.02	5.09	5.32	6.66	4.08	5.62	3.6	3.47	5.65	4.89	4.96	3.44	3.77	4.86	3.94	4.56
3016	10.41	8.68	8.48	9.49	8.58	9.69	8.5	9.85	7.49	9.26	9.58	10.55	7.62	7.85	7.5	6.79	8.06	7	8.18	6.8		3016	6.17	3.89	3.51	4.79	3.97	5	5.36	6.73	4.06	5.56	3.56	3.39	5.59	4.95	5.01	3.43	3.72	4.82	3.93	4.62
3014	10.38	8.68	8.43	9.53	8.57	9.72	8.55	9.84	7.47	9.18	9.52	10.47	7.71	7.86	7.48	6.78	8.09	6.9	8.09	6.7		3014	6.14	3.89	3.46	4.83	3.96	5.03	5.41	6.72	4.04	5.48	3.5	3.31	5.68	4.96	4.99	3.42	3.75	4.72	3.84	4.52
3012	10.3	8.54	8.37	9.48	8.6	9.76	8.58	9.75	7.58	9.1	9.44	10.48	7.89	7.8	7.45	6.76	8.05	6.85	8.07	6.6		3012	6.06	3.75	3.4	4.78	3.99	5.07	5.44	6.63	4.15	5.4	3.42	3.32	5.86	4.9	4.96	3.4	3.71	4.67	3.82	4.42
3010	10.29	8.48	8.34	9.52	8.6	9.77	8.62	9.81	7.7	8.99	9.4	10.54	7.94	7.73	7.49	6.69	7.94	6.93	8.02	6.61		3010	6.05	3.69	3.37	4.82	3.99	5.08	5.48	6.69	4.27	5.29	3.38	3.38	5.91	4.83	5	3.33	3.6	4.75	3.77	4.43
3008	10.37	8.48	8.36	9.61	8.61	9.87	8.59	9.94	7.65	8.97	9.44	10.53	7.9	7.73	7.53	6.68	7.92	6.97	7.97	6.62		3008	6.13	3.69	3.39	4.91	4	5.18	5.45	6.82	4.22	5.27	3.42	3.37	5.87	4.83	5.04	3.32	3.58	4.79	3.72	4.44
3006	10.47	8.47	8.39	9.63	8.66	9.85	8.55	9.98	7.56	9.01	9.55	10.55	7.91	7.76	7.55	6.75	7.96	7.03	8.08	6.6		3006	6.23	3.68	3.42	4.93	4.05	5.16	5.41	6.86	4.13	5.31	3.53	3.39	5.88	4.86	5.06	3.39	3.62	4.85	3.83	4.42
3004	10.39	8.51	8.4	9.62	8.67	9.64	8.51	10	7.58	9.05	9.61	10.66	7.86	7.73	7.56	6.81	7.95	7.15	8.19	6.64		3004	6.15	3.72	3.43	4.92	4.06	4.95	5.37	6.88	4.15	5.35	3.59	3.5	5.83	4.83	5.07	3.45	3.61	4.97	3.94	4.46
3002	10.22	8.58	8.36	9.58	8.69	9.57	8.45	10.05	7.56	9.12	9.62	10.73	7.8	7.69	7.52	6.86	7.97	7.15	8.11	6.71		3002	5.98	3.79	3.39	4.88	4.08	4.88	5.31	6.93	4.13	5.42	3.6	3.57	5.77	4.79	5.03	3.5	3.63	4.97	3.86	4.53
3000	10.12	8.68	8.36	9.59	8.72	9.67	8.42	10.11	7.47	9.15	9.62	10.64	7.86	7.75	7.45	6.86	7.97	7.01	8.01	6.67		3000	5.88	3.89	3.39	4.89	4.11	4.98	5.28	6.99	4.04	5.45	3.6	3.48	5.83	4.85	4.96	3.5	3.63	4.83	3.76	4.49
2998	10.14	8.71	8.43	9.65	8.69	9.72	8.4	10.17	7.44	9.15	9.62	10.55	7.95	7.8	7.42	6.84	7.87	6.86	8	6.54		2998	5.9	3.92	3.46	4.95	4.08	5.03	5.26	7.05	4.01	5.45	3.6	3.39	5.92	4.9	4.93	3.48	3.53	4.68	3.75	4.36
2996	10.25	8.69	8.45	9.63	8.62	9.73	8.44	10.22	7.49	9.12	9.65	10.55	8.02	7.78	7.51	6.84	7.81	6.84	8.04	6.51		2996	6.01	3.9	3.48	4.93	4.01	5.04	5.3	7.1	4.06	5.42	3.63	3.39	5.99	4.88	5.02	3.48	3.47	4.66	3.79	4.33
2994	10.51	8.73	8.49	9.55	8.58	9.7	8.62	10.16	7.47	9.07	9.66	10.5	8.01	7.82	7.56	6.84	7.86	6.9	8.12	6.59		2994	6.27	3.94	3.52	4.85	3.97	5.01	5.48	7.04	4.04	5.37	3.64	3.34	5.98	4.92	5.07	3.48	3.52	4.72	3.87	4.41
2992	10.69	8.75	8.53	9.56	8.6	9.69	8.72	10.11	7.38	9.03	9.61	10.45	7.91	7.89	7.57	6.9	7.88	6.93	8.15	6.68		2992	6.45	3.96	3.56	4.86	3.99	5	5.58	6.99	3.95	5.33	3.59	3.29	5.88	4.99	5.08	3.54	3.54	4.75	3.9	4.5
2990	10.54	8.67	8.57	9.63	8.61	9.7	8.62	10.19	7.3	8.97	9.54	10.59	7.82	7.92	7.55	6.95	7.9	6.96	8.07	6.73		2990	6.3	3.88	3.6	4.93	4	5.01	5.48	7.07	3.87	5.27	3.52	3.43	5.79	5.02	5.06	3.59	3.56	4.78	3.82	4.55
2988	10.36	8.53	8.56	9.64	8.56	9.66	8.52	10.2	7.33	8.96	9.5	10.7	7.76	7.83	7.49	6.84	7.97	6.94	7.99	6.71		2988	6.12	3.74	3.59	4.94	3.95	4.97	5.38	7.08	3.9	5.26	3.48	3.54	5.73	4.93	5	3.48	3.63	4.76	3.74	4.53
2986	10.34	8.55	8.5	9.6	8.54	9.6	8.47	10.08	7.39	9.02	9.54	10.64	7.74	7.65	7.43	6.71	7.96	6.86	8.07	6.7		2986	6.1	3.76	3.53	4.9	3.93	4.91	5.33	6.96	3.96	5.32	3.52	3.48	5.71	4.75	4.94	3.35	3.62	4.68	3.82	4.52
2984	10.43	8.73	8.52	9.57	8.64	9.56	8.4	10.01	7.44	9.05	9.64	10.61	7.78	7.58	7.43	6.75	7.86	6.78	8.14	6.73		2984	6.19	3.94	3.55	4.87	4.03	4.87	5.26	6.89	4.01	5.35	3.62	3.45	5.75	4.68	4.94	3.39	3.52	4.6	3.89	4.55
2982	10.55	8.8	8.58	9.56	8.74	9.59	8.36	10.05	7.43	9.01	9.72	10.58	7.79	7.65	7.42	6.8	7.86	6.75	8.12	6.77		2982	6.31	4.01	3.61	4.86	4.13	4.9	5.22	6.93	4	5.31	3.7	3.42	5.76	4.75	4.93	3.44	3.52	4.57	3.87	4.59
2980	10.62	8.65	8.57	9.54	8.72	9.7	8.38	10.08	7.4	9	9.72	10.56	7.78	7.73	7.29	6.71	7.88	6.77	8.16	6.75		2980	6.38	3.86	3.6	4.84	4.11	5.01	5.24	6.96	3.97	5.3	3.7	3.4	5.75	4.83	4.8	3.35	3.54	4.59	3.91	4.57
2978	10.53	8.4	8.53	9.55	8.7	9.8	8.31	10.1	7.37	9.03	9.62	10.57	7.82	7.7	7.21	6.62	7.86	6.9	8.17	6.66		2978	6.29	3.61	3.56	4.85	4.09	5.11	5.17	6.98	3.94	5.33	3.6	3.41	5.79	4.8	4.72	3.26	3.52	4.72	3.92	4.48
2976	10.35	8.26	8.47	9.59	8.69	9.8	8.25	10.18	7.38	9.04	9.55	10.52	7.84	7.66	7.26	6.62	7.91	7	8.06	6.62		2976	6.11	3.47	3.5	4.89	4.08	5.11	5.11	7.06	3.95	5.34	3.53	3.36	5.81	4.76	4.77	3.26	3.57	4.82	3.81	4.44
2974	10.2	8.29	8.44	9.63	8.57	9.76	8.38	10.18	7.43	9.03	9.64	10.49	7.78	7.63	7.24	6.58	7.95	6.92	8.02	6.65		2974	5.96	3.5	3.47	4.93	3.96	5.07	5.24	7.06	4	5.33	3.62	3.33	5.75	4.73	4.75	3.22	3.61	4.74	3.77	4.47
2972	10.17	8.46	8.43	9.55	8.47	9.7	8.45	10.08	7.48	9.08	9.81	10.54	7.68	7.57	7.11	6.43	7.95	6.75	8.18	6.68		2972	5.93	3.67	3.46	4.85	3.86	5.01	5.31	6.96	4.05	5.38	3.79	3.38	5.65	4.67	4.62	3.07	3.61	4.57	3.93	4.5
2970	10.24	8.58	8.37	9.48	8.5	9.62	8.4	10.02	7.54	9.16	9.87	10.51	7.64	7.64	6.98	6.33	7.94	6.65	8.35	6.72		2970	6	3.79	3.4	4.78	3.89	4.93	5.26	6.9	4.11	5.46	3.85	3.35	5.61	4.74	4.49	2.97	3.6	4.47	4.1	4.54
2968	10.32	8.51	8.31	9.53	8.49	9.58	8.42	10.01	7.65	9.11	9.75	10.46	7.69	7.77	6.94	6.38	7.94	6.64	8.35	6.69		2968	6.08	3.72	3.34	4.83	3.88	4.89	5.28	6.89	4.22	5.41	3.73	3.3	5.66	4.87	4.45	3.02	3.6	4.46	4.1	4.51
2966	10.36	8.45	8.33	9.55	8.43	9.6	8.46	10.04	7.7	9.07	9.6	10.45	7.71	7.73	6.93	6.42	7.95	6.63	8.31	6.54		2966	6.12	3.66	3.36	4.85	3.82	4.91	5.32	6.92	4.27	5.37	3.58	3.29	5.68	4.83	4.44	3.06	3.61	4.45	4.06	4.36
2964	10.37	8.59	8.37	9.52	8.49	9.59	8.46	10.03	7.63	9.11	9.5	10.39	7.57	7.62	6.93	6.37	7.83	6.7	8.33	6.36		2964	6.13	3.8	3.4	4.82	3.88	4.9	5.32	6.91	4.2	5.41	3.48	3.23	5.54	4.72	4.44	3.01	3.49	4.52	4.08	4.18
2962	10.4	8.65	8.36	9.53	8.56	9.6	8.43	9.94	7.53	9.11	9.49	10.33	7.37	7.64	6.96	6.39	7.68	6.83	8.33	6.37		2962	6.16	3.86	3.39	4.83	3.95	4.91	5.29	6.82	4.1	5.41	3.47	3.17	5.34	4.74	4.47	3.03	3.34	4.65	4.08	4.19
2960	10.44	8.52	8.38	9.54	8.51	9.64	8.41	9.91	7.53	9.08	9.58	10.42	7.34	7.71	7.03	6.47	7.78	6.85	8.24	6.58		2960	6.2	3.73	3.41	4.84	3.9	4.95	5.27	6.79	4.1	5.38	3.56	3.26	5.31	4.81	4.54	3.11	3.44	4.67	3.99	4.4
2958	10.45	8.53	8.45	9.54	8.48	9.6	8.5	10.01	7.55	9.15	9.64	10.56	7.39	7.68	7.03	6.48	7.97	6.81	8.17	6.67		2958	6.21	3.74	3.48	4.84	3.87	4.91	5.36	6.89	4.12	5.45	3.62	3.4	5.36	4.78	4.54	3.12	3.63	4.63	3.92	4.49
2956	10.39	8.66	8.49	9.55	8.45	9.62	8.54	10.13	7.53	9.27	9.65	10.6	7.42	7.64	6.94	6.44	8	6.82	8.2	6.61		2956	6.15	3.87	3.52	4.85	3.84	4.93	5.4	7.01	4.1	5.57	3.63	3.44	5.39	4.74	4.45	3.08	3.66	4.64	3.95	4.43
2954	10.31	8.76	8.47	9.53	8.42	9.75	8.42	10.16	7.49	9.33	9.68	10.65	7.5	7.73	6.92	6.45	7.94	6.94	8.31	6.56		2954	6.07	3.97	3.5	4.83	3.81	5.06	5.28	7.04	4.06	5.63	3.66	3.49	5.47	4.83	4.43	3.09	3.6	4.76	4.06	4.38
2952	10.3	8.77	8.44	9.43	8.45	9.78	8.36	10.15	7.48	9.39	9.72	10.7	7.57	7.78	6.94	6.57	7.9	7.07	8.44	6.55		2952	6.06	3.98	3.47	4.73	3.84	5.09	5.22	7.03	4.05	5.69	3.7	3.54	5.54	4.88	4.45	3.21	3.56	4.89	4.19	4.37
2950	10.33	8.7	8.43	9.39	8.51	9.69	8.43	10.15	7.54	9.41	9.61	10.67	7.55	7.72	6.82	6.66	7.95	7.03	8.45	6.54		2950	6.09	3.91	3.46	4.69	3.9	5	5.29	7.03	4.11	5.71	3.59	3.51	5.52	4.82	4.33	3.3	3.61	4.85	4.2	4.36
2948	10.36	8.67	8.38	9.47	8.58	9.62	8.49	10.09	7.57	9.35	9.5	10.61	7.5	7.68	6.72	6.63	8.01	6.89	8.34	6.49		2948	6.12	3.88	3.41	4.77	3.97	4.93	5.35	6.97	4.14	5.65	3.48	3.45	5.47	4.78	4.23	3.27	3.67	4.71	4.09	4.31
2946	10.35	8.64	8.34	9.51	8.64	9.64	8.47	10	7.51	9.33	9.56	10.58	7.54	7.68	6.75	6.57	7.97	6.87	8.26	6.46		2946	6.11	3.85	3.37	4.81	4.03	4.95	5.33	6.88	4.08	5.63	3.54	3.42	5.51	4.78	4.26	3.21	3.63	4.69	4.01	4.28
2944	10.28	8.57	8.31	9.51	8.63	9.67	8.38	10.01	7.47	9.32	9.67	10.62	7.6	7.76	6.81	6.5	7.95	6.98	8.3	6.46		2944	6.04	3.78	3.34	4.81	4.02	4.98	5.24	6.89	4.04	5.62	3.65	3.46	5.57	4.86	4.32	3.14	3.61	4.8	4.05	4.28
2942	10.29	8.61	8.25	9.51	8.62	9.68	8.35	10.05	7.43	9.23	9.72	10.69	7.54	7.83	6.89	6.35	7.94	6.98	8.33	6.51		2942	6.05	3.82	3.28	4.81	4.01	4.99	5.21	6.93	4	5.53	3.7	3.53	5.51	4.93	4.4	2.99	3.6	4.8	4.08	4.33
2940	10.38	8.63	8.2	9.52	8.63	9.79	8.41	9.98	7.48	9.16	9.64	10.67	7.46	7.77	6.95	6.24	7.79	6.83	8.3	6.57		2940	6.14	3.84	3.23	4.82	4.02	5.1	5.27	6.86	4.05	5.46	3.62	3.51	5.43	4.87	4.46	2.88	3.45	4.65	4.05	4.39
2938	10.37	8.5	8.29	9.54	8.63	9.98	8.39	9.87	7.65	9.26	9.53	10.58	7.49	7.68	6.97	6.25	7.69	6.71	8.19	6.6		2938	6.13	3.71	3.32	4.84	4.02	5.29	5.25	6.75	4.22	5.56	3.51	3.42	5.46	4.78	4.48	2.89	3.35	4.53	3.94	4.42
2936	10.29	8.48	8.41	9.52	8.62	10.04	8.28	9.72	7.69	9.41	9.59	10.53	7.49	7.57	6.93	6.32	7.79	6.69	8.07	6.69		2936	6.05	3.69	3.44	4.82	4.01	5.35	5.14	6.6	4.26	5.71	3.57	3.37	5.46	4.67	4.44	2.96	3.45	4.51	3.82	4.51
2934	10.28	8.49	8.42	9.43	8.53	9.97	8.23	9.55	7.59	9.47	9.72	10.6	7.45	7.44	6.8	6.41	7.92	6.76	8.07	6.81		2934	6.04	3.7	3.45	4.73	3.92	5.28	5.09	6.43	4.16	5.77	3.7	3.44	5.42	4.54	4.31	3.05	3.58	4.58	3.82	4.63
2932	10.38	8.44	8.4	9.42	8.41	9.93	8.24	9.53	7.53	9.47	9.69	10.68	7.45	7.48	6.69	6.44	7.98	6.84	8.11	6.87		2932	6.14	3.65	3.43	4.72	3.8	5.24	5.1	6.41	4.1	5.77	3.67	3.52	5.42	4.58	4.2	3.08	3.64	4.66	3.86	4.69
2930	10.51	8.47	8.45	9.51	8.41	9.86	8.24	9.64	7.5	9.51	9.55	10.72	7.45	7.66	6.73	6.35	8.02	6.85	8.13	6.8		2930	6.27	3.68	3.48	4.81	3.8	5.17	5.1	6.52	4.07	5.81	3.53	3.56	5.42	4.76	4.24	2.99	3.68	4.67	3.88	4.62
2928	10.68	8.49	8.55	9.52	8.44	9.73	8.28	9.62	7.51	9.61	9.6	10.66	7.41	7.73	6.83	6.27	8.02	6.77	8.18	6.67		2928	6.44	3.7	3.58	4.82	3.83	5.04	5.14	6.5	4.08	5.91	3.58	3.5	5.38	4.83	4.34	2.91	3.68	4.59	3.93	4.49
2926	10.71	8.5	8.55	9.46	8.45	9.63	8.35	9.48	7.53	9.62	9.73	10.5	7.42	7.69	6.84	6.27	7.95	6.69	8.2	6.62		2926	6.47	3.71	3.58	4.76	3.84	4.94	5.21	6.36	4.1	5.92	3.71	3.34	5.39	4.79	4.35	2.91	3.61	4.51	3.95	4.44
2924	10.55	8.65	8.44	9.45	8.51	9.64	8.39	9.43	7.54	9.54	9.67	10.44	7.41	7.68	6.87	6.32	7.93	6.72	8.22	6.6		2924	6.31	3.86	3.47	4.75	3.9	4.95	5.25	6.31	4.11	5.84	3.65	3.28	5.38	4.78	4.38	2.96	3.59	4.54	3.97	4.42
2922	10.57	8.7	8.31	9.52	8.48	9.68	8.31	9.48	7.52	9.49	9.58	10.55	7.33	7.74	6.91	6.42	7.93	6.77	8.28	6.61		2922	6.33	3.91	3.34	4.82	3.87	4.99	5.17	6.36	4.09	5.79	3.56	3.39	5.3	4.84	4.42	3.06	3.59	4.59	4.03	4.43
2920	10.73	8.63	8.31	9.67	8.38	9.76	8.19	9.54	7.57	9.41	9.58	10.62	7.35	7.83	6.86	6.45	7.8	6.77	8.33	6.62		2920	6.49	3.84	3.34	4.97	3.77	5.07	5.05	6.42	4.14	5.71	3.56	3.46	5.32	4.93	4.37	3.09	3.46	4.59	4.08	4.44
2918	10.84	8.58	8.42	9.77	8.35	9.96	8.21	9.5	7.64	9.33	9.56	10.65	7.42	7.88	6.82	6.43	7.65	6.78	8.37	6.6		2918	6.6	3.79	3.45	5.07	3.74	5.27	5.07	6.38	4.21	5.63	3.54	3.49	5.39	4.98	4.33	3.07	3.31	4.6	4.12	4.42
2916	10.88	8.5	8.51	9.69	8.41	10.05	8.25	9.44	7.57	9.37	9.58	10.75	7.43	7.82	6.85	6.53	7.67	6.78	8.39	6.6		2916	6.64	3.71	3.54	4.99	3.8	5.36	5.11	6.32	4.14	5.67	3.56	3.59	5.4	4.92	4.36	3.17	3.33	4.6	4.14	4.42
2914	10.71	8.47	8.51	9.53	8.5	9.92	8.27	9.42	7.42	9.48	9.64	10.87	7.47	7.73	6.89	6.65	7.84	6.7	8.34	6.63		2914	6.47	3.68	3.54	4.83	3.89	5.23	5.13	6.3	3.99	5.78	3.62	3.71	5.44	4.83	4.4	3.29	3.5	4.52	4.09	4.45
2912	10.52	8.49	8.42	9.39	8.47	9.8	8.31	9.39	7.39	9.56	9.65	10.91	7.55	7.69	6.88	6.67	7.98	6.65	8.28	6.72		2912	6.28	3.7	3.45	4.69	3.86	5.11	5.17	6.27	3.96	5.86	3.63	3.75	5.52	4.79	4.39	3.31	3.64	4.47	4.03	4.54
2910	10.55	8.44	8.31	9.44	8.42	9.75	8.35	9.37	7.44	9.51	9.58	10.87	7.55	7.69	6.84	6.59	8.02	6.75	8.28	6.78		2910	6.31	3.65	3.34	4.74	3.81	5.06	5.21	6.25	4.01	5.81	3.56	3.71	5.52	4.79	4.35	3.23	3.68	4.57	4.03	4.6
2908	10.67	8.39	8.25	9.62	8.49	9.66	8.32	9.42	7.45	9.43	9.52	10.87	7.47	7.73	6.9	6.5	8.04	6.93	8.32	6.72		2908	6.43	3.6	3.28	4.92	3.88	4.97	5.18	6.3	4.02	5.73	3.5	3.71	5.44	4.83	4.41	3.14	3.7	4.75	4.07	4.54
2906	10.73	8.4	8.26	9.69	8.56	9.59	8.27	9.47	7.45	9.48	9.53	10.87	7.43	7.83	6.99	6.53	7.97	6.94	8.35	6.69		2906	6.49	3.61	3.29	4.99	3.95	4.9	5.13	6.35	4.02	5.78	3.51	3.71	5.4	4.93	4.5	3.17	3.63	4.76	4.1	4.51
2904	10.71	8.48	8.31	9.63	8.6	9.67	8.32	9.47	7.47	9.64	9.54	10.74	7.44	7.89	7.01	6.66	7.85	6.74	8.42	6.69		2904	6.47	3.69	3.34	4.93	3.99	4.98	5.18	6.35	4.04	5.94	3.52	3.58	5.41	4.99	4.52	3.3	3.51	4.56	4.17	4.51
2902	10.64	8.59	8.32	9.52	8.59	9.81	8.43	9.43	7.44	9.78	9.52	10.6	7.49	7.85	7.01	6.73	7.82	6.72	8.45	6.64		2902	6.4	3.8	3.35	4.82	3.98	5.12	5.29	6.31	4.01	6.08	3.5	3.44	5.46	4.95	4.52	3.37	3.48	4.54	4.2	4.46
2900	10.63	8.69	8.37	9.42	8.47	9.86	8.43	9.38	7.39	9.81	9.51	10.54	7.54	7.78	7.03	6.65	7.88	6.91	8.35	6.65		2900	6.39	3.9	3.4	4.72	3.86	5.17	5.29	6.26	3.96	6.11	3.49	3.38	5.51	4.88	4.54	3.29	3.54	4.73	4.1	4.47
2898	10.72	8.7	8.38	9.36	8.31	9.89	8.32	9.41	7.42	9.78	9.52	10.51	7.61	7.72	7.04	6.48	7.87	7.01	8.2	6.71		2898	6.48	3.91	3.41	4.66	3.7	5.2	5.18	6.29	3.99	6.08	3.5	3.35	5.58	4.82	4.55	3.12	3.53	4.83	3.95	4.53
2896	10.78	8.61	8.33	9.39	8.29	9.92	8.17	9.48	7.47	9.68	9.5	10.55	7.63	7.7	7.06	6.46	7.82	6.91	8.14	6.79		2896	6.54	3.82	3.36	4.69	3.68	5.23	5.03	6.36	4.04	5.98	3.48	3.39	5.6	4.8	4.57	3.1	3.48	4.73	3.89	4.61
2894	10.78	8.54	8.34	9.49	8.4	9.9	8.14	9.5	7.5	9.56	9.44	10.59	7.58	7.68	6.98	6.59	7.88	6.76	8.16	6.85		2894	6.54	3.75	3.37	4.79	3.79	5.21	5	6.38	4.07	5.86	3.42	3.43	5.55	4.78	4.49	3.23	3.54	4.58	3.91	4.67
2892	10.81	8.46	8.33	9.49	8.48	9.78	8.21	9.44	7.57	9.55	9.39	10.59	7.53	7.66	6.84	6.64	7.97	6.71	8.21	6.81		2892	6.57	3.67	3.36	4.79	3.87	5.09	5.07	6.32	4.14	5.85	3.37	3.43	5.5	4.76	4.35	3.28	3.63	4.53	3.96	4.63
2890	10.78	8.47	8.2	9.46	8.45	9.69	8.24	9.37	7.53	9.59	9.41	10.6	7.56	7.7	6.78	6.6	7.99	6.74	8.28	6.77		2890	6.54	3.68	3.23	4.76	3.84	5	5.1	6.25	4.1	5.89	3.39	3.44	5.53	4.8	4.29	3.24	3.65	4.56	4.03	4.59
2888	10.68	8.49	8.18	9.45	8.41	9.77	8.28	9.33	7.37	9.6	9.49	10.57	7.6	7.73	6.8	6.59	7.99	6.79	8.35	6.79		2888	6.44	3.7	3.21	4.75	3.8	5.08	5.14	6.21	3.94	5.9	3.47	3.41	5.57	4.83	4.31	3.23	3.65	4.61	4.1	4.61
2886	10.54	8.45	8.3	9.43	8.47	9.89	8.3	9.31	7.29	9.59	9.54	10.51	7.62	7.71	6.83	6.56	7.92	6.87	8.32	6.78		2886	6.3	3.66	3.33	4.73	3.86	5.2	5.16	6.19	3.86	5.89	3.52	3.35	5.59	4.81	4.34	3.2	3.58	4.69	4.07	4.6
2884	10.45	8.55	8.37	9.49	8.53	9.93	8.26	9.32	7.32	9.54	9.45	10.47	7.61	7.67	6.85	6.42	7.9	6.94	8.24	6.75		2884	6.21	3.76	3.4	4.79	3.92	5.24	5.12	6.2	3.89	5.84	3.43	3.31	5.58	4.77	4.36	3.06	3.56	4.76	3.99	4.57
2882	10.54	8.68	8.38	9.55	8.51	9.91	8.25	9.35	7.36	9.53	9.27	10.47	7.5	7.62	6.89	6.3	8	6.96	8.21	6.72		2882	6.3	3.89	3.41	4.85	3.9	5.22	5.11	6.23	3.93	5.83	3.25	3.31	5.47	4.72	4.4	2.94	3.66	4.78	3.96	4.54
2880	10.73	8.74	8.29	9.52	8.45	9.86	8.27	9.35	7.34	9.63	9.2	10.48	7.42	7.6	6.95	6.29	8.1	6.92	8.2	6.73		2880	6.49	3.95	3.32	4.82	3.84	5.17	5.13	6.23	3.91	5.93	3.18	3.32	5.39	4.7	4.46	2.93	3.76	4.74	3.95	4.55
2878	10.82	8.83	8.15	9.54	8.41	9.9	8.27	9.34	7.25	9.66	9.28	10.47	7.49	7.59	6.92	6.28	8.09	6.89	8.19	6.74		2878	6.58	4.04	3.18	4.84	3.8	5.21	5.13	6.22	3.82	5.96	3.26	3.31	5.46	4.69	4.43	2.92	3.75	4.71	3.94	4.56
2876	10.82	8.84	8.13	9.56	8.43	10.07	8.24	9.33	7.13	9.57	9.32	10.48	7.53	7.51	6.77	6.24	8.02	6.88	8.16	6.7		2876	6.58	4.05	3.16	4.86	3.82	5.38	5.1	6.21	3.7	5.87	3.3	3.32	5.5	4.61	4.28	2.88	3.68	4.7	3.91	4.52
2874	10.87	8.77	8.19	9.56	8.51	10.14	8.19	9.27	7.08	9.49	9.28	10.54	7.52	7.45	6.7	6.28	7.98	6.89	8.18	6.65		2874	6.63	3.98	3.22	4.86	3.9	5.45	5.05	6.15	3.65	5.79	3.26	3.38	5.49	4.55	4.21	2.92	3.64	4.71	3.93	4.47
2872	10.95	8.86	8.24	9.6	8.57	10.02	8.18	9.24	7.2	9.53	9.25	10.56	7.45	7.47	6.7	6.35	8.01	6.94	8.2	6.55		2872	6.71	4.07	3.27	4.9	3.96	5.33	5.04	6.12	3.77	5.83	3.23	3.4	5.42	4.57	4.21	2.99	3.67	4.76	3.95	4.37
2870	10.88	8.96	8.27	9.57	8.56	9.89	8.2	9.24	7.35	9.58	9.23	10.44	7.34	7.45	6.64	6.32	8.06	6.95	8.17	6.43		2870	6.64	4.17	3.3	4.87	3.95	5.2	5.06	6.12	3.92	5.88	3.21	3.28	5.31	4.55	4.15	2.96	3.72	4.77	3.92	4.25
2868	10.71	8.84	8.26	9.5	8.51	9.8	8.21	9.23	7.32	9.53	9.27	10.31	7.33	7.36	6.65	6.22	8.03	6.9	8.19	6.47		2868	6.47	4.05	3.29	4.8	3.9	5.11	5.07	6.11	3.89	5.83	3.25	3.15	5.3	4.46	4.16	2.86	3.69	4.72	3.94	4.29
2866	10.71	8.75	8.26	9.51	8.47	9.77	8.25	9.24	7.26	9.52	9.34	10.38	7.39	7.29	6.72	6.2	7.91	6.88	8.22	6.58		2866	6.47	3.96	3.29	4.81	3.86	5.08	5.11	6.12	3.83	5.82	3.32	3.22	5.36	4.39	4.23	2.84	3.57	4.7	3.97	4.4
2864	10.84	8.76	8.28	9.54	8.52	9.81	8.22	9.27	7.28	9.56	9.37	10.54	7.44	7.29	6.74	6.28	7.88	6.9	8.17	6.55		2864	6.6	3.97	3.31	4.84	3.91	5.12	5.08	6.15	3.85	5.86	3.35	3.38	5.41	4.39	4.25	2.92	3.54	4.72	3.92	4.37
2862	10.99	8.75	8.28	9.52	8.68	9.82	8.15	9.37	7.26	9.53	9.28	10.59	7.43	7.36	6.73	6.32	7.97	6.97	8.18	6.5		2862	6.75	3.96	3.31	4.82	4.07	5.13	5.01	6.25	3.83	5.83	3.26	3.43	5.4	4.46	4.24	2.96	3.63	4.79	3.93	4.32
2860	11.13	8.73	8.3	9.51	8.84	9.73	8.16	9.44	7.18	9.5	9.22	10.55	7.41	7.46	6.79	6.33	8.05	6.95	8.28	6.58		2860	6.89	3.94	3.33	4.81	4.23	5.04	5.02	6.32	3.75	5.8	3.2	3.39	5.38	4.56	4.3	2.97	3.71	4.77	4.03	4.4
2858	11.08	8.6	8.33	9.57	8.87	9.67	8.23	9.41	7.14	9.48	9.29	10.52	7.44	7.46	6.84	6.39	8.05	6.79	8.33	6.68		2858	6.84	3.81	3.36	4.87	4.26	4.98	5.09	6.29	3.71	5.78	3.27	3.36	5.41	4.56	4.35	3.03	3.71	4.61	4.08	4.5
2856	10.89	8.5	8.34	9.6	8.77	9.7	8.25	9.38	7.13	9.47	9.36	10.46	7.46	7.44	6.85	6.45	7.99	6.72	8.31	6.67		2856	6.65	3.71	3.37	4.9	4.16	5.01	5.11	6.26	3.7	5.77	3.34	3.3	5.43	4.54	4.36	3.09	3.65	4.54	4.06	4.49
2854	10.71	8.58	8.3	9.49	8.6	9.76	8.22	9.34	7.11	9.5	9.3	10.42	7.43	7.48	6.86	6.42	7.92	6.77	8.28	6.62		2854	6.47	3.79	3.33	4.79	3.99	5.07	5.08	6.22	3.68	5.8	3.28	3.26	5.4	4.58	4.37	3.06	3.58	4.59	4.03	4.44
2852	10.64	8.7	8.25	9.36	8.53	9.86	8.24	9.33	7.12	9.52	9.22	10.38	7.35	7.47	6.91	6.31	7.91	6.79	8.25	6.62		2852	6.4	3.91	3.28	4.66	3.92	5.17	5.1	6.21	3.69	5.82	3.2	3.22	5.32	4.57	4.42	2.95	3.57	4.61	4	4.44
2850	10.74	8.74	8.25	9.34	8.58	9.93	8.31	9.42	7.2	9.49	9.24	10.27	7.3	7.36	6.93	6.21	7.95	6.85	8.19	6.59		2850	6.5	3.95	3.28	4.64	3.97	5.24	5.17	6.3	3.77	5.79	3.22	3.11	5.27	4.46	4.44	2.85	3.61	4.67	3.94	4.41
2848	10.9	8.67	8.31	9.42	8.64	9.91	8.33	9.43	7.22	9.49	9.22	10.23	7.35	7.25	6.86	6.15	7.97	6.86	8.16	6.55		2848	6.66	3.88	3.34	4.72	4.03	5.22	5.19	6.31	3.79	5.79	3.2	3.07	5.32	4.35	4.37	2.79	3.63	4.68	3.91	4.37
2846	10.97	8.69	8.42	9.51	8.63	9.83	8.28	9.32	7.2	9.51	9.14	10.32	7.38	7.27	6.84	6.18	8.01	6.78	8.21	6.53		2846	6.73	3.9	3.45	4.81	4.02	5.14	5.14	6.2	3.77	5.81	3.12	3.16	5.35	4.37	4.35	2.82	3.67	4.6	3.96	4.35
2844	10.92	8.76	8.45	9.47	8.67	9.8	8.28	9.32	7.21	9.44	9.13	10.38	7.41	7.36	6.88	6.25	8.06	6.77	8.25	6.55		2844	6.68	3.97	3.48	4.77	4.06	5.11	5.14	6.2	3.78	5.74	3.11	3.22	5.38	4.46	4.39	2.89	3.72	4.59	4	4.37
2842	10.77	8.72	8.33	9.39	8.77	9.79	8.37	9.34	7.21	9.35	9.13	10.43	7.43	7.33	6.89	6.31	8.02	6.8	8.26	6.63		2842	6.53	3.93	3.36	4.69	4.16	5.1	5.23	6.22	3.78	5.65	3.11	3.27	5.4	4.43	4.4	2.95	3.68	4.62	4.01	4.45
2840	10.68	8.66	8.27	9.45	8.74	9.76	8.38	9.27	7.18	9.36	9.15	10.48	7.35	7.25	6.85	6.32	7.97	6.75	8.2	6.68		2840	6.44	3.87	3.3	4.75	4.13	5.07	5.24	6.15	3.75	5.66	3.13	3.32	5.32	4.35	4.36	2.96	3.63	4.57	3.95	4.5
2838	10.72	8.76	8.29	9.56	8.63	9.79	8.35	9.3	7.15	9.48	9.21	10.42	7.26	7.26	6.77	6.2	8.05	6.66	8.03	6.62		2838	6.48	3.97	3.32	4.86	4.02	5.1	5.21	6.18	3.72	5.78	3.19	3.26	5.23	4.36	4.28	2.84	3.71	4.48	3.78	4.44
2836	10.75	8.87	8.22	9.57	8.65	9.84	8.37	9.42	7.2	9.61	9.27	10.27	7.32	7.35	6.77	6.12	8.09	6.65	7.9	6.52		2836	6.51	4.08	3.25	4.87	4.04	5.15	5.23	6.3	3.77	5.91	3.25	3.11	5.29	4.45	4.28	2.76	3.75	4.47	3.65	4.34
2834	10.74	8.7	8.19	9.52	8.72	9.85	8.35	9.45	7.25	9.55	9.26	10.27	7.46	7.43	6.83	6.19	8.04	6.64	7.95	6.47		2834	6.5	3.91	3.22	4.82	4.11	5.16	5.21	6.33	3.82	5.85	3.24	3.11	5.43	4.53	4.34	2.83	3.7	4.46	3.7	4.29
2832	10.77	8.45	8.27	9.56	8.74	9.88	8.28	9.45	7.22	9.37	9.16	10.45	7.51	7.47	6.86	6.29	8.06	6.61	8.09	6.56		2832	6.53	3.66	3.3	4.86	4.13	5.19	5.14	6.33	3.79	5.67	3.14	3.29	5.48	4.57	4.37	2.93	3.72	4.43	3.84	4.38
2830	10.9	8.42	8.29	9.63	8.67	9.91	8.3	9.4	7.2	9.26	9.12	10.49	7.46	7.47	6.81	6.3	8.09	6.68	8.21	6.67		2830	6.66	3.63	3.32	4.93	4.06	5.22	5.16	6.28	3.77	5.56	3.1	3.33	5.43	4.57	4.32	2.94	3.75	4.5	3.96	4.49
2828	10.99	8.49	8.26	9.62	8.53	9.86	8.37	9.33	7.26	9.26	9.21	10.34	7.4	7.44	6.77	6.31	7.97	6.8	8.24	6.67		2828	6.75	3.7	3.29	4.92	3.92	5.17	5.23	6.21	3.83	5.56	3.19	3.18	5.37	4.54	4.28	2.95	3.63	4.62	3.99	4.49
2826	11.03	8.51	8.3	9.58	8.5	9.83	8.36	9.33	7.32	9.32	9.28	10.28	7.38	7.38	6.79	6.34	7.84	6.83	8.13	6.63		2826	6.79	3.72	3.33	4.88	3.89	5.14	5.22	6.21	3.89	5.62	3.26	3.12	5.35	4.48	4.3	2.98	3.5	4.65	3.88	4.45
2824	11.04	8.54	8.32	9.54	8.6	9.89	8.28	9.38	7.35	9.3	9.2	10.36	7.42	7.38	6.77	6.34	7.87	6.85	8.03	6.62		2824	6.8	3.75	3.35	4.84	3.99	5.2	5.14	6.26	3.92	5.6	3.18	3.2	5.39	4.48	4.28	2.98	3.53	4.67	3.78	4.44
2822	10.85	8.59	8.23	9.54	8.67	9.98	8.24	9.39	7.31	9.19	9.06	10.4	7.44	7.43	6.7	6.29	7.95	6.77	8.06	6.63		2822	6.61	3.8	3.26	4.84	4.06	5.29	5.1	6.27	3.88	5.49	3.04	3.24	5.41	4.53	4.21	2.93	3.61	4.59	3.81	4.45
2820	10.6	8.7	8.21	9.6	8.63	9.98	8.31	9.37	7.24	9.16	9.06	10.38	7.4	7.47	6.67	6.22	7.91	6.66	8.06	6.66		2820	6.36	3.91	3.24	4.9	4.02	5.29	5.17	6.25	3.81	5.46	3.04	3.22	5.37	4.57	4.18	2.86	3.57	4.48	3.81	4.48
2818	10.52	8.84	8.29	9.57	8.54	9.86	8.42	9.36	7.22	9.26	9.12	10.28	7.35	7.5	6.73	6.23	7.89	6.7	8.07	6.7		2818	6.28	4.05	3.32	4.87	3.93	5.17	5.28	6.24	3.79	5.56	3.1	3.12	5.32	4.6	4.24	2.87	3.55	4.52	3.82	4.52
2816	10.56	8.74	8.3	9.49	8.48	9.8	8.47	9.36	7.21	9.38	9.11	10.17	7.31	7.51	6.75	6.25	7.88	6.76	8.15	6.67		2816	6.32	3.95	3.33	4.79	3.87	5.11	5.33	6.24	3.78	5.68	3.09	3.01	5.28	4.61	4.26	2.89	3.54	4.58	3.9	4.49
2814	10.6	8.56	8.26	9.47	8.54	9.87	8.45	9.41	7.23	9.43	9.11	10.18	7.36	7.48	6.68	6.28	7.79	6.79	8.19	6.58		2814	6.36	3.77	3.29	4.77	3.93	5.18	5.31	6.29	3.8	5.73	3.09	3.02	5.33	4.58	4.19	2.92	3.45	4.61	3.94	4.4
2812	10.59	8.59	8.18	9.55	8.61	9.97	8.39	9.45	7.33	9.36	9.14	10.28	7.45	7.49	6.63	6.29	7.77	6.86	8.13	6.51		2812	6.35	3.8	3.21	4.85	4	5.28	5.25	6.33	3.9	5.66	3.12	3.12	5.42	4.59	4.14	2.93	3.43	4.68	3.88	4.33
2810	10.72	8.67	8.08	9.54	8.57	10.01	8.3	9.41	7.39	9.24	9.16	10.4	7.49	7.53	6.63	6.21	7.77	6.88	8.04	6.52		2810	6.48	3.88	3.11	4.84	3.96	5.32	5.16	6.29	3.96	5.54	3.14	3.24	5.46	4.63	4.14	2.85	3.43	4.7	3.79	4.34
2808	10.95	8.66	8.05	9.44	8.57	10.01	8.3	9.45	7.36	9.18	9.16	10.51	7.48	7.52	6.67	6.19	7.76	6.82	8.08	6.56		2808	6.71	3.87	3.08	4.74	3.96	5.32	5.16	6.33	3.93	5.48	3.14	3.35	5.45	4.62	4.18	2.83	3.42	4.64	3.83	4.38
2806	11.04	8.69	8.2	9.44	8.63	10.05	8.33	9.57	7.35	9.18	9.16	10.51	7.38	7.47	6.69	6.27	7.8	6.8	8.14	6.49		2806	6.8	3.9	3.23	4.74	4.02	5.36	5.19	6.45	3.92	5.48	3.14	3.35	5.35	4.57	4.2	2.91	3.46	4.62	3.89	4.31
2804	10.98	8.74	8.44	9.5	8.63	10.1	8.2	9.55	7.35	9.21	9.1	10.4	7.31	7.42	6.71	6.31	7.86	6.79	8.16	6.43		2804	6.74	3.95	3.47	4.8	4.02	5.41	5.06	6.43	3.92	5.51	3.08	3.24	5.28	4.52	4.22	2.95	3.52	4.61	3.91	4.25
2802	10.92	8.7	8.43	9.5	8.6	10.08	8.12	9.48	7.26	9.22	9	10.36	7.42	7.39	6.7	6.22	7.88	6.82	8.24	6.57		2802	6.68	3.91	3.46	4.8	3.99	5.39	4.98	6.36	3.83	5.52	2.98	3.2	5.39	4.49	4.21	2.86	3.54	4.64	3.99	4.39
2800	10.98	8.66	8.27	9.48	8.62	9.98	8.26	9.53	7.17	9.18	8.95	10.42	7.55	7.44	6.64	6.04	7.88	6.87	8.24	6.74		2800	6.74	3.87	3.3	4.78	4.01	5.29	5.12	6.41	3.74	5.48	2.93	3.26	5.52	4.54	4.15	2.68	3.54	4.69	3.99	4.56
2798	11.07	8.71	8.25	9.49	8.68	9.91	8.38	9.56	7.21	9.09	9.01	10.38	7.58	7.51	6.62	5.96	7.89	6.88	8.11	6.77		2798	6.83	3.92	3.28	4.79	4.07	5.22	5.24	6.44	3.78	5.39	2.99	3.22	5.55	4.61	4.13	2.6	3.55	4.7	3.86	4.59
2796	11.04	8.81	8.26	9.52	8.7	9.98	8.39	9.56	7.23	8.97	9.09	10.29	7.59	7.56	6.72	6.04	7.87	6.91	8	6.77		2796	6.8	4.02	3.29	4.82	4.09	5.29	5.25	6.44	3.8	5.27	3.07	3.13	5.56	4.66	4.23	2.68	3.53	4.73	3.75	4.59
2794	10.93	8.82	8.19	9.53	8.64	10.06	8.38	9.57	7.21	8.92	9.15	10.27	7.61	7.6	6.81	6.12	7.88	6.95	8.03	6.81		2794	6.69	4.03	3.22	4.83	4.03	5.37	5.24	6.45	3.78	5.22	3.13	3.11	5.58	4.7	4.32	2.76	3.54	4.77	3.78	4.63
2792	10.83	8.68	8.12	9.55	8.62	10.04	8.37	9.58	7.2	8.98	9.17	10.24	7.61	7.59	6.81	6.09	7.87	6.88	8.13	6.79		2792	6.59	3.89	3.15	4.85	4.01	5.35	5.23	6.46	3.77	5.28	3.15	3.08	5.58	4.69	4.32	2.73	3.53	4.7	3.88	4.61
2790	10.68	8.58	8.06	9.57	8.66	9.99	8.31	9.64	7.12	9.05	9.14	10.2	7.58	7.59	6.76	6.08	7.79	6.77	8.12	6.66		2790	6.44	3.79	3.09	4.87	4.05	5.3	5.17	6.52	3.69	5.35	3.12	3.04	5.55	4.69	4.27	2.72	3.45	4.59	3.87	4.48
2788	10.61	8.57	8.09	9.51	8.67	9.95	8.3	9.73	7.11	9.1	9.14	10.24	7.58	7.69	6.69	6.15	7.8	6.67	8.07	6.59		2788	6.37	3.78	3.12	4.81	4.06	5.26	5.16	6.61	3.68	5.4	3.12	3.08	5.55	4.79	4.2	2.79	3.46	4.49	3.82	4.41
2786	10.7	8.59	8.22	9.47	8.61	9.91	8.43	9.7	7.23	9.17	9.14	10.33	7.64	7.79	6.58	6.18	7.86	6.67	8.1	6.54		2786	6.46	3.8	3.25	4.77	4	5.22	5.29	6.58	3.8	5.47	3.12	3.17	5.61	4.89	4.09	2.82	3.52	4.49	3.85	4.36
2784	10.69	8.61	8.28	9.52	8.53	9.9	8.49	9.61	7.27	9.16	9.17	10.35	7.62	7.82	6.53	6.26	7.86	6.77	8.13	6.48		2784	6.45	3.82	3.31	4.82	3.92	5.21	5.35	6.49	3.84	5.46	3.15	3.19	5.59	4.92	4.04	2.9	3.52	4.59	3.88	4.3
2782	10.6	8.55	8.23	9.56	8.54	9.93	8.38	9.62	7.23	9.02	9.19	10.3	7.58	7.86	6.62	6.39	7.87	6.83	8.16	6.5		2782	6.36	3.76	3.26	4.86	3.93	5.24	5.24	6.5	3.8	5.32	3.17	3.14	5.55	4.96	4.13	3.03	3.53	4.65	3.91	4.32
2780	10.63	8.54	8.19	9.52	8.63	9.93	8.26	9.64	7.27	8.95	9.14	10.25	7.55	7.82	6.72	6.31	7.87	6.88	8.26	6.62		2780	6.39	3.75	3.22	4.82	4.02	5.24	5.12	6.52	3.84	5.25	3.12	3.09	5.52	4.92	4.23	2.95	3.53	4.7	4.01	4.44
2778	10.78	8.61	8.18	9.46	8.59	9.94	8.24	9.57	7.34	8.98	9.12	10.19	7.46	7.63	6.69	6.06	7.89	6.95	8.3	6.8		2778	6.54	3.82	3.21	4.76	3.98	5.25	5.1	6.45	3.91	5.28	3.1	3.03	5.43	4.73	4.2	2.7	3.55	4.77	4.05	4.62
2776	10.92	8.65	8.16	9.42	8.54	10.01	8.28	9.52	7.33	8.96	9.16	10.14	7.44	7.56	6.67	6	7.9	6.93	8.22	6.91		2776	6.68	3.86	3.19	4.72	3.93	5.32	5.14	6.4	3.9	5.26	3.14	2.98	5.41	4.66	4.18	2.64	3.56	4.75	3.97	4.73
2774	10.89	8.66	8.23	9.45	8.53	10	8.3	9.55	7.27	8.98	9.17	10.12	7.45	7.62	6.72	6.18	7.84	6.89	8.11	6.84		2774	6.65	3.87	3.26	4.75	3.92	5.31	5.16	6.43	3.84	5.28	3.15	2.96	5.42	4.72	4.23	2.82	3.5	4.71	3.86	4.66
2772	10.73	8.63	8.4	9.55	8.5	9.94	8.3	9.59	7.22	9.07	9.05	10.07	7.41	7.61	6.71	6.29	7.78	6.93	8.02	6.73		2772	6.49	3.84	3.43	4.85	3.89	5.25	5.16	6.47	3.79	5.37	3.03	2.91	5.38	4.71	4.22	2.93	3.44	4.75	3.77	4.55
2770	10.65	8.6	8.46	9.59	8.58	9.99	8.31	9.62	7.15	9.09	8.89	10.04	7.44	7.56	6.61	6.25	7.83	6.96	7.98	6.66		2770	6.41	3.81	3.49	4.89	3.97	5.3	5.17	6.5	3.72	5.39	2.87	2.88	5.41	4.66	4.12	2.89	3.49	4.78	3.73	4.48
2768	10.7	8.64	8.37	9.5	8.65	10.1	8.32	9.65	7.11	9.01	8.86	10.09	7.45	7.54	6.58	6.21	7.89	6.91	8.01	6.61		2768	6.46	3.85	3.4	4.8	4.04	5.41	5.18	6.53	3.68	5.31	2.84	2.93	5.42	4.64	4.09	2.85	3.55	4.73	3.76	4.43
2766	10.78	8.72	8.3	9.41	8.61	10.14	8.27	9.68	7.1	8.98	8.88	10.07	7.35	7.53	6.69	6.19	7.85	6.84	8.03	6.64		2766	6.54	3.93	3.33	4.71	4	5.45	5.13	6.56	3.67	5.28	2.86	2.91	5.32	4.63	4.2	2.83	3.51	4.66	3.78	4.46
2764	10.83	8.77	8.28	9.4	8.57	10.16	8.22	9.69	7.11	9.01	8.87	10	7.33	7.54	6.76	6.19	7.79	6.81	8.08	6.7		2764	6.59	3.98	3.31	4.7	3.96	5.47	5.08	6.57	3.68	5.31	2.85	2.84	5.3	4.64	4.27	2.83	3.45	4.63	3.83	4.52
2762	10.78	8.74	8.24	9.43	8.54	10.17	8.27	9.68	7.13	9.04	8.92	10.02	7.37	7.53	6.72	6.26	7.78	6.8	8.17	6.71		2762	6.54	3.95	3.27	4.73	3.93	5.48	5.13	6.56	3.7	5.34	2.9	2.86	5.34	4.63	4.23	2.9	3.44	4.62	3.92	4.53
2760	10.65	8.67	8.29	9.41	8.52	10.14	8.3	9.65	7.15	9.08	8.99	10.05	7.4	7.51	6.66	6.29	7.8	6.82	8.2	6.74		2760	6.41	3.88	3.32	4.71	3.91	5.45	5.16	6.53	3.72	5.38	2.97	2.89	5.37	4.61	4.17	2.93	3.46	4.64	3.95	4.56
2758	10.61	8.62	8.47	9.45	8.58	10.1	8.23	9.59	7.14	9.1	8.96	9.97	7.44	7.56	6.66	6.23	7.84	6.89	8.15	6.7		2758	6.37	3.83	3.5	4.75	3.97	5.41	5.09	6.47	3.71	5.4	2.94	2.81	5.41	4.66	4.17	2.87	3.5	4.71	3.9	4.52
2756	10.69	8.61	8.54	9.56	8.65	10.08	8.25	9.49	7.12	9.02	8.86	9.92	7.44	7.61	6.72	6.23	7.92	6.92	8.15	6.6		2756	6.45	3.82	3.57	4.86	4.04	5.39	5.11	6.37	3.69	5.32	2.84	2.76	5.41	4.71	4.23	2.87	3.58	4.74	3.9	4.42
2754	10.73	8.61	8.47	9.67	8.69	10.07	8.28	9.45	7.16	8.91	8.81	9.91	7.39	7.54	6.73	6.32	7.96	6.91	8.22	6.58		2754	6.49	3.82	3.5	4.97	4.08	5.38	5.14	6.33	3.73	5.21	2.79	2.75	5.36	4.64	4.24	2.96	3.62	4.73	3.97	4.4
2752	10.76	8.69	8.36	9.69	8.71	10.16	8.23	9.53	7.19	8.88	8.88	9.93	7.42	7.41	6.65	6.43	7.97	6.9	8.23	6.64		2752	6.52	3.9	3.39	4.99	4.1	5.47	5.09	6.41	3.76	5.18	2.86	2.77	5.39	4.51	4.16	3.07	3.63	4.72	3.98	4.46
2750	10.8	8.75	8.28	9.59	8.74	10.25	8.24	9.61	7.1	8.92	8.93	9.93	7.49	7.39	6.57	6.43	7.96	6.85	8.15	6.65		2750	6.56	3.96	3.31	4.89	4.13	5.56	5.1	6.49	3.67	5.22	2.91	2.77	5.46	4.49	4.08	3.07	3.62	4.67	3.9	4.47
2748	10.78	8.74	8.22	9.47	8.73	10.2	8.25	9.59	7.03	8.99	8.89	9.92	7.46	7.48	6.59	6.32	7.92	6.82	8.12	6.66		2748	6.54	3.95	3.25	4.77	4.12	5.51	5.11	6.47	3.6	5.29	2.87	2.76	5.43	4.58	4.1	2.96	3.58	4.64	3.87	4.48
2746	10.72	8.72	8.17	9.43	8.64	10.09	8.17	9.49	7.06	9.05	8.85	9.93	7.41	7.57	6.67	6.26	7.93	6.85	8.19	6.65		2746	6.48	3.93	3.2	4.73	4.03	5.4	5.03	6.37	3.63	5.35	2.83	2.77	5.38	4.67	4.18	2.9	3.59	4.67	3.94	4.47
2744	10.59	8.65	8.18	9.47	8.55	10.05	8.1	9.5	7.12	9.08	8.88	9.89	7.36	7.55	6.6	6.28	7.97	6.85	8.19	6.61		2744	6.35	3.86	3.21	4.77	3.94	5.36	4.96	6.38	3.69	5.38	2.86	2.73	5.33	4.65	4.11	2.92	3.63	4.67	3.94	4.43
2742	10.5	8.6	8.25	9.47	8.57	10.09	8.11	9.66	7.12	9.13	8.89	9.82	7.3	7.48	6.54	6.27	7.98	6.83	8.1	6.6		2742	6.26	3.81	3.28	4.77	3.96	5.4	4.97	6.54	3.69	5.43	2.87	2.66	5.27	4.58	4.05	2.91	3.64	4.65	3.85	4.42
2740	10.56	8.58	8.31	9.46	8.64	10.16	8.14	9.67	7.11	9.18	8.83	9.86	7.33	7.48	6.6	6.27	7.96	6.79	8.1	6.69		2740	6.32	3.79	3.34	4.76	4.03	5.47	5	6.55	3.68	5.48	2.81	2.7	5.3	4.58	4.11	2.91	3.62	4.61	3.85	4.51
2738	10.58	8.55	8.28	9.49	8.68	10.19	8.14	9.52	7.12	9.2	8.77	9.96	7.35	7.52	6.64	6.3	7.94	6.79	8.22	6.78		2738	6.34	3.76	3.31	4.79	4.07	5.5	5	6.4	3.69	5.5	2.75	2.8	5.32	4.62	4.15	2.94	3.6	4.61	3.97	4.6
2736	10.51	8.56	8.18	9.47	8.69	10.12	8.2	9.48	7.1	9.18	8.76	10.02	7.35	7.49	6.62	6.31	7.99	6.79	8.34	6.79		2736	6.27	3.77	3.21	4.77	4.08	5.43	5.06	6.36	3.67	5.48	2.74	2.86	5.32	4.59	4.13	2.95	3.65	4.61	4.09	4.61
2734	10.5	8.66	8.15	9.44	8.63	10.03	8.26	9.58	7.02	9.14	8.81	10.1	7.43	7.43	6.62	6.26	8.05	6.75	8.33	6.74		2734	6.26	3.87	3.18	4.74	4.02	5.34	5.12	6.46	3.59	5.44	2.79	2.94	5.4	4.53	4.13	2.9	3.71	4.57	4.08	4.56
2732	10.5	8.77	8.2	9.5	8.52	9.97	8.19	9.7	6.98	9.13	8.88	10.11	7.51	7.4	6.64	6.2	8.07	6.76	8.23	6.69		2732	6.26	3.98	3.23	4.8	3.91	5.28	5.05	6.58	3.55	5.43	2.86	2.95	5.48	4.5	4.15	2.84	3.73	4.58	3.98	4.51
2730	10.52	8.77	8.21	9.6	8.43	9.97	8.12	9.75	7	9.15	8.88	10.01	7.48	7.42	6.67	6.12	8.04	6.87	8.15	6.67		2730	6.28	3.98	3.24	4.9	3.82	5.28	4.98	6.63	3.57	5.45	2.86	2.85	5.45	4.52	4.18	2.76	3.7	4.69	3.9	4.49
2728	10.51	8.64	8.24	9.63	8.44	10	8.14	9.73	6.99	9.13	8.77	9.86	7.4	7.48	6.68	6.02	7.93	7	8.16	6.66		2728	6.27	3.85	3.27	4.93	3.83	5.31	5	6.61	3.56	5.43	2.75	2.7	5.37	4.58	4.19	2.66	3.59	4.82	3.91	4.48
2726	10.43	8.43	8.27	9.61	8.56	10.05	8.17	9.7	6.96	9.1	8.68	9.73	7.42	7.54	6.65	6.05	7.86	7	8.18	6.65		2726	6.19	3.64	3.3	4.91	3.95	5.36	5.03	6.58	3.53	5.4	2.66	2.57	5.39	4.64	4.16	2.69	3.52	4.82	3.93	4.47
2724	10.34	8.37	8.23	9.56	8.64	10.11	8.1	9.64	7.01	9.15	8.74	9.76	7.5	7.54	6.66	6.14	7.97	6.91	8.25	6.65		2724	6.1	3.58	3.26	4.86	4.03	5.42	4.96	6.52	3.58	5.45	2.72	2.6	5.47	4.64	4.17	2.78	3.63	4.73	4	4.47
2722	10.32	8.5	8.22	9.53	8.61	10.17	7.95	9.57	7.07	9.22	8.88	9.86	7.51	7.53	6.71	6.2	8.15	6.97	8.32	6.66		2722	6.08	3.71	3.25	4.83	4	5.48	4.81	6.45	3.64	5.52	2.86	2.7	5.48	4.63	4.22	2.84	3.81	4.79	4.07	4.48
2720	10.44	8.62	8.27	9.6	8.54	10.17	7.86	9.55	7.03	9.3	8.95	9.96	7.51	7.53	6.7	6.21	8.16	7.14	8.35	6.68		2720	6.2	3.83	3.3	4.9	3.93	5.48	4.72	6.43	3.6	5.6	2.93	2.8	5.48	4.63	4.21	2.85	3.82	4.96	4.1	4.5
2718	10.49	8.64	8.28	9.65	8.49	10.1	7.88	9.59	7	9.39	8.92	10.07	7.49	7.54	6.6	6.19	8.11	7.16	8.38	6.72		2718	6.25	3.85	3.31	4.95	3.88	5.41	4.74	6.47	3.57	5.69	2.9	2.91	5.46	4.64	4.11	2.83	3.77	4.98	4.13	4.54
2716	10.42	8.56	8.24	9.59	8.44	10.04	7.95	9.6	7.01	9.38	8.86	10.04	7.47	7.54	6.54	6.18	8.13	7.03	8.43	6.75		2716	6.18	3.77	3.27	4.89	3.83	5.35	4.81	6.48	3.58	5.68	2.84	2.88	5.44	4.64	4.05	2.82	3.79	4.85	4.18	4.57
2714	10.41	8.45	8.22	9.54	8.44	10.08	8.03	9.5	7.02	9.3	8.77	9.95	7.41	7.47	6.55	6.13	8.14	6.94	8.43	6.67		2714	6.17	3.66	3.25	4.84	3.83	5.39	4.89	6.38	3.59	5.6	2.75	2.79	5.38	4.57	4.06	2.77	3.8	4.76	4.18	4.49
2712	10.35	8.42	8.16	9.56	8.46	10.15	8.04	9.37	7	9.27	8.72	9.97	7.3	7.36	6.63	6.01	8.09	6.95	8.39	6.54		2712	6.11	3.63	3.19	4.86	3.85	5.46	4.9	6.25	3.57	5.57	2.7	2.81	5.27	4.46	4.14	2.65	3.75	4.77	4.14	4.36
2710	10.25	8.46	8.08	9.59	8.48	10.17	8.01	9.32	6.99	9.36	8.8	10.01	7.29	7.37	6.7	5.97	8.07	6.99	8.44	6.55		2710	6.01	3.67	3.11	4.89	3.87	5.48	4.87	6.2	3.56	5.66	2.78	2.85	5.26	4.47	4.21	2.61	3.73	4.81	4.19	4.37
2708	10.24	8.54	8.12	9.56	8.56	10.21	8.01	9.29	7	9.44	8.83	9.95	7.39	7.42	6.76	6.05	8.09	7.05	8.54	6.68		2708	6	3.75	3.15	4.86	3.95	5.52	4.87	6.17	3.57	5.74	2.81	2.79	5.36	4.52	4.27	2.69	3.75	4.87	4.29	4.5
2706	10.24	8.66	8.25	9.49	8.61	10.2	8.05	9.37	6.99	9.38	8.69	9.9	7.44	7.42	6.81	6.12	8.13	7.11	8.57	6.81		2706	6	3.87	3.28	4.79	4	5.51	4.91	6.25	3.56	5.68	2.67	2.74	5.41	4.52	4.32	2.76	3.79	4.93	4.32	4.63
2704	10.3	8.79	8.33	9.54	8.59	10.13	8.08	9.52	6.97	9.32	8.58	9.88	7.39	7.48	6.84	6.06	8.15	7.12	8.49	6.8		2704	6.06	4	3.36	4.84	3.98	5.44	4.94	6.4	3.54	5.62	2.56	2.72	5.36	4.58	4.35	2.7	3.81	4.94	4.24	4.62
2702	10.33	8.83	8.32	9.65	8.62	10.1	8.05	9.55	6.98	9.3	8.59	9.87	7.37	7.58	6.83	6.01	8.13	7.09	8.37	6.67		2702	6.09	4.04	3.35	4.95	4.01	5.41	4.91	6.43	3.55	5.6	2.57	2.71	5.34	4.68	4.34	2.65	3.79	4.91	4.12	4.49
2700	10.24	8.78	8.24	9.66	8.65	10.11	8.03	9.48	7.01	9.29	8.66	9.9	7.43	7.57	6.82	6.06	8.09	7	8.35	6.64		2700	6	3.99	3.27	4.96	4.04	5.42	4.89	6.36	3.58	5.59	2.64	2.74	5.4	4.67	4.33	2.7	3.75	4.82	4.1	4.46
2698	10.17	8.79	8.21	9.6	8.6	10.15	8.06	9.48	6.98	9.32	8.77	9.97	7.49	7.49	6.82	6.1	8.07	6.9	8.37	6.72		2698	5.93	4	3.24	4.9	3.99	5.46	4.92	6.36	3.55	5.62	2.75	2.81	5.46	4.59	4.33	2.74	3.73	4.72	4.12	4.54
2696	10.18	8.84	8.25	9.59	8.57	10.16	8.1	9.56	6.92	9.41	8.79	10	7.48	7.41	6.81	6.11	8	6.92	8.39	6.75		2696	5.94	4.05	3.28	4.89	3.96	5.47	4.96	6.44	3.49	5.71	2.77	2.84	5.45	4.51	4.32	2.75	3.66	4.74	4.14	4.57
2694	10.25	8.71	8.28	9.62	8.63	10.13	8.1	9.62	6.96	9.45	8.68	9.97	7.45	7.41	6.79	6.07	7.93	7	8.36	6.75		2694	6.01	3.92	3.31	4.92	4.02	5.44	4.96	6.5	3.53	5.75	2.66	2.81	5.42	4.51	4.3	2.71	3.59	4.82	4.11	4.57
2692	10.25	8.45	8.26	9.63	8.72	10.11	8.1	9.6	7.07	9.4	8.66	9.93	7.36	7.48	6.76	6.07	7.96	7.01	8.28	6.78		2692	6.01	3.66	3.29	4.93	4.11	5.42	4.96	6.48	3.64	5.7	2.64	2.77	5.33	4.58	4.27	2.71	3.62	4.83	4.03	4.6
2690	10.21	8.37	8.18	9.65	8.71	10.14	8.07	9.58	7.13	9.43	8.64	9.92	7.27	7.52	6.77	6.14	8.02	6.98	8.28	6.72		2690	5.97	3.58	3.21	4.95	4.1	5.45	4.93	6.46	3.7	5.73	2.62	2.76	5.24	4.62	4.28	2.78	3.68	4.8	4.03	4.54
2688	10.26	8.42	8.16	9.68	8.64	10.18	8.02	9.64	7.16	9.51	8.53	9.93	7.27	7.46	6.83	6.16	7.97	7	8.38	6.56		2688	6.02	3.63	3.19	4.98	4.03	5.49	4.88	6.52	3.73	5.81	2.51	2.77	5.24	4.56	4.34	2.8	3.63	4.82	4.13	4.38
2686	10.37	8.42	8.18	9.71	8.62	10.11	8.03	9.68	7.2	9.49	8.49	9.89	7.3	7.35	6.87	6.07	7.87	6.99	8.42	6.45		2686	6.13	3.63	3.21	5.01	4.01	5.42	4.89	6.56	3.77	5.79	2.47	2.73	5.27	4.45	4.38	2.71	3.53	4.81	4.17	4.27
2684	10.48	8.43	8.16	9.73	8.63	10.01	8.07	9.65	7.22	9.45	8.45	9.81	7.3	7.33	6.9	6.01	7.84	6.92	8.34	6.45		2684	6.24	3.64	3.19	5.03	4.02	5.32	4.93	6.53	3.79	5.75	2.43	2.65	5.27	4.43	4.41	2.65	3.5	4.74	4.09	4.27
2682	10.47	8.45	8.12	9.75	8.63	10.04	8.08	9.63	7.16	9.46	8.38	9.8	7.36	7.37	6.98	6.08	7.86	6.89	8.26	6.52		2682	6.23	3.66	3.15	5.05	4.02	5.35	4.94	6.51	3.73	5.76	2.36	2.64	5.33	4.47	4.49	2.72	3.52	4.71	4.01	4.34
2680	10.31	8.45	8.1	9.67	8.6	10.14	8.16	9.65	7.03	9.41	8.4	9.85	7.43	7.33	7.04	6.15	7.89	6.92	8.31	6.59		2680	6.07	3.66	3.13	4.97	3.99	5.45	5.02	6.53	3.6	5.71	2.38	2.69	5.4	4.43	4.55	2.79	3.55	4.74	4.06	4.41
2678	10.19	8.48	8.13	9.57	8.52	10.19	8.27	9.65	6.96	9.32	8.46	9.85	7.45	7.32	7.04	6.11	8.01	6.91	8.37	6.59		2678	5.95	3.69	3.16	4.87	3.91	5.5	5.13	6.53	3.53	5.62	2.44	2.69	5.42	4.42	4.55	2.75	3.67	4.73	4.12	4.41
2676	10.12	8.52	8.16	9.56	8.46	10.19	8.25	9.62	6.99	9.32	8.46	9.73	7.37	7.32	6.96	6.04	8.11	6.88	8.35	6.57		2676	5.88	3.73	3.19	4.86	3.85	5.5	5.11	6.5	3.56	5.62	2.44	2.57	5.34	4.42	4.47	2.68	3.77	4.7	4.1	4.39
2674	10.01	8.6	8.19	9.65	8.46	10.17	8.2	9.67	7.04	9.41	8.43	9.64	7.31	7.29	6.96	6.08	8.06	6.85	8.3	6.6		2674	5.77	3.81	3.22	4.95	3.85	5.48	5.06	6.55	3.61	5.71	2.41	2.48	5.28	4.39	4.47	2.72	3.72	4.67	4.05	4.42
2672	9.95	8.67	8.19	9.72	8.44	10.13	8.23	9.73	7.09	9.48	8.43	9.73	7.3	7.31	6.98	6.16	7.89	6.83	8.34	6.66		2672	5.71	3.88	3.22	5.02	3.83	5.44	5.09	6.61	3.66	5.78	2.41	2.57	5.27	4.41	4.49	2.8	3.55	4.65	4.09	4.48
2670	9.89	8.68	8.16	9.73	8.39	10.18	8.26	9.71	7.06	9.48	8.42	9.85	7.32	7.36	6.92	6.22	7.81	6.83	8.4	6.73		2670	5.65	3.89	3.19	5.03	3.78	5.49	5.12	6.59	3.63	5.78	2.4	2.69	5.29	4.46	4.43	2.86	3.47	4.65	4.15	4.55
2668	9.86	8.64	8.16	9.72	8.39	10.29	8.26	9.68	6.98	9.48	8.36	9.9	7.38	7.39	6.93	6.18	7.87	6.76	8.43	6.76		2668	5.62	3.85	3.19	5.02	3.78	5.6	5.12	6.56	3.55	5.78	2.34	2.74	5.35	4.49	4.44	2.82	3.53	4.58	4.18	4.58
2666	9.97	8.59	8.2	9.73	8.51	10.28	8.25	9.66	6.99	9.5	8.33	9.88	7.45	7.34	7	6.06	7.97	6.68	8.45	6.7		2666	5.73	3.8	3.23	5.03	3.9	5.59	5.11	6.54	3.56	5.8	2.31	2.72	5.42	4.44	4.51	2.7	3.63	4.5	4.2	4.52
2664	10.07	8.52	8.21	9.74	8.55	10.27	8.22	9.62	7.04	9.49	8.33	9.78	7.49	7.26	7.07	6.04	8.04	6.72	8.43	6.6		2664	5.83	3.73	3.24	5.04	3.94	5.58	5.08	6.5	3.61	5.79	2.31	2.62	5.46	4.36	4.58	2.68	3.7	4.54	4.18	4.42
2662	10.09	8.44	8.19	9.72	8.43	10.26	8.24	9.6	7.01	9.42	8.36	9.7	7.45	7.22	7.04	6.22	8.03	6.78	8.39	6.58		2662	5.85	3.65	3.22	5.02	3.82	5.57	5.1	6.48	3.58	5.72	2.34	2.54	5.42	4.32	4.55	2.86	3.69	4.6	4.14	4.4
2660	10.12	8.38	8.18	9.72	8.44	10.18	8.17	9.56	6.95	9.38	8.37	9.72	7.37	7.22	6.96	6.32	8.01	6.84	8.35	6.6		2660	5.88	3.59	3.21	5.02	3.83	5.49	5.03	6.44	3.52	5.68	2.35	2.56	5.34	4.32	4.47	2.96	3.67	4.66	4.1	4.42
2658	10.13	8.34	8.15	9.79	8.57	10.12	8.01	9.5	6.92	9.36	8.35	9.77	7.34	7.22	6.9	6.19	8.02	6.96	8.3	6.54		2658	5.89	3.55	3.18	5.09	3.96	5.43	4.87	6.38	3.49	5.66	2.33	2.61	5.31	4.32	4.41	2.83	3.68	4.78	4.05	4.36
2656	10.06	8.3	8.09	9.82	8.54	10.12	7.97	9.52	6.94	9.27	8.34	9.79	7.32	7.23	6.89	6	8.01	6.99	8.28	6.54		2656	5.82	3.51	3.12	5.12	3.93	5.43	4.83	6.4	3.51	5.57	2.32	2.63	5.29	4.33	4.4	2.64	3.67	4.81	4.03	4.36
2654	9.93	8.25	8.08	9.76	8.4	10.22	8.05	9.58	7.01	9.23	8.33	9.72	7.26	7.28	6.88	5.97	7.97	6.94	8.28	6.68		2654	5.69	3.46	3.11	5.06	3.79	5.53	4.91	6.46	3.58	5.53	2.31	2.56	5.23	4.38	4.39	2.61	3.63	4.76	4.03	4.5
2652	9.89	8.17	8.09	9.74	8.32	10.33	8.05	9.59	7.06	9.28	8.33	9.64	7.27	7.37	6.84	6.06	7.94	6.95	8.3	6.77		2652	5.65	3.38	3.12	5.04	3.71	5.64	4.91	6.47	3.63	5.58	2.31	2.48	5.24	4.47	4.35	2.7	3.6	4.77	4.05	4.59
2650	10	8.18	8.07	9.69	8.32	10.35	7.99	9.51	7.03	9.29	8.33	9.64	7.33	7.45	6.81	6.11	7.96	6.9	8.37	6.73		2650	5.76	3.39	3.1	4.99	3.71	5.66	4.85	6.39	3.6	5.59	2.31	2.48	5.3	4.55	4.32	2.75	3.62	4.72	4.12	4.55
2648	10.15	8.22	8.01	9.57	8.33	10.33	8.02	9.39	7.02	9.24	8.33	9.73	7.35	7.49	6.86	6.08	8	6.8	8.49	6.72		2648	5.91	3.43	3.04	4.87	3.72	5.64	4.88	6.27	3.59	5.54	2.31	2.57	5.32	4.59	4.37	2.72	3.66	4.62	4.24	4.54
2646	10.22	8.22	7.96	9.6	8.33	10.29	8.11	9.41	7.05	9.2	8.4	9.79	7.33	7.42	6.9	6.08	7.98	6.85	8.55	6.72		2646	5.98	3.43	2.99	4.9	3.72	5.6	4.97	6.29	3.62	5.5	2.38	2.63	5.3	4.52	4.41	2.72	3.64	4.67	4.3	4.54
2644	10.22	8.29	7.96	9.78	8.32	10.22	8.15	9.47	7	9.26	8.5	9.79	7.31	7.33	6.91	6.17	7.92	6.96	8.49	6.71		2644	5.98	3.5	2.99	5.08	3.71	5.53	5.01	6.35	3.57	5.56	2.48	2.63	5.28	4.43	4.42	2.81	3.58	4.78	4.24	4.53
2642	10.18	8.43	8.04	9.85	8.31	10.21	8.12	9.45	6.96	9.33	8.46	9.8	7.22	7.34	6.97	6.23	7.92	7.06	8.41	6.78		2642	5.94	3.64	3.07	5.15	3.7	5.52	4.98	6.33	3.53	5.63	2.44	2.64	5.19	4.44	4.48	2.87	3.58	4.88	4.16	4.6
2640	10.05	8.49	8.12	9.79	8.3	10.27	8.04	9.44	6.98	9.26	8.35	9.81	7.13	7.42	6.99	6.19	7.96	7.11	8.36	6.81		2640	5.81	3.7	3.15	5.09	3.69	5.58	4.9	6.32	3.55	5.56	2.33	2.65	5.1	4.52	4.5	2.83	3.62	4.93	4.11	4.63
2638	9.91	8.48	8.11	9.74	8.27	10.35	8.01	9.45	6.96	9.15	8.34	9.85	7.2	7.48	6.94	6.18	7.98	7.06	8.35	6.72		2638	5.67	3.69	3.14	5.04	3.66	5.66	4.87	6.33	3.53	5.45	2.32	2.69	5.17	4.58	4.45	2.82	3.64	4.88	4.1	4.54
2636	9.86	8.46	8.05	9.68	8.22	10.32	8.07	9.43	6.89	9.15	8.34	9.9	7.32	7.49	6.91	6.2	8.01	7.06	8.35	6.63		2636	5.62	3.67	3.08	4.98	3.61	5.63	4.93	6.31	3.46	5.45	2.32	2.74	5.29	4.59	4.42	2.84	3.67	4.88	4.1	4.45
2634	9.85	8.42	8.03	9.63	8.17	10.28	8.17	9.39	6.85	9.14	8.22	9.83	7.3	7.47	6.92	6.21	8.01	7.09	8.31	6.65		2634	5.61	3.63	3.06	4.93	3.56	5.59	5.03	6.27	3.42	5.44	2.2	2.67	5.27	4.57	4.43	2.85	3.67	4.91	4.06	4.47
2632	9.87	8.4	8.07	9.73	8.1	10.33	8.27	9.38	6.84	9.03	8.12	9.74	7.26	7.46	6.92	6.22	8.02	7.02	8.29	6.66		2632	5.63	3.61	3.1	5.03	3.49	5.64	5.13	6.26	3.41	5.33	2.1	2.58	5.23	4.56	4.43	2.86	3.68	4.84	4.04	4.48
2630	9.9	8.41	8.1	9.88	8.07	10.38	8.36	9.34	6.86	9.01	8.12	9.79	7.28	7.43	6.89	6.27	8.02	6.9	8.37	6.67		2630	5.66	3.62	3.13	5.18	3.46	5.69	5.22	6.22	3.43	5.31	2.1	2.63	5.25	4.53	4.4	2.91	3.68	4.72	4.12	4.49
2628	9.92	8.35	8.11	9.9	8.15	10.37	8.37	9.32	6.87	9.13	8.16	9.91	7.27	7.44	6.84	6.33	8	6.85	8.44	6.71		2628	5.68	3.56	3.14	5.2	3.54	5.68	5.23	6.2	3.44	5.43	2.14	2.75	5.24	4.54	4.35	2.97	3.66	4.67	4.19	4.53
2626	9.85	8.23	8.11	9.87	8.24	10.34	8.32	9.41	6.86	9.18	8.2	10	7.25	7.48	6.81	6.29	7.99	6.87	8.38	6.71		2626	5.61	3.44	3.14	5.17	3.63	5.65	5.18	6.29	3.43	5.48	2.18	2.84	5.22	4.58	4.32	2.93	3.65	4.69	4.13	4.53
2624	9.68	8.21	8.08	9.86	8.2	10.3	8.23	9.41	6.82	9.05	8.25	10.02	7.26	7.49	6.81	6.17	7.95	6.91	8.29	6.65		2624	5.44	3.42	3.11	5.16	3.59	5.61	5.09	6.29	3.39	5.35	2.23	2.86	5.23	4.59	4.32	2.81	3.61	4.73	4.04	4.47
2622	9.66	8.23	7.97	9.84	8.18	10.26	8.15	9.34	6.79	8.93	8.3	10	7.24	7.5	6.8	6.1	7.94	6.99	8.25	6.61		2622	5.42	3.44	3	5.14	3.57	5.57	5.01	6.22	3.36	5.23	2.28	2.84	5.21	4.6	4.31	2.74	3.6	4.81	4	4.43
2620	9.82	8.24	7.9	9.83	8.23	10.26	8.08	9.27	6.75	8.93	8.3	10.01	7.2	7.44	6.81	6.11	7.98	7.05	8.25	6.61		2620	5.58	3.45	2.93	5.13	3.62	5.57	4.94	6.15	3.32	5.23	2.28	2.85	5.17	4.54	4.32	2.75	3.64	4.87	4	4.43
2618	9.98	8.2	7.93	9.82	8.28	10.33	8.02	9.2	6.74	8.95	8.23	9.99	7.24	7.33	6.88	6.14	8.01	6.99	8.22	6.65		2618	5.74	3.41	2.96	5.12	3.67	5.64	4.88	6.08	3.31	5.25	2.21	2.83	5.21	4.43	4.39	2.78	3.67	4.81	3.97	4.47
2616	10.03	8.11	8	9.77	8.33	10.41	8.06	9.2	6.75	9.01	8.17	9.92	7.31	7.31	6.95	6.16	7.98	6.87	8.15	6.67		2616	5.79	3.32	3.03	5.07	3.72	5.72	4.92	6.08	3.32	5.31	2.15	2.76	5.28	4.41	4.46	2.8	3.64	4.69	3.9	4.49
2614	9.94	8.08	8.08	9.77	8.32	10.42	8.16	9.26	6.76	9.09	8.16	9.89	7.32	7.45	6.91	6.16	7.92	6.82	8.1	6.65		2614	5.7	3.29	3.11	5.07	3.71	5.73	5.02	6.14	3.33	5.39	2.14	2.73	5.29	4.55	4.42	2.8	3.58	4.64	3.85	4.47
2612	9.84	8.11	8.09	9.84	8.29	10.35	8.21	9.25	6.76	9.12	8.18	9.93	7.28	7.58	6.79	6.15	7.88	6.79	8.13	6.6		2612	5.6	3.32	3.12	5.14	3.68	5.66	5.07	6.13	3.33	5.42	2.16	2.77	5.25	4.68	4.3	2.79	3.54	4.61	3.88	4.42
2610	9.83	8.21	8.07	9.91	8.29	10.25	8.18	9.19	6.76	9.14	8.19	9.97	7.3	7.54	6.68	6.14	7.86	6.75	8.16	6.57		2610	5.59	3.42	3.1	5.21	3.68	5.56	5.04	6.07	3.33	5.44	2.17	2.81	5.27	4.64	4.19	2.78	3.52	4.57	3.91	4.39
2608	9.87	8.35	8.05	9.93	8.29	10.21	8.07	9.2	6.8	9.12	8.19	9.99	7.33	7.43	6.6	6.13	7.86	6.75	8.1	6.55		2608	5.63	3.56	3.08	5.23	3.68	5.52	4.93	6.08	3.37	5.42	2.17	2.83	5.3	4.53	4.11	2.77	3.52	4.57	3.85	4.37
2606	9.91	8.41	8.01	9.86	8.28	10.27	7.99	9.2	6.85	9.05	8.18	10.02	7.29	7.38	6.62	6.12	7.84	6.7	8.06	6.5		2606	5.67	3.62	3.04	5.16	3.67	5.58	4.85	6.08	3.42	5.35	2.16	2.86	5.26	4.48	4.13	2.76	3.5	4.52	3.81	4.32
2604	9.89	8.45	7.98	9.8	8.22	10.31	8	9.16	6.84	8.99	8.14	10.01	7.22	7.4	6.66	6.14	7.83	6.63	8.14	6.51		2604	5.65	3.66	3.01	5.1	3.61	5.62	4.86	6.04	3.41	5.29	2.12	2.85	5.19	4.5	4.17	2.78	3.49	4.45	3.89	4.33
2602	9.83	8.42	8.02	9.81	8.09	10.33	8.08	9.17	6.84	8.95	8.11	9.97	7.16	7.47	6.68	6.17	7.86	6.65	8.24	6.6		2602	5.59	3.63	3.05	5.11	3.48	5.64	4.94	6.05	3.41	5.25	2.09	2.81	5.13	4.57	4.19	2.81	3.52	4.47	3.99	4.42
2600	9.84	8.34	8.05	9.87	8.04	10.33	8.14	9.18	6.81	8.9	8.15	9.99	7.24	7.53	6.72	6.11	7.9	6.7	8.23	6.63		2600	5.6	3.55	3.08	5.17	3.43	5.64	5	6.06	3.38	5.2	2.13	2.83	5.21	4.63	4.23	2.75	3.56	4.52	3.98	4.45
2598	9.94	8.36	8.06	9.96	8.15	10.33	8.14	9.17	6.76	8.87	8.2	10.08	7.38	7.55	6.69	5.97	7.92	6.69	8.18	6.58		2598	5.7	3.57	3.09	5.26	3.54	5.64	5	6.05	3.33	5.17	2.18	2.92	5.35	4.65	4.2	2.61	3.58	4.51	3.93	4.4
2596	10.02	8.36	8.08	10	8.23	10.36	8.1	9.15	6.71	8.89	8.17	10.1	7.35	7.56	6.61	5.87	7.97	6.64	8.24	6.51		2596	5.78	3.57	3.11	5.3	3.62	5.67	4.96	6.03	3.28	5.19	2.15	2.94	5.32	4.66	4.12	2.51	3.63	4.46	3.99	4.33
2594	9.97	8.2	8.09	9.94	8.22	10.4	8.06	9.14	6.71	8.95	8.12	10.11	7.29	7.55	6.61	5.86	8	6.59	8.33	6.45		2594	5.73	3.41	3.12	5.24	3.61	5.71	4.92	6.02	3.28	5.25	2.1	2.95	5.26	4.65	4.12	2.5	3.66	4.41	4.08	4.27
2592	9.9	8.08	8.14	9.87	8.19	10.37	8.06	9.14	6.8	9.03	8.08	10.18	7.29	7.49	6.67	5.87	7.96	6.6	8.35	6.5		2592	5.66	3.29	3.17	5.17	3.58	5.68	4.92	6.02	3.37	5.33	2.06	3.02	5.26	4.59	4.18	2.51	3.62	4.42	4.1	4.32
2590	9.93	8.15	8.17	9.81	8.15	10.27	8.03	9.12	6.8	9.12	8.05	10.15	7.3	7.4	6.64	5.86	7.91	6.66	8.24	6.63		2590	5.69	3.36	3.2	5.11	3.54	5.58	4.89	6	3.37	5.42	2.03	2.99	5.27	4.5	4.15	2.5	3.57	4.48	3.99	4.45
2588	9.99	8.19	8.1	9.72	8.15	10.19	7.99	9.14	6.69	9.16	8.1	10.08	7.31	7.37	6.53	5.84	7.91	6.75	8.14	6.72		2588	5.75	3.4	3.13	5.02	3.54	5.5	4.85	6.02	3.26	5.46	2.08	2.92	5.28	4.47	4.04	2.48	3.57	4.57	3.89	4.54
2586	10.04	8.11	8.01	9.69	8.26	10.23	7.98	9.09	6.69	9.14	8.18	10.05	7.33	7.43	6.48	5.8	7.94	6.81	8.16	6.7		2586	5.8	3.32	3.04	4.99	3.65	5.54	4.84	5.97	3.26	5.44	2.16	2.89	5.3	4.53	3.99	2.44	3.6	4.63	3.91	4.52
2584	10.05	8.09	7.99	9.81	8.32	10.29	7.99	9	6.77	9.04	8.17	10.07	7.3	7.49	6.46	5.78	8	6.78	8.25	6.66		2584	5.81	3.3	3.02	5.11	3.71	5.6	4.85	5.88	3.34	5.34	2.15	2.91	5.27	4.59	3.97	2.42	3.66	4.6	4	4.48
2582	9.95	8.14	7.99	9.89	8.3	10.34	7.97	8.98	6.82	8.91	8.19	10.11	7.19	7.55	6.44	5.85	8.04	6.76	8.31	6.65		2582	5.71	3.35	3.02	5.19	3.69	5.65	4.83	5.86	3.39	5.21	2.17	2.95	5.16	4.65	3.95	2.49	3.7	4.58	4.06	4.47
2580	9.87	8.19	7.98	9.82	8.3	10.36	7.95	9	6.85	8.81	8.26	10.12	7.07	7.55	6.41	5.93	7.97	6.79	8.29	6.62		2580	5.63	3.4	3.01	5.12	3.69	5.67	4.81	5.88	3.42	5.11	2.24	2.96	5.04	4.65	3.92	2.57	3.63	4.61	4.04	4.44
2578	10	8.3	7.98	9.72	8.28	10.3	7.96	8.96	6.84	8.83	8.33	10.09	7.04	7.51	6.43	5.97	7.94	6.79	8.24	6.57		2578	5.76	3.51	3.01	5.02	3.67	5.61	4.82	5.84	3.41	5.13	2.31	2.93	5.01	4.61	3.94	2.61	3.6	4.61	3.99	4.39
2576	10.13	8.41	8	9.75	8.31	10.18	7.93	8.99	6.81	8.91	8.4	10.08	7.11	7.49	6.48	5.93	7.96	6.78	8.28	6.53		2576	5.89	3.62	3.03	5.05	3.7	5.49	4.79	5.87	3.38	5.21	2.38	2.92	5.08	4.59	3.99	2.57	3.62	4.6	4.03	4.35
2574	10.08	8.39	8.07	9.79	8.41	10.16	7.93	9.1	6.79	8.96	8.45	10.08	7.13	7.45	6.47	5.85	7.92	6.87	8.35	6.55		2574	5.84	3.6	3.1	5.09	3.8	5.47	4.79	5.98	3.36	5.26	2.43	2.92	5.1	4.55	3.98	2.49	3.58	4.69	4.1	4.37
2572	10.1	8.35	8.1	9.76	8.49	10.27	8.02	9.13	6.74	8.97	8.46	10.11	7.07	7.38	6.47	5.85	7.94	6.99	8.33	6.6		2572	5.86	3.56	3.13	5.06	3.88	5.58	4.88	6.01	3.31	5.27	2.44	2.95	5.04	4.48	3.98	2.49	3.6	4.81	4.08	4.42
2570	10.16	8.27	8.05	9.75	8.45	10.38	8.1	9.13	6.73	8.94	8.42	10.17	7.05	7.33	6.5	5.88	8.01	7.02	8.31	6.61		2570	5.92	3.48	3.08	5.05	3.84	5.69	4.96	6.01	3.3	5.24	2.4	3.01	5.02	4.43	4.01	2.52	3.67	4.84	4.06	4.43
2568	10.15	8.14	8	9.76	8.32	10.38	8.14	9.19	6.77	8.91	8.37	10.26	7.05	7.32	6.52	5.86	8.04	7.01	8.34	6.59		2568	5.91	3.35	3.03	5.06	3.71	5.69	5	6.07	3.34	5.21	2.35	3.1	5.02	4.42	4.03	2.5	3.7	4.83	4.09	4.41
2566	10.07	8.09	7.99	9.76	8.2	10.3	8.18	9.28	6.79	8.91	8.44	10.3	7	7.31	6.53	5.78	8.03	7.01	8.32	6.62		2566	5.83	3.3	3.02	5.06	3.59	5.61	5.04	6.16	3.36	5.21	2.42	3.14	4.97	4.41	4.04	2.42	3.69	4.83	4.07	4.44
2564	9.94	8.11	7.96	9.69	8.17	10.23	8.16	9.28	6.8	8.96	8.54	10.24	6.97	7.28	6.55	5.7	8.02	7.07	8.32	6.63		2564	5.7	3.32	2.99	4.99	3.56	5.54	5.02	6.16	3.37	5.26	2.52	3.08	4.94	4.38	4.06	2.34	3.68	4.89	4.07	4.45
2562	9.75	8.13	7.99	9.64	8.18	10.24	8.1	9.22	6.85	9.05	8.58	10.24	6.97	7.26	6.56	5.71	7.98	7.15	8.3	6.59		2562	5.51	3.34	3.02	4.94	3.57	5.55	4.96	6.1	3.42	5.35	2.56	3.08	4.94	4.36	4.07	2.35	3.64	4.97	4.05	4.41
2560	9.68	8.12	8.04	9.73	8.18	10.28	8.1	9.23	6.9	9.03	8.57	10.29	6.95	7.29	6.56	5.74	7.92	7.1	8.22	6.54		2560	5.44	3.33	3.07	5.03	3.57	5.59	4.96	6.11	3.47	5.33	2.55	3.13	4.92	4.39	4.07	2.38	3.58	4.92	3.97	4.36
2558	9.77	7.98	8.05	9.84	8.23	10.3	8.1	9.31	6.9	8.97	8.57	10.34	6.91	7.29	6.55	5.68	7.97	6.95	8.16	6.48		2558	5.53	3.19	3.08	5.14	3.62	5.61	4.96	6.19	3.47	5.27	2.55	3.18	4.88	4.39	4.06	2.32	3.63	4.77	3.91	4.3
2556	9.83	7.84	8.14	9.83	8.28	10.23	8.1	9.34	6.85	8.98	8.61	10.37	6.9	7.12	6.6	5.63	8.07	6.83	8.17	6.47		2556	5.59	3.05	3.17	5.13	3.67	5.54	4.96	6.22	3.42	5.28	2.59	3.21	4.87	4.22	4.11	2.27	3.73	4.65	3.92	4.29
2554	9.81	7.93	8.22	9.77	8.25	10.11	8.14	9.34	6.81	8.96	8.72	10.39	6.92	6.91	6.67	5.65	8.02	6.74	8.21	6.57		2554	5.57	3.14	3.25	5.07	3.64	5.42	5	6.22	3.38	5.26	2.7	3.23	4.89	4.01	4.18	2.29	3.68	4.56	3.96	4.39
2552	9.83	8.08	8.1	9.8	8.16	10.08	8.21	9.26	6.78	8.92	8.81	10.45	6.9	6.88	6.62	5.64	7.95	6.75	8.24	6.66		2552	5.59	3.29	3.13	5.1	3.55	5.39	5.07	6.14	3.35	5.22	2.79	3.29	4.87	3.98	4.13	2.28	3.61	4.57	3.99	4.48
2550	9.97	8.13	7.93	9.9	8.12	10.1	8.29	9.19	6.75	8.9	8.78	10.5	6.85	6.97	6.52	5.59	7.99	6.86	8.22	6.69		2550	5.73	3.34	2.96	5.2	3.51	5.41	5.15	6.07	3.32	5.2	2.76	3.34	4.82	4.07	4.03	2.23	3.65	4.68	3.97	4.51
2548	9.98	8.19	7.89	9.94	8.17	10.15	8.31	9.21	6.74	8.92	8.77	10.5	6.83	6.99	6.44	5.63	8	6.88	8.25	6.64		2548	5.74	3.4	2.92	5.24	3.56	5.46	5.17	6.09	3.31	5.22	2.75	3.34	4.8	4.09	3.95	2.27	3.66	4.7	4	4.46
2546	9.84	8.26	7.91	9.94	8.2	10.18	8.28	9.27	6.68	8.92	8.81	10.49	6.81	7	6.39	5.73	7.98	6.72	8.31	6.58		2546	5.6	3.47	2.94	5.24	3.59	5.49	5.14	6.15	3.25	5.22	2.79	3.33	4.78	4.1	3.9	2.37	3.64	4.54	4.06	4.4
2544	9.78	8.26	7.92	9.91	8.16	10.15	8.3	9.29	6.58	8.92	8.82	10.49	6.83	7.07	6.38	5.73	7.96	6.65	8.31	6.61		2544	5.54	3.47	2.95	5.21	3.55	5.46	5.16	6.17	3.15	5.22	2.8	3.33	4.8	4.17	3.89	2.37	3.62	4.47	4.06	4.43
2542	9.8	8.18	7.94	9.85	8.11	10.18	8.33	9.32	6.59	9.04	8.86	10.46	6.89	7.08	6.41	5.69	7.92	6.73	8.23	6.6		2542	5.56	3.39	2.97	5.15	3.5	5.49	5.19	6.2	3.16	5.34	2.84	3.3	4.86	4.18	3.92	2.33	3.58	4.55	3.98	4.42
2540	9.84	8.07	7.96	9.78	8.11	10.23	8.29	9.37	6.67	9.14	8.89	10.43	6.88	7	6.46	5.74	7.87	6.81	8.17	6.49		2540	5.6	3.28	2.99	5.08	3.5	5.54	5.15	6.25	3.24	5.44	2.87	3.27	4.85	4.1	3.97	2.38	3.53	4.63	3.92	4.31
2538	9.97	8.07	7.99	9.75	8.17	10.21	8.22	9.4	6.72	9.09	8.85	10.47	6.79	6.94	6.47	5.75	7.84	6.84	8.19	6.36		2538	5.73	3.28	3.02	5.05	3.56	5.52	5.08	6.28	3.29	5.39	2.83	3.31	4.76	4.04	3.98	2.39	3.5	4.66	3.94	4.18
2536	10.1	8.23	8.02	9.8	8.26	10.2	8.15	9.41	6.73	8.99	8.86	10.58	6.77	6.95	6.48	5.73	7.83	6.84	8.22	6.37		2536	5.86	3.44	3.05	5.1	3.65	5.51	5.01	6.29	3.3	5.29	2.84	3.42	4.74	4.05	3.99	2.37	3.49	4.66	3.97	4.19
2534	10.18	8.32	8.03	9.87	8.23	10.22	8.12	9.45	6.72	8.9	8.93	10.69	6.9	6.99	6.51	5.75	7.82	6.82	8.19	6.48		2534	5.94	3.53	3.06	5.17	3.62	5.53	4.98	6.33	3.29	5.2	2.91	3.53	4.87	4.09	4.02	2.39	3.48	4.64	3.94	4.3
2532	10.11	8.3	8.02	9.82	8.09	10.18	8.13	9.52	6.78	8.83	8.97	10.7	6.96	6.95	6.55	5.78	7.81	6.79	8.17	6.55		2532	5.87	3.51	3.05	5.12	3.48	5.49	4.99	6.4	3.35	5.13	2.95	3.54	4.93	4.05	4.06	2.42	3.47	4.61	3.92	4.37
2530	9.89	8.25	8.02	9.79	7.99	10.17	8.18	9.56	6.83	8.85	9.01	10.66	6.88	6.91	6.67	5.8	7.82	6.79	8.18	6.55		2530	5.65	3.46	3.05	5.09	3.38	5.48	5.04	6.44	3.4	5.15	2.99	3.5	4.85	4.01	4.18	2.44	3.48	4.61	3.93	4.37
2528	9.79	8.15	7.99	9.81	8.04	10.19	8.25	9.51	6.82	8.91	8.94	10.71	6.83	7.01	6.79	5.85	7.85	6.85	8.2	6.51		2528	5.55	3.36	3.02	5.11	3.43	5.5	5.11	6.39	3.39	5.21	2.92	3.55	4.8	4.11	4.3	2.49	3.51	4.67	3.95	4.33
2526	9.91	8.09	7.95	9.74	8.17	10.12	8.3	9.48	6.83	8.87	8.82	10.84	6.81	7.09	6.82	5.89	7.86	6.89	8.24	6.51		2526	5.67	3.3	2.98	5.04	3.56	5.43	5.16	6.36	3.4	5.17	2.8	3.68	4.78	4.19	4.33	2.53	3.52	4.71	3.99	4.33
2524	9.98	8.12	7.94	9.69	8.23	10	8.3	9.55	6.88	8.87	8.88	10.84	6.84	7.11	6.79	5.85	7.87	6.85	8.28	6.58		2524	5.74	3.33	2.97	4.99	3.62	5.31	5.16	6.43	3.45	5.17	2.86	3.68	4.81	4.21	4.3	2.49	3.53	4.67	4.03	4.4
2522	9.97	8.18	7.89	9.71	8.2	9.99	8.23	9.62	6.84	8.98	9.06	10.75	6.87	7.1	6.73	5.8	7.92	6.83	8.26	6.63		2522	5.73	3.39	2.92	5.01	3.59	5.3	5.09	6.5	3.41	5.28	3.04	3.59	4.84	4.2	4.24	2.44	3.58	4.65	4.01	4.45
2520	9.92	8.22	7.83	9.74	8.18	10.1	8.16	9.64	6.76	9.05	9.16	10.79	6.82	7.05	6.71	5.85	7.97	6.87	8.19	6.68		2520	5.68	3.43	2.86	5.04	3.57	5.41	5.02	6.52	3.33	5.35	3.14	3.63	4.79	4.15	4.22	2.49	3.63	4.69	3.94	4.5
2518	9.93	8.17	7.88	9.77	8.15	10.14	8.21	9.6	6.73	9.05	9.15	10.9	6.77	7	6.73	5.91	8.04	6.9	8.19	6.71		2518	5.69	3.38	2.91	5.07	3.54	5.45	5.07	6.48	3.3	5.35	3.13	3.74	4.74	4.1	4.24	2.55	3.7	4.72	3.94	4.53
2516	9.98	8.08	7.97	9.8	8.09	10.13	8.31	9.55	6.79	8.99	9.11	10.93	6.83	7.05	6.79	5.92	8.11	6.87	8.29	6.68		2516	5.74	3.29	3	5.1	3.48	5.44	5.17	6.43	3.36	5.29	3.09	3.77	4.8	4.15	4.3	2.56	3.77	4.69	4.04	4.5
2514	9.92	8.17	7.98	9.79	8.03	10.11	8.31	9.58	6.86	8.92	9.08	10.91	6.93	7.15	6.77	5.9	8.07	6.87	8.31	6.67		2514	5.68	3.38	3.01	5.09	3.42	5.42	5.17	6.46	3.43	5.22	3.06	3.75	4.9	4.25	4.28	2.54	3.73	4.69	4.06	4.49
2512	9.84	8.28	7.93	9.75	8.02	10.1	8.3	9.72	6.84	8.9	9.04	10.89	7.03	7.2	6.69	5.84	8.04	6.88	8.24	6.72		2512	5.6	3.49	2.96	5.05	3.41	5.41	5.16	6.6	3.41	5.2	3.02	3.73	5	4.3	4.2	2.48	3.7	4.7	3.99	4.54
2510	9.91	8.2	7.93	9.71	8.08	10.14	8.33	9.79	6.78	8.91	9.03	10.94	7.16	7.21	6.7	5.81	8.08	6.88	8.21	6.75		2510	5.67	3.41	2.96	5.01	3.47	5.45	5.19	6.67	3.35	5.21	3.01	3.78	5.13	4.31	4.21	2.45	3.74	4.7	3.96	4.57
2508	9.92	8.05	7.96	9.65	8.13	10.21	8.37	9.69	6.74	8.92	9.06	11.02	7.2	7.25	6.76	5.81	8.03	6.88	8.21	6.75		2508	5.68	3.26	2.99	4.95	3.52	5.52	5.23	6.57	3.31	5.22	3.04	3.86	5.17	4.35	4.27	2.45	3.69	4.7	3.96	4.57
2506	9.82	8.04	7.94	9.6	8.14	10.2	8.34	9.61	6.66	8.92	9.09	11.03	7.13	7.3	6.8	5.77	7.96	6.91	8.21	6.81		2506	5.58	3.25	2.97	4.9	3.53	5.51	5.2	6.49	3.23	5.22	3.07	3.87	5.1	4.4	4.31	2.41	3.62	4.73	3.96	4.63
2504	9.85	8.16	7.88	9.65	8.14	10.08	8.27	9.65	6.63	8.95	9.14	10.99	7.14	7.32	6.84	5.71	8.04	6.91	8.28	6.84		2504	5.61	3.37	2.91	4.95	3.53	5.39	5.13	6.53	3.2	5.25	3.12	3.83	5.11	4.42	4.35	2.35	3.7	4.73	4.03	4.66
2502	10	8.23	7.84	9.73	8.12	10.09	8.26	9.7	6.67	8.95	9.24	11.02	7.27	7.32	6.87	5.74	8.12	6.91	8.38	6.79		2502	5.76	3.44	2.87	5.03	3.51	5.4	5.12	6.58	3.24	5.25	3.22	3.86	5.24	4.42	4.38	2.38	3.78	4.73	4.13	4.61
2500	10.11	8.19	7.8	9.75	8.16	10.21	8.24	9.75	6.67	8.92	9.27	11.1	7.34	7.27	6.84	5.82	8.08	7.01	8.4	6.74		2500	5.87	3.4	2.83	5.05	3.55	5.52	5.1	6.63	3.24	5.22	3.25	3.94	5.31	4.37	4.35	2.46	3.74	4.83	4.15	4.56
2498	10.15	8.13	7.81	9.75	8.25	10.23	8.23	9.77	6.67	8.85	9.2	11.14	7.33	7.21	6.79	5.82	8.06	7.1	8.35	6.73		2498	5.91	3.34	2.84	5.05	3.64	5.54	5.09	6.65	3.24	5.15	3.18	3.98	5.3	4.31	4.3	2.46	3.72	4.92	4.1	4.55
2496	10.15	8.08	7.92	9.72	8.21	10.17	8.27	9.73	6.76	8.79	9.15	11.17	7.35	7.22	6.75	5.8	8.1	7.09	8.37	6.73		2496	5.91	3.29	2.95	5.02	3.6	5.48	5.13	6.61	3.33	5.09	3.13	4.01	5.32	4.32	4.26	2.44	3.76	4.91	4.12	4.55
2494	10.12	7.99	8.05	9.65	8.06	10.12	8.29	9.69	6.86	8.87	9.18	11.18	7.34	7.3	6.68	5.86	8.11	7.08	8.46	6.69		2494	5.88	3.2	3.08	4.95	3.45	5.43	5.15	6.57	3.43	5.17	3.16	4.02	5.31	4.4	4.19	2.5	3.77	4.9	4.21	4.51
2492	9.98	7.92	8.06	9.61	7.97	10.13	8.23	9.7	6.84	9.01	9.21	11.12	7.31	7.32	6.66	5.91	8.11	7.07	8.5	6.64		2492	5.74	3.13	3.09	4.91	3.36	5.44	5.09	6.58	3.41	5.31	3.19	3.96	5.28	4.42	4.17	2.55	3.77	4.89	4.25	4.46
2490	9.84	8.05	7.97	9.64	7.97	10.15	8.11	9.76	6.74	9.11	9.19	11.07	7.33	7.22	6.7	5.88	8.17	7.08	8.43	6.68		2490	5.6	3.26	3	4.94	3.36	5.46	4.97	6.64	3.31	5.41	3.17	3.91	5.3	4.32	4.21	2.52	3.83	4.9	4.18	4.5
2488	9.86	8.19	7.96	9.74	8.05	10.14	8.05	9.78	6.66	9.14	9.16	11.12	7.35	7.16	6.68	5.86	8.22	7.08	8.38	6.69		2488	5.62	3.4	2.99	5.04	3.44	5.45	4.91	6.66	3.23	5.44	3.14	3.96	5.32	4.26	4.19	2.5	3.88	4.9	4.13	4.51
2486	9.98	8.17	8.01	9.78	8.13	10.1	8.1	9.69	6.64	9.09	9.21	11.22	7.33	7.17	6.66	5.85	8.1	7.05	8.38	6.63		2486	5.74	3.38	3.04	5.08	3.52	5.41	4.96	6.57	3.21	5.39	3.19	4.06	5.3	4.27	4.17	2.49	3.76	4.87	4.13	4.45
2484	10.04	8.15	7.94	9.75	8.14	10.1	8.16	9.62	6.61	8.99	9.29	11.33	7.29	7.17	6.63	5.85	8	7.04	8.39	6.59		2484	5.8	3.36	2.97	5.05	3.53	5.41	5.02	6.5	3.18	5.29	3.27	4.17	5.26	4.27	4.14	2.49	3.66	4.86	4.14	4.41
2482	10.05	8.09	7.77	9.76	8.11	10.19	8.15	9.69	6.56	8.98	9.31	11.4	7.24	7.21	6.57	5.78	8.02	7.02	8.4	6.59		2482	5.81	3.3	2.8	5.06	3.5	5.5	5.01	6.57	3.13	5.28	3.29	4.24	5.21	4.31	4.08	2.42	3.68	4.84	4.15	4.41
2480	9.99	8.04	7.69	9.79	8.04	10.25	8.09	9.73	6.57	9.05	9.33	11.34	7.23	7.25	6.58	5.68	8.02	6.9	8.39	6.6		2480	5.75	3.25	2.72	5.09	3.43	5.56	4.95	6.61	3.14	5.35	3.31	4.18	5.2	4.35	4.09	2.32	3.68	4.72	4.14	4.42
2478	9.95	8.1	7.71	9.79	8.01	10.21	8.04	9.68	6.63	9.08	9.38	11.22	7.21	7.23	6.64	5.64	8	6.75	8.3	6.63		2478	5.71	3.31	2.74	5.09	3.4	5.52	4.9	6.56	3.2	5.38	3.36	4.06	5.18	4.33	4.15	2.28	3.66	4.57	4.05	4.45
2476	10.03	8.16	7.77	9.79	8.1	10.15	8	9.67	6.6	9.07	9.44	11.19	7.22	7.21	6.69	5.65	8.02	6.75	8.22	6.59		2476	5.79	3.37	2.8	5.09	3.49	5.46	4.86	6.55	3.17	5.37	3.42	4.03	5.19	4.31	4.2	2.29	3.68	4.57	3.97	4.41
2474	10.07	8.15	7.85	9.79	8.17	10.08	8	9.72	6.57	9.06	9.47	11.26	7.27	7.22	6.7	5.76	8.02	6.83	8.25	6.48		2474	5.83	3.36	2.88	5.09	3.56	5.39	4.86	6.6	3.14	5.36	3.45	4.1	5.24	4.32	4.21	2.4	3.68	4.65	4	4.3
2472	10.03	8.13	7.87	9.79	8.17	10.03	7.99	9.66	6.62	9.04	9.5	11.32	7.26	7.24	6.7	5.88	8	6.88	8.33	6.47		2472	5.79	3.34	2.9	5.09	3.56	5.34	4.85	6.54	3.19	5.34	3.48	4.16	5.23	4.34	4.21	2.52	3.66	4.7	4.08	4.29
2470	10.01	8.12	7.86	9.76	8.17	10.03	7.93	9.55	6.64	9.03	9.48	11.24	7.21	7.27	6.75	5.88	7.95	6.88	8.37	6.58		2470	5.77	3.33	2.89	5.06	3.56	5.34	4.79	6.43	3.21	5.33	3.46	4.08	5.18	4.37	4.26	2.52	3.61	4.7	4.12	4.4
2468	9.96	8.05	7.85	9.74	8.13	10.07	7.89	9.52	6.64	9.07	9.35	11.16	7.11	7.27	6.77	5.86	7.92	6.81	8.35	6.66		2468	5.72	3.26	2.88	5.04	3.52	5.38	4.75	6.4	3.21	5.37	3.33	4	5.08	4.37	4.28	2.5	3.58	4.63	4.1	4.48
2466	9.89	7.96	7.86	9.75	8.07	10.07	7.89	9.55	6.67	9.13	9.26	11.19	7.03	7.28	6.73	5.88	7.93	6.73	8.35	6.64		2466	5.65	3.17	2.89	5.05	3.46	5.38	4.75	6.43	3.24	5.43	3.24	4.03	5	4.38	4.24	2.52	3.59	4.55	4.1	4.46
2464	9.88	7.96	7.9	9.76	8.1	10.06	7.93	9.58	6.67	9.16	9.3	11.24	7.06	7.27	6.69	5.87	7.99	6.73	8.36	6.62		2464	5.64	3.17	2.93	5.06	3.49	5.37	4.79	6.46	3.24	5.46	3.28	4.08	5.03	4.37	4.2	2.51	3.65	4.55	4.11	4.44
2462	9.95	8.02	7.92	9.79	8.14	10.12	7.97	9.54	6.62	9.11	9.4	11.26	7.14	7.19	6.69	5.82	8.09	6.75	8.29	6.6		2462	5.71	3.23	2.95	5.09	3.53	5.43	4.83	6.42	3.19	5.41	3.38	4.1	5.11	4.29	4.2	2.46	3.75	4.57	4.04	4.42
2460	9.95	8.06	7.91	9.83	8.07	10.18	8.01	9.46	6.58	9.09	9.48	11.29	7.19	7.16	6.7	5.83	8.1	6.75	8.18	6.59		2460	5.71	3.27	2.94	5.13	3.46	5.49	4.87	6.34	3.15	5.39	3.46	4.13	5.16	4.26	4.21	2.47	3.76	4.57	3.93	4.41
2458	9.81	8.01	7.87	9.78	8.03	10.16	8.01	9.35	6.59	9.12	9.5	11.3	7.19	7.16	6.74	5.89	8.05	6.78	8.19	6.57		2458	5.57	3.22	2.9	5.08	3.42	5.47	4.87	6.23	3.16	5.42	3.48	4.14	5.16	4.26	4.25	2.53	3.71	4.6	3.94	4.39
2456	9.73	7.92	7.8	9.64	8.04	10.11	7.9	9.24	6.66	9.08	9.54	11.29	7.16	7.12	6.82	5.93	8.01	6.8	8.25	6.54		2456	5.49	3.13	2.83	4.94	3.43	5.42	4.76	6.12	3.23	5.38	3.52	4.13	5.13	4.22	4.33	2.57	3.67	4.62	4	4.36
2454	9.73	7.87	7.76	9.58	7.99	10.06	7.77	9.21	6.74	9.01	9.53	11.28	7.14	7.08	6.84	5.96	7.95	6.82	8.28	6.58		2454	5.49	3.08	2.79	4.88	3.38	5.37	4.63	6.09	3.31	5.31	3.51	4.12	5.11	4.18	4.35	2.6	3.61	4.64	4.03	4.4
2452	9.69	7.8	7.7	9.67	7.95	10.03	7.72	9.23	6.73	9.04	9.46	11.24	7.2	7.1	6.77	6.01	7.91	6.85	8.25	6.64		2452	5.45	3.01	2.73	4.97	3.34	5.34	4.58	6.11	3.3	5.34	3.44	4.08	5.17	4.2	4.28	2.65	3.57	4.67	4	4.46
2450	9.72	7.79	7.63	9.76	7.96	10.04	7.71	9.21	6.68	9.09	9.49	11.22	7.28	7.2	6.73	5.99	7.94	6.82	8.23	6.72		2450	5.48	3	2.66	5.06	3.35	5.35	4.57	6.09	3.25	5.39	3.47	4.06	5.25	4.3	4.24	2.63	3.6	4.64	3.98	4.54
2448	9.98	7.92	7.65	9.72	7.97	10.06	7.72	9.18	6.66	9.08	9.59	11.3	7.31	7.26	6.79	5.87	7.95	6.76	8.29	6.74		2448	5.74	3.13	2.68	5.02	3.36	5.37	4.58	6.06	3.23	5.38	3.57	4.14	5.28	4.36	4.3	2.51	3.61	4.58	4.04	4.56
2446	10.25	7.95	7.71	9.62	7.97	10.04	7.76	9.18	6.62	9.1	9.64	11.39	7.3	7.27	6.94	5.78	7.93	6.75	8.3	6.69		2446	6.01	3.16	2.74	4.92	3.36	5.35	4.62	6.06	3.19	5.4	3.62	4.23	5.27	4.37	4.45	2.42	3.59	4.57	4.05	4.51
2444	10.3	7.83	7.66	9.61	8.02	9.96	7.87	9.21	6.56	9.17	9.63	11.43	7.3	7.29	7	5.75	7.92	6.77	8.24	6.66		2444	6.06	3.04	2.69	4.91	3.41	5.27	4.73	6.09	3.13	5.47	3.61	4.27	5.27	4.39	4.51	2.39	3.58	4.59	3.99	4.48
2442	10.2	7.8	7.56	9.7	8.08	9.92	7.97	9.24	6.47	9.2	9.58	11.41	7.34	7.3	6.95	5.74	7.92	6.81	8.17	6.68		2442	5.96	3.01	2.59	5	3.47	5.23	4.83	6.12	3.04	5.5	3.56	4.25	5.31	4.4	4.46	2.38	3.58	4.63	3.92	4.5
2440	10.06	7.85	7.52	9.71	8.06	9.9	7.94	9.21	6.42	9.15	9.49	11.33	7.35	7.28	6.9	5.76	7.97	6.88	8.18	6.68		2440	5.82	3.06	2.55	5.01	3.45	5.21	4.8	6.09	2.99	5.45	3.47	4.17	5.32	4.38	4.41	2.4	3.63	4.7	3.93	4.5
2438	9.94	7.87	7.56	9.67	8.03	9.88	7.84	9.1	6.46	9.04	9.46	11.32	7.3	7.28	6.8	5.76	8.05	6.9	8.29	6.7		2438	5.7	3.08	2.59	4.97	3.42	5.19	4.7	5.98	3.03	5.34	3.44	4.16	5.27	4.38	4.31	2.4	3.71	4.72	4.04	4.52
2436	9.96	7.86	7.61	9.68	8.05	9.89	7.73	9.04	6.53	8.95	9.51	11.4	7.29	7.34	6.73	5.76	8.11	6.92	8.31	6.69		2436	5.72	3.07	2.64	4.98	3.44	5.2	4.59	5.92	3.1	5.25	3.49	4.24	5.26	4.44	4.24	2.4	3.77	4.74	4.06	4.51
2434	10.09	7.86	7.64	9.64	8.1	9.96	7.7	9.06	6.59	8.98	9.63	11.45	7.32	7.44	6.74	5.81	8.1	7.02	8.29	6.65		2434	5.85	3.07	2.67	4.94	3.49	5.27	4.56	5.94	3.16	5.28	3.61	4.29	5.29	4.54	4.25	2.45	3.76	4.84	4.04	4.47
2432	10.11	7.92	7.64	9.56	8.12	10.03	7.76	9.06	6.64	9.03	9.77	11.43	7.35	7.49	6.76	5.86	8.03	7.11	8.34	6.63		2432	5.87	3.13	2.67	4.86	3.51	5.34	4.62	5.94	3.21	5.33	3.75	4.27	5.32	4.59	4.27	2.5	3.69	4.93	4.09	4.45
2430	10.04	7.94	7.64	9.52	8.08	10.03	7.81	9.04	6.66	9.02	9.84	11.42	7.36	7.46	6.79	5.89	7.95	7.1	8.35	6.7		2430	5.8	3.15	2.67	4.82	3.47	5.34	4.67	5.92	3.23	5.32	3.82	4.26	5.33	4.56	4.3	2.53	3.61	4.92	4.1	4.52
2428	9.98	7.96	7.66	9.5	8	10	7.85	9.03	6.62	8.97	9.81	11.44	7.31	7.46	6.86	5.83	7.93	7.01	8.36	6.77		2428	5.74	3.17	2.69	4.8	3.39	5.31	4.71	5.91	3.19	5.27	3.79	4.28	5.28	4.56	4.37	2.47	3.59	4.83	4.11	4.59
2426	9.93	8.01	7.63	9.43	7.94	9.91	7.88	9	6.5	8.9	9.75	11.44	7.26	7.5	6.89	5.68	8	6.95	8.4	6.75		2426	5.69	3.22	2.66	4.73	3.33	5.22	4.74	5.88	3.07	5.2	3.73	4.28	5.23	4.6	4.4	2.32	3.66	4.77	4.15	4.57
2424	9.93	7.99	7.56	9.43	7.87	9.82	7.9	8.95	6.42	8.89	9.74	11.44	7.28	7.51	6.83	5.62	8.04	6.97	8.37	6.69		2424	5.69	3.2	2.59	4.73	3.26	5.13	4.76	5.83	2.99	5.19	3.72	4.28	5.25	4.61	4.34	2.26	3.7	4.79	4.12	4.51
2422	9.97	7.89	7.48	9.54	7.83	9.86	7.93	8.89	6.41	8.93	9.77	11.47	7.36	7.5	6.76	5.65	8.02	6.97	8.31	6.61		2422	5.73	3.1	2.51	4.84	3.22	5.17	4.79	5.77	2.98	5.23	3.75	4.31	5.33	4.6	4.27	2.29	3.68	4.79	4.06	4.43
2420	9.98	7.78	7.43	9.62	7.89	9.89	7.93	8.85	6.47	8.96	9.78	11.46	7.37	7.46	6.7	5.76	8.01	6.92	8.35	6.57		2420	5.74	2.99	2.46	4.92	3.28	5.2	4.79	5.73	3.04	5.26	3.76	4.3	5.34	4.56	4.21	2.4	3.67	4.74	4.1	4.39
2418	9.92	7.65	7.39	9.57	7.97	9.9	7.85	8.86	6.54	9.01	9.75	11.44	7.36	7.42	6.7	5.83	7.95	6.89	8.43	6.57		2418	5.68	2.86	2.42	4.87	3.36	5.21	4.71	5.74	3.11	5.31	3.73	4.28	5.33	4.52	4.21	2.47	3.61	4.71	4.18	4.39
2416	9.83	7.65	7.37	9.45	7.93	9.97	7.79	8.87	6.57	8.98	9.68	11.45	7.41	7.38	6.74	5.71	7.89	6.89	8.38	6.53		2416	5.59	2.86	2.4	4.75	3.32	5.28	4.65	5.75	3.14	5.28	3.66	4.29	5.38	4.48	4.25	2.35	3.55	4.71	4.13	4.35
2414	9.78	7.71	7.41	9.39	7.85	9.97	7.78	8.85	6.55	8.89	9.65	11.48	7.45	7.32	6.73	5.58	7.89	6.91	8.28	6.52		2414	5.54	2.92	2.44	4.69	3.24	5.28	4.64	5.73	3.12	5.19	3.63	4.32	5.42	4.42	4.24	2.22	3.55	4.73	4.03	4.34
2412	9.79	7.69	7.44	9.39	7.8	9.88	7.75	8.8	6.53	8.89	9.72	11.5	7.44	7.24	6.68	5.61	7.91	6.91	8.19	6.55		2412	5.55	2.9	2.47	4.69	3.19	5.19	4.61	5.68	3.1	5.19	3.7	4.34	5.41	4.34	4.19	2.25	3.57	4.73	3.94	4.37
2410	9.85	7.71	7.39	9.44	7.78	9.85	7.68	8.75	6.52	8.93	9.78	11.5	7.45	7.23	6.62	5.69	7.93	6.86	8.18	6.59		2410	5.61	2.92	2.42	4.74	3.17	5.16	4.54	5.63	3.09	5.23	3.76	4.34	5.42	4.33	4.13	2.33	3.59	4.68	3.93	4.41
2408	9.96	7.76	7.34	9.5	7.8	9.82	7.68	8.73	6.5	8.88	9.83	11.49	7.4	7.27	6.6	5.67	7.93	6.76	8.21	6.64		2408	5.72	2.97	2.37	4.8	3.19	5.13	4.54	5.61	3.07	5.18	3.81	4.33	5.37	4.37	4.11	2.31	3.59	4.58	3.96	4.46
2406	10.1	7.78	7.34	9.51	7.81	9.79	7.76	8.69	6.5	8.81	9.88	11.49	7.32	7.31	6.61	5.62	7.95	6.7	8.18	6.63		2406	5.86	2.99	2.37	4.81	3.2	5.1	4.62	5.57	3.07	5.11	3.86	4.33	5.29	4.41	4.12	2.26	3.61	4.52	3.93	4.45
2404	10.21	7.84	7.34	9.49	7.78	9.76	7.82	8.63	6.54	8.83	9.89	11.53	7.32	7.33	6.61	5.64	7.95	6.68	8.12	6.54		2404	5.97	3.05	2.37	4.79	3.17	5.07	4.68	5.51	3.11	5.13	3.87	4.37	5.29	4.43	4.12	2.28	3.61	4.5	3.87	4.36
2402	10.2	7.84	7.34	9.47	7.77	9.8	7.8	8.71	6.53	8.89	9.92	11.58	7.32	7.24	6.57	5.7	7.9	6.6	8.14	6.47		2402	5.96	3.05	2.37	4.77	3.16	5.11	4.66	5.59	3.1	5.19	3.9	4.42	5.29	4.34	4.08	2.34	3.56	4.42	3.89	4.29
2400	10.11	7.79	7.32	9.43	7.76	9.85	7.69	8.85	6.44	8.91	9.93	11.59	7.25	7.07	6.53	5.69	7.82	6.5	8.2	6.52		2400	5.87	3	2.35	4.73	3.15	5.16	4.55	5.73	3.01	5.21	3.91	4.43	5.22	4.17	4.04	2.33	3.48	4.32	3.95	4.34
2398	10.02	7.83	7.32	9.41	7.75	9.78	7.57	8.82	6.32	8.86	9.91	11.54	7.12	6.97	6.51	5.65	7.77	6.55	8.18	6.57		2398	5.78	3.04	2.35	4.71	3.14	5.09	4.43	5.7	2.89	5.16	3.89	4.38	5.09	4.07	4.02	2.29	3.43	4.37	3.93	4.39
2396	9.98	7.83	7.3	9.42	7.79	9.72	7.55	8.69	6.25	8.75	9.88	11.48	7.04	6.93	6.52	5.67	7.8	6.68	8.13	6.58		2396	5.74	3.04	2.33	4.72	3.18	5.03	4.41	5.57	2.82	5.05	3.86	4.32	5.01	4.03	4.03	2.31	3.46	4.5	3.88	4.4
2394	10.02	7.72	7.27	9.42	7.84	9.73	7.6	8.63	6.23	8.67	9.87	11.45	7.05	6.92	6.53	5.72	7.84	6.73	8.09	6.66		2394	5.78	2.93	2.3	4.72	3.23	5.04	4.46	5.51	2.8	4.97	3.85	4.29	5.02	4.02	4.04	2.36	3.5	4.55	3.84	4.48
2392	10.1	7.59	7.26	9.4	7.85	9.67	7.6	8.61	6.28	8.7	9.86	11.48	7	6.95	6.56	5.74	7.81	6.69	8.1	6.77		2392	5.86	2.8	2.29	4.7	3.24	4.98	4.46	5.49	2.85	5	3.84	4.32	4.97	4.05	4.07	2.38	3.47	4.51	3.85	4.59
2390	10.12	7.45	7.23	9.4	7.77	9.63	7.51	8.56	6.36	8.74	9.89	11.55	6.85	6.95	6.54	5.71	7.78	6.66	8.1	6.8		2390	5.88	2.66	2.26	4.7	3.16	4.94	4.37	5.44	2.93	5.04	3.87	4.39	4.82	4.05	4.05	2.35	3.44	4.48	3.85	4.62
2388	10.09	7.39	7.17	9.45	7.69	9.64	7.47	8.51	6.41	8.67	9.89	11.56	6.77	6.9	6.47	5.69	7.8	6.67	8.06	6.74		2388	5.85	2.6	2.2	4.75	3.08	4.95	4.33	5.39	2.98	4.97	3.87	4.4	4.74	4	3.98	2.33	3.46	4.49	3.81	4.56
2386	10.04	7.45	7.14	9.49	7.69	9.61	7.46	8.46	6.43	8.59	9.82	11.41	6.76	6.8	6.41	5.72	7.77	6.63	8.02	6.64		2386	5.8	2.66	2.17	4.79	3.08	4.92	4.32	5.34	3	4.89	3.8	4.25	4.73	3.9	3.92	2.36	3.43	4.45	3.77	4.46
2384	9.94	7.49	7.13	9.46	7.65	9.49	7.38	8.4	6.41	8.58	9.79	11.16	6.65	6.64	6.29	5.76	7.62	6.56	7.95	6.51		2384	5.7	2.7	2.16	4.76	3.04	4.8	4.24	5.28	2.98	4.88	3.77	4	4.62	3.74	3.8	2.4	3.28	4.38	3.7	4.33
2382	9.9	7.34	7.08	9.41	7.49	9.36	7.32	8.35	6.28	8.63	9.72	10.86	6.45	6.53	6.11	5.64	7.51	6.49	7.77	6.35		2382	5.66	2.55	2.11	4.71	2.88	4.67	4.18	5.23	2.85	4.93	3.7	3.7	4.42	3.63	3.62	2.28	3.17	4.31	3.52	4.17
2380	10.04	7.23	7.06	9.33	7.33	9.35	7.29	8.24	6.05	8.53	9.46	10.63	6.32	6.39	5.92	5.45	7.39	6.31	7.47	6.21		2380	5.8	2.44	2.09	4.63	2.72	4.66	4.15	5.12	2.62	4.83	3.44	3.47	4.29	3.49	3.43	2.09	3.05	4.13	3.22	4.03
2378	10.25	7.35	7.07	9.15	7.19	9.4	7.17	8.06	5.85	8.2	9.07	10.45	6.18	6.29	5.77	5.4	7.14	6.03	7.22	6.02		2378	6.01	2.56	2.1	4.45	2.58	4.71	4.03	4.94	2.42	4.5	3.05	3.29	4.15	3.39	3.28	2.04	2.8	3.85	2.97	3.84
2376	10.37	7.37	6.99	8.79	7.02	9.2	6.85	7.92	5.72	7.93	8.63	10.26	5.94	6.21	5.64	5.37	6.96	5.78	7.08	5.79		2376	6.13	2.58	2.02	4.09	2.41	4.51	3.71	4.8	2.29	4.23	2.61	3.1	3.91	3.31	3.15	2.01	2.62	3.6	2.83	3.61
2374	10.51	7.18	6.77	8.28	6.91	8.62	6.56	7.74	5.51	7.78	8.24	9.96	5.63	6.18	5.23	5.2	6.8	5.58	7.03	5.72		2374	6.27	2.39	1.8	3.58	2.3	3.93	3.42	4.62	2.08	4.08	2.22	2.8	3.6	3.28	2.74	1.84	2.46	3.4	2.78	3.54
2372	10.63	7.06	6.62	8.02	6.9	7.96	6.49	7.4	5.13	7.55	8.15	9.4	5.32	6.25	4.67	4.95	6.46	5.38	7.1	5.51		2372	6.39	2.27	1.65	3.32	2.29	3.27	3.35	4.28	1.7	3.85	2.13	2.24	3.29	3.35	2.18	1.59	2.12	3.2	2.85	3.33
2370	10.41	7.64	6.5	8.03	7	7.68	6.44	7.09	4.74	7.15	8.3	8.95	5.12	5.94	4.67	4.46	6.35	5.29	7.09	5		2370	6.17	2.85	1.53	3.33	2.39	2.99	3.3	3.97	1.31	3.45	2.28	1.79	3.09	3.04	2.18	1.1	2.01	3.11	2.84	2.82
2368	9.76	8.71	6.05	7.82	7.17	7.69	6.15	7.4	4.75	6.79	8.45	8.86	5.16	4.9	4.85	3.95	6.68	5.36	6.8	4.8		2368	5.52	3.92	1.08	3.12	2.56	3	3.01	4.28	1.32	3.09	2.43	1.7	3.13	2	2.36	0.59	2.34	3.18	2.55	2.62
2366	9.26	9.68	6.1	7.42	6.98	7.62	6.21	8.01	5.38	7.31	8.56	8.47	5.46	4.9	4.71	4.46	6.79	6.03	6.45	5.52		2366	5.02	4.89	1.13	2.72	2.37	2.93	3.07	4.89	1.95	3.61	2.54	1.31	3.43	2	2.22	1.1	2.45	3.85	2.2	3.34
2364	9.66	11.04	6.31	6.95	7.34	7.74	6.57	8.46	6.23	7.57	8.13	7.92	5.47	6.06	4.33	5.36	6.43	6.93	6.15	5.94		2364	5.42	6.25	1.34	2.25	2.73	3.05	3.43	5.34	2.8	3.87	2.11	0.76	3.44	3.16	1.84	2	2.09	4.75	1.9	3.76
2362	10.43	10.72	6.64	6.99	7.75	8.31	6.53	8.55	7.06	7.56	7.86	7.75	5.98	7.24	4.2	5.39	6.53	7.06	5.91	6.3		2362	6.19	5.93	1.67	2.29	3.14	3.62	3.39	5.43	3.63	3.86	1.84	0.59	3.95	4.34	1.71	2.03	2.19	4.88	1.66	4.12
2360	10.44	9.66	6.73	7.11	6.91	8.67	6.55	8.11	7.12	7.38	8.34	8	6.43	6.81	4.95	5.03	6.77	6.56	6.37	5.62		2360	6.2	4.87	1.76	2.41	2.3	3.98	3.41	4.99	3.69	3.68	2.32	0.84	4.4	3.91	2.46	1.67	2.43	4.38	2.12	3.44
2358	10.35	8.31	6.04	8.22	6.3	8.39	6.65	8.29	6.86	7.11	8.94	8.12	6.52	5.76	5.08	4.28	6.95	5.69	6.87	4.58		2358	6.11	3.52	1.07	3.52	1.69	3.7	3.51	5.17	3.43	3.41	2.92	0.96	4.49	2.86	2.59	0.92	2.61	3.51	2.62	2.4
2356	10.53	7.45	6.23	9.11	6.83	8.48	6.7	8.11	6.07	7.05	9	8.31	5.89	5.44	5.6	3.96	6.6	5.16	6.41	4.86		2356	6.29	2.66	1.26	4.41	2.22	3.79	3.56	4.99	2.64	3.35	2.98	1.15	3.86	2.54	3.11	0.6	2.26	2.98	2.16	2.68
2354	10.34	7.89	6.6	9.22	7.61	8.27	6.8	7.69	5.56	7.14	7.99	8.55	5.86	5.38	5.01	4.1	5.74	4.83	6.18	4.73		2354	6.1	3.1	1.63	4.52	3	3.58	3.66	4.57	2.13	3.44	1.97	1.39	3.83	2.48	2.52	0.74	1.4	2.65	1.93	2.55
2352	10.7	7.67	6.8	8.95	7.5	8.32	6.52	7.77	5.39	7.04	7.68	8.68	6.03	5.67	5.12	4.42	5.61	5.12	5.94	4.9		2352	6.46	2.88	1.83	4.25	2.89	3.63	3.38	4.65	1.96	3.34	1.66	1.52	4	2.77	2.63	1.06	1.27	2.94	1.69	2.72
2350	10.83	7.13	6.9	8.74	7.14	8.55	6.67	7.69	5.1	6.95	8.03	9.24	5.94	5.76	5.32	4.88	6.22	5.45	6.25	5.17		2350	6.59	2.34	1.93	4.04	2.53	3.86	3.53	4.57	1.67	3.25	2.01	2.08	3.91	2.86	2.83	1.52	1.88	3.27	2	2.99
2348	10.27	6.64	6.84	8.52	6.79	8.53	6.87	7.62	5	7.21	8.38	9.63	5.63	5.8	5.4	4.77	6.49	5.3	6.75	5.23		2348	6.03	1.85	1.87	3.82	2.18	3.84	3.73	4.5	1.57	3.51	2.36	2.47	3.6	2.9	2.91	1.41	2.15	3.12	2.5	3.05
2346	9.59	6.82	6.85	8.5	6.51	8.2	6.87	7.49	5.12	7.35	8.35	9.55	5.29	5.66	5.19	4.62	6.25	4.92	6.94	5.23		2346	5.35	2.03	1.88	3.8	1.9	3.51	3.73	4.37	1.69	3.65	2.33	2.39	3.26	2.76	2.7	1.26	1.91	2.74	2.69	3.05
2344	9.58	7.73	6.53	8.59	6.29	7.88	6.78	7.21	5.41	7.15	8.09	9.01	5.23	5.45	5.12	4.68	5.89	4.81	6.77	5.12		2344	5.34	2.94	1.56	3.89	1.68	3.19	3.64	4.09	1.98	3.45	2.07	1.85	3.2	2.55	2.63	1.32	1.55	2.63	2.52	2.94
2342	10.38	8.2	6.01	8.38	6.39	8.27	7.15	7.39	5.64	7.17	8.13	8.53	5.57	5.71	4.92	4.98	5.95	5.28	6.6	4.74		2342	6.14	3.41	1.04	3.68	1.78	3.58	4.01	4.27	2.21	3.47	2.11	1.37	3.54	2.81	2.43	1.62	1.61	3.1	2.35	2.56
2340	10.5	7.84	5.91	8.4	6.61	8.88	7.74	7.98	5.59	7.53	8.32	8.64	5.48	5.74	4.87	5.16	6.31	5.54	6.45	4.64		2340	6.26	3.05	0.94	3.7	2	4.19	4.6	4.86	2.16	3.83	2.3	1.48	3.45	2.84	2.38	1.8	1.97	3.36	2.2	2.46
2338	10.09	7.12	6.19	8.61	7.05	8.74	7.69	8.12	5.5	7.69	8.04	8.72	5.08	5.74	5.26	4.47	6.44	5.41	5.98	4.99		2338	5.85	2.33	1.22	3.91	2.44	4.05	4.55	5	2.07	3.99	2.02	1.56	3.05	2.84	2.77	1.11	2.1	3.23	1.73	2.81
2336	9.69	6.41	6.33	8.34	7.52	8.26	7.03	7.75	5.17	7.54	7.67	8.34	4.84	5.89	5.25	3.36	6.46	5.09	5.61	5.3		2336	5.45	1.62	1.36	3.64	2.91	3.57	3.89	4.63	1.74	3.84	1.65	1.18	2.81	2.99	2.76	0	2.12	2.91	1.36	3.12
2334	9.52	6.25	6.21	7.82	7.49	8.2	6.24	7.63	4.68	7.32	7.87	8.35	4.91	5.83	5.19	3.56	6.32	4.91	5.48	5.39		2334	5.28	1.46	1.24	3.12	2.88	3.51	3.1	4.51	1.25	3.62	1.85	1.19	2.88	2.93	2.7	0.2	1.98	2.73	1.23	3.21
2332	9.29	6.81	6.21	7.69	6.87	8.26	6.08	7.62	4.66	7.29	8.08	8.79	5.24	5.69	4.91	4.3	6.17	5.06	5.79	5.46		2332	5.05	2.02	1.24	2.99	2.26	3.57	2.94	4.5	1.23	3.59	2.06	1.63	3.21	2.79	2.42	0.94	1.83	2.88	1.54	3.28
2330	9.11	7.22	6.32	8	6.24	8.13	6.46	7.85	4.94	7.55	7.86	9.15	5.18	5.82	4.22	4.54	6.38	5.13	6.22	5.17		2330	4.87	2.43	1.35	3.3	1.63	3.44	3.32	4.73	1.51	3.85	1.84	1.99	3.15	2.92	1.73	1.18	2.04	2.95	1.97	2.99
2328	9.39	7.18	6.25	8.3	6.14	7.94	6.83	8.1	5.35	7.71	7.81	9.53	4.87	5.78	3.95	4.6	6.74	4.86	6.34	4.93		2328	5.15	2.39	1.28	3.6	1.53	3.25	3.69	4.98	1.92	4.01	1.79	2.37	2.84	2.88	1.46	1.24	2.4	2.68	2.09	2.75
2326	9.65	7.21	6.05	8.39	6.2	8.03	6.99	8.05	5.36	7.7	7.95	9.66	5.2	5.65	4.36	4.6	6.69	4.81	6.26	5.17		2326	5.41	2.42	1.08	3.69	1.59	3.34	3.85	4.93	1.93	4	1.93	2.5	3.17	2.75	1.87	1.24	2.35	2.63	2.01	2.99
2324	9.69	7.68	6.11	8.35	6.16	8.35	6.91	8.05	5.07	7.73	8.22	9.42	5.7	5.59	4.84	4.26	6.73	4.93	6.34	5.47		2324	5.45	2.89	1.14	3.65	1.55	3.66	3.77	4.93	1.64	4.03	2.2	2.26	3.67	2.69	2.35	0.9	2.39	2.75	2.09	3.29
2322	9.55	8.07	6.56	8.38	6.48	8.48	7.01	8.28	5.06	7.88	8.65	9.37	5.86	5.76	5.24	3.94	7.16	5.04	6.65	5.63		2322	5.31	3.28	1.59	3.68	1.87	3.79	3.87	5.16	1.63	4.18	2.63	2.21	3.83	2.86	2.75	0.58	2.82	2.86	2.4	3.45
2320	9.36	7.87	6.7	8.42	6.9	8.44	7.28	8.4	5.35	8.17	8.79	9.5	5.83	5.97	5.54	4.15	7.23	5.14	6.88	5.65		2320	5.12	3.08	1.73	3.72	2.29	3.75	4.14	5.28	1.92	4.47	2.77	2.34	3.8	3.07	3.05	0.79	2.89	2.96	2.63	3.47
2318	9.46	7.52	6.6	8.53	6.9	8.42	7.27	8.31	5.59	8.26	8.64	9.7	5.77	6	5.71	4.6	7.05	5.2	6.93	5.76		2318	5.22	2.73	1.63	3.83	2.29	3.73	4.13	5.19	2.16	4.56	2.62	2.54	3.74	3.1	3.22	1.24	2.71	3.02	2.68	3.58
2316	9.67	7.2	6.54	8.59	6.76	8.52	7.21	8.3	5.68	8.09	8.59	9.95	5.77	6.2	5.62	4.79	6.9	5.33	7.09	5.88		2316	5.43	2.41	1.57	3.89	2.15	3.83	4.07	5.18	2.25	4.39	2.57	2.79	3.74	3.3	3.13	1.43	2.56	3.15	2.84	3.7
2314	9.81	6.97	6.38	8.61	6.73	8.7	7.27	8.39	5.7	7.84	8.63	10.13	5.85	6.36	5.51	4.76	6.76	5.58	7.17	5.91		2314	5.57	2.18	1.41	3.91	2.12	4.01	4.13	5.27	2.27	4.14	2.61	2.97	3.82	3.46	3.02	1.4	2.42	3.4	2.92	3.73
2312	9.91	6.93	6.13	8.64	6.75	8.92	7.34	8.4	5.69	7.76	8.76	10.22	5.87	6.32	5.58	4.8	6.82	5.89	7.07	5.95		2312	5.67	2.14	1.16	3.94	2.14	4.23	4.2	5.28	2.26	4.06	2.74	3.06	3.84	3.42	3.09	1.44	2.48	3.71	2.82	3.77
2310	9.83	6.9	6.1	8.62	6.85	8.99	7.47	8.45	5.64	7.87	8.81	10.26	5.89	6.36	5.66	4.8	6.96	6.17	7.12	5.99		2310	5.59	2.11	1.13	3.92	2.24	4.3	4.33	5.33	2.21	4.17	2.79	3.1	3.86	3.46	3.17	1.44	2.62	3.99	2.87	3.81
2308	9.52	6.97	6.28	8.72	6.96	8.99	7.62	8.7	5.7	8.04	8.76	10.22	6.1	6.5	5.68	4.81	7.13	6.3	7.29	6.03		2308	5.28	2.18	1.31	4.02	2.35	4.3	4.48	5.58	2.27	4.34	2.74	3.06	4.07	3.6	3.19	1.45	2.79	4.12	3.04	3.85
2306	9.41	7.17	6.38	8.8	7.05	9	7.68	9.11	5.89	8.24	8.87	10.22	6.31	6.57	5.74	4.93	7.37	6.3	7.44	6.1		2306	5.17	2.38	1.41	4.1	2.44	4.31	4.54	5.99	2.46	4.54	2.85	3.06	4.28	3.67	3.25	1.57	3.03	4.12	3.19	3.92
2304	9.51	7.27	6.38	8.72	7.2	8.94	7.74	9.41	6.03	8.39	9.04	10.24	6.37	6.61	5.74	5.08	7.52	6.27	7.6	6.22		2304	5.27	2.48	1.41	4.02	2.59	4.25	4.6	6.29	2.6	4.69	3.02	3.08	4.34	3.71	3.25	1.72	3.18	4.09	3.35	4.04
2302	9.51	7.17	6.41	8.69	7.3	8.94	7.84	9.45	6.04	8.48	9.06	10.23	6.42	6.7	5.69	5.23	7.57	6.29	7.72	6.3		2302	5.27	2.38	1.44	3.99	2.69	4.25	4.7	6.33	2.61	4.78	3.04	3.07	4.39	3.8	3.2	1.87	3.23	4.11	3.47	4.12
2300	9.41	7.08	6.39	8.76	7.29	9.01	7.83	9.41	6	8.56	8.96	10.29	6.4	6.78	5.74	5.28	7.56	6.39	7.73	6.35		2300	5.17	2.29	1.42	4.06	2.68	4.32	4.69	6.29	2.57	4.86	2.94	3.13	4.37	3.88	3.25	1.92	3.22	4.21	3.48	4.17
2298	9.37	7.11	6.33	8.72	7.26	9.01	7.78	9.39	6.05	8.66	8.97	10.41	6.35	6.78	5.9	5.25	7.51	6.52	7.73	6.35		2298	5.13	2.32	1.36	4.02	2.65	4.32	4.64	6.27	2.62	4.96	2.95	3.25	4.32	3.88	3.41	1.89	3.17	4.34	3.48	4.17
2296	9.45	7.11	6.35	8.62	7.26	9.05	7.81	9.38	6.16	8.68	9.03	10.51	6.39	6.72	6.01	5.24	7.51	6.56	7.82	6.32		2296	5.21	2.32	1.38	3.92	2.65	4.36	4.67	6.26	2.73	4.98	3.01	3.35	4.36	3.82	3.52	1.88	3.17	4.38	3.57	4.14
2294	9.53	7.03	6.4	8.61	7.3	9.16	7.84	9.4	6.2	8.63	9.06	10.65	6.41	6.66	6.04	5.3	7.56	6.51	7.98	6.31		2294	5.29	2.24	1.43	3.91	2.69	4.47	4.7	6.28	2.77	4.93	3.04	3.49	4.38	3.76	3.55	1.94	3.22	4.33	3.73	4.13
2292	9.46	7.03	6.45	8.69	7.31	9.21	7.88	9.46	6.2	8.69	9.09	10.69	6.37	6.65	6.08	5.34	7.63	6.52	8.08	6.36		2292	5.22	2.24	1.48	3.99	2.7	4.52	4.74	6.34	2.77	4.99	3.07	3.53	4.34	3.75	3.59	1.98	3.29	4.34	3.83	4.18
2290	9.43	7.1	6.51	8.86	7.2	9.18	7.98	9.57	6.26	8.84	9.13	10.52	6.31	6.66	6.15	5.34	7.83	6.64	8.11	6.42		2290	5.19	2.31	1.54	4.16	2.59	4.49	4.84	6.45	2.83	5.14	3.11	3.36	4.28	3.76	3.66	1.98	3.49	4.46	3.86	4.24
2288	9.56	7.14	6.52	8.97	7.17	9.15	8.12	9.68	6.35	8.96	9.17	10.39	6.31	6.69	6.2	5.37	8	6.8	8.19	6.53		2288	5.32	2.35	1.55	4.27	2.56	4.46	4.98	6.56	2.92	5.26	3.15	3.23	4.28	3.79	3.71	2.01	3.66	4.62	3.94	4.35
2286	9.64	7.12	6.56	8.92	7.28	9.19	8.19	9.74	6.38	8.97	9.19	10.37	6.4	6.74	6.22	5.44	7.96	6.86	8.26	6.55		2286	5.4	2.33	1.59	4.22	2.67	4.5	5.05	6.62	2.95	5.27	3.17	3.21	4.37	3.84	3.73	2.08	3.62	4.68	4.01	4.37
2284	9.64	7.12	6.62	8.91	7.3	9.26	8.13	9.69	6.44	8.94	9.13	10.39	6.47	6.75	6.25	5.47	7.9	6.83	8.25	6.5		2284	5.4	2.33	1.65	4.21	2.69	4.57	4.99	6.57	3.01	5.24	3.11	3.23	4.44	3.85	3.76	2.11	3.56	4.65	4	4.32
2282	9.68	7.18	6.61	8.93	7.23	9.28	8.03	9.59	6.52	8.99	9.06	10.38	6.46	6.72	6.25	5.49	7.92	6.8	8.24	6.52		2282	5.44	2.39	1.64	4.23	2.62	4.59	4.89	6.47	3.09	5.29	3.04	3.22	4.43	3.82	3.76	2.13	3.58	4.62	3.99	4.34
2280	9.69	7.16	6.53	8.88	7.22	9.28	7.96	9.55	6.56	9.04	9.02	10.3	6.5	6.69	6.24	5.54	7.96	6.78	8.31	6.51		2280	5.45	2.37	1.56	4.18	2.61	4.59	4.82	6.43	3.13	5.34	3	3.14	4.47	3.79	3.75	2.18	3.62	4.6	4.06	4.33
2278	9.59	7.05	6.47	8.84	7.27	9.21	7.96	9.58	6.53	9.01	9.04	10.24	6.64	6.66	6.26	5.6	7.96	6.74	8.34	6.44		2278	5.35	2.26	1.5	4.14	2.66	4.52	4.82	6.46	3.1	5.31	3.02	3.08	4.61	3.76	3.77	2.24	3.62	4.56	4.09	4.26
2276	9.5	6.99	6.48	8.82	7.27	9.05	8.01	9.59	6.43	8.98	9.04	10.21	6.63	6.63	6.29	5.59	7.91	6.69	8.22	6.46		2276	5.26	2.2	1.51	4.12	2.66	4.36	4.87	6.47	3	5.28	3.02	3.05	4.6	3.73	3.8	2.23	3.57	4.51	3.97	4.28
2274	9.47	7	6.53	8.72	7.22	8.96	8.02	9.52	6.38	8.96	9	10.19	6.47	6.6	6.26	5.51	7.83	6.69	8.11	6.53		2274	5.23	2.21	1.56	4.02	2.61	4.27	4.88	6.4	2.95	5.26	2.98	3.03	4.44	3.7	3.77	2.15	3.49	4.51	3.86	4.35
2272	9.43	7.08	6.55	8.62	7.17	9.04	8.05	9.44	6.43	9	8.97	10.19	6.43	6.57	6.24	5.52	7.81	6.67	8.18	6.53		2272	5.19	2.29	1.58	3.92	2.56	4.35	4.91	6.32	3	5.3	2.95	3.03	4.4	3.67	3.75	2.16	3.47	4.49	3.93	4.35
2270	9.4	7.16	6.53	8.64	7.17	9.12	8.12	9.43	6.48	9.05	8.93	10.19	6.48	6.57	6.23	5.59	7.86	6.63	8.3	6.51		2270	5.16	2.37	1.56	3.94	2.56	4.43	4.98	6.31	3.05	5.35	2.91	3.03	4.45	3.67	3.74	2.23	3.52	4.45	4.05	4.33
2268	9.36	7.1	6.51	8.71	7.16	9.15	8.14	9.42	6.49	9.06	8.86	10.16	6.51	6.59	6.18	5.62	7.86	6.61	8.3	6.44		2268	5.12	2.31	1.54	4.01	2.55	4.46	5	6.3	3.06	5.36	2.84	3	4.48	3.69	3.69	2.26	3.52	4.43	4.05	4.26
2266	9.31	7.01	6.46	8.72	7.16	9.16	8.09	9.44	6.49	9.03	8.83	10.09	6.51	6.63	6.16	5.67	7.74	6.61	8.22	6.37		2266	5.07	2.22	1.49	4.02	2.55	4.47	4.95	6.32	3.06	5.33	2.81	2.93	4.48	3.73	3.67	2.31	3.4	4.43	3.97	4.19
2264	9.35	7.01	6.41	8.72	7.18	9.12	8.02	9.47	6.49	9	8.81	9.99	6.52	6.67	6.21	5.72	7.61	6.61	8.15	6.39		2264	5.11	2.22	1.44	4.02	2.57	4.43	4.88	6.35	3.06	5.3	2.79	2.83	4.49	3.77	3.72	2.36	3.27	4.43	3.9	4.21
2262	9.3	6.94	6.42	8.72	7.19	9.09	7.92	9.45	6.47	9.01	8.78	9.9	6.57	6.64	6.31	5.7	7.59	6.61	8.13	6.41		2262	5.06	2.15	1.45	4.02	2.58	4.4	4.78	6.33	3.04	5.31	2.76	2.74	4.54	3.74	3.82	2.34	3.25	4.43	3.88	4.23
2260	9.13	6.82	6.44	8.66	7.18	9.06	7.85	9.38	6.41	9.03	8.77	9.84	6.63	6.61	6.34	5.65	7.63	6.61	8.13	6.36		2260	4.89	2.03	1.47	3.96	2.57	4.37	4.71	6.26	2.98	5.33	2.75	2.68	4.6	3.71	3.85	2.29	3.29	4.43	3.88	4.18
2258	9.05	6.79	6.42	8.64	7.15	9.07	7.8	9.35	6.35	9.1	8.72	9.83	6.66	6.63	6.29	5.61	7.62	6.64	8.07	6.4		2258	4.81	2	1.45	3.94	2.54	4.38	4.66	6.23	2.92	5.4	2.7	2.67	4.63	3.73	3.8	2.25	3.28	4.46	3.82	4.22
2256	9.01	6.84	6.41	8.75	7.12	9.1	7.74	9.36	6.34	9.16	8.6	9.8	6.68	6.74	6.29	5.58	7.63	6.69	8.02	6.5		2256	4.77	2.05	1.44	4.05	2.51	4.41	4.6	6.24	2.91	5.46	2.58	2.64	4.65	3.84	3.8	2.22	3.29	4.51	3.77	4.32
2254	8.95	6.91	6.42	8.84	7.09	9.1	7.76	9.34	6.32	9.08	8.49	9.75	6.71	6.9	6.32	5.62	7.64	6.68	8.06	6.53		2254	4.71	2.12	1.45	4.14	2.48	4.41	4.62	6.22	2.89	5.38	2.47	2.59	4.68	4	3.83	2.26	3.3	4.5	3.81	4.35
2252	8.97	7	6.4	8.8	7.04	9.03	7.83	9.23	6.35	9	8.44	9.73	6.72	6.97	6.25	5.73	7.63	6.63	8.09	6.49		2252	4.73	2.21	1.43	4.1	2.43	4.34	4.69	6.11	2.92	5.3	2.42	2.57	4.69	4.07	3.76	2.37	3.29	4.45	3.84	4.31
2250	9.05	7	6.33	8.77	7.05	8.97	7.82	9.14	6.43	8.97	8.47	9.74	6.74	6.92	6.19	5.76	7.62	6.64	8.08	6.45		2250	4.81	2.21	1.36	4.07	2.44	4.28	4.68	6.02	3	5.27	2.45	2.58	4.71	4.02	3.7	2.4	3.28	4.46	3.83	4.27
2248	9.1	6.91	6.31	8.83	7.12	8.98	7.75	9.11	6.44	8.96	8.47	9.69	6.78	6.9	6.2	5.71	7.67	6.7	8.13	6.46		2248	4.86	2.12	1.34	4.13	2.51	4.29	4.61	5.99	3.01	5.26	2.45	2.53	4.75	4	3.71	2.35	3.33	4.52	3.88	4.28
2246	9.12	6.86	6.37	8.89	7.15	9.06	7.68	9.08	6.42	8.93	8.42	9.64	6.77	6.96	6.18	5.65	7.75	6.77	8.17	6.53		2246	4.88	2.07	1.4	4.19	2.54	4.37	4.54	5.96	2.99	5.23	2.4	2.48	4.74	4.06	3.69	2.29	3.41	4.59	3.92	4.35
2244	9.09	6.93	6.43	8.87	7.12	9.16	7.64	9.04	6.39	8.84	8.45	9.62	6.77	7.02	6.17	5.6	7.74	6.79	8.18	6.58		2244	4.85	2.14	1.46	4.17	2.51	4.47	4.5	5.92	2.96	5.14	2.43	2.46	4.74	4.12	3.68	2.24	3.4	4.61	3.93	4.4
2242	9.07	7.02	6.42	8.78	7.14	9.25	7.63	8.97	6.39	8.8	8.54	9.58	6.78	7.04	6.22	5.58	7.7	6.75	8.18	6.58		2242	4.83	2.23	1.45	4.08	2.53	4.56	4.49	5.85	2.96	5.1	2.52	2.42	4.75	4.14	3.73	2.22	3.36	4.57	3.93	4.4
2240	9.07	7.04	6.4	8.76	7.22	9.24	7.61	8.91	6.4	8.86	8.53	9.51	6.71	7.07	6.27	5.58	7.73	6.72	8.18	6.57		2240	4.83	2.25	1.43	4.06	2.61	4.55	4.47	5.79	2.97	5.16	2.51	2.35	4.68	4.17	3.78	2.22	3.39	4.54	3.93	4.39
2238	9.01	7.02	6.43	8.79	7.21	9.14	7.57	8.96	6.39	8.9	8.43	9.48	6.64	7.11	6.26	5.59	7.78	6.77	8.18	6.54		2238	4.77	2.23	1.46	4.09	2.6	4.45	4.43	5.84	2.96	5.2	2.41	2.32	4.61	4.21	3.77	2.23	3.44	4.59	3.93	4.36
2236	8.91	6.99	6.47	8.8	7.15	9.08	7.55	8.98	6.4	8.83	8.34	9.52	6.65	7.09	6.18	5.54	7.84	6.85	8.17	6.55		2236	4.67	2.2	1.5	4.1	2.54	4.39	4.41	5.86	2.97	5.13	2.32	2.36	4.62	4.19	3.69	2.18	3.5	4.67	3.92	4.37
2234	8.81	6.91	6.48	8.83	7.13	9.1	7.55	8.9	6.39	8.77	8.3	9.58	6.67	7.05	6.12	5.48	7.89	6.85	8.16	6.58		2234	4.57	2.12	1.51	4.13	2.52	4.41	4.41	5.78	2.96	5.07	2.28	2.42	4.64	4.15	3.63	2.12	3.55	4.67	3.91	4.4
2232	8.78	6.85	6.39	8.86	7.08	9.09	7.54	8.79	6.32	8.75	8.28	9.61	6.67	6.97	6.09	5.47	7.93	6.79	8.23	6.59		2232	4.54	2.06	1.42	4.16	2.47	4.4	4.4	5.67	2.89	5.05	2.26	2.45	4.64	4.07	3.6	2.11	3.59	4.61	3.98	4.41
2230	8.84	6.91	6.3	8.85	6.96	9.1	7.5	8.74	6.24	8.75	8.23	9.64	6.69	6.87	6.03	5.51	7.94	6.79	8.34	6.6		2230	4.6	2.12	1.33	4.15	2.35	4.41	4.36	5.62	2.81	5.05	2.21	2.48	4.66	3.97	3.54	2.15	3.6	4.61	4.09	4.42
2228	8.94	6.99	6.27	8.79	6.93	9.14	7.46	8.7	6.18	8.74	8.17	9.64	6.71	6.88	6.01	5.52	7.95	6.82	8.39	6.61		2228	4.7	2.2	1.3	4.09	2.32	4.45	4.32	5.58	2.75	5.04	2.15	2.48	4.68	3.98	3.52	2.16	3.61	4.64	4.14	4.43
2226	8.97	6.99	6.28	8.74	6.99	9.08	7.43	8.59	6.17	8.78	8.17	9.63	6.68	7	6.04	5.48	7.98	6.87	8.34	6.59		2226	4.73	2.2	1.31	4.04	2.38	4.39	4.29	5.47	2.74	5.08	2.15	2.47	4.65	4.1	3.55	2.12	3.64	4.69	4.09	4.41
2224	8.89	6.88	6.29	8.71	6.99	8.94	7.4	8.5	6.16	8.84	8.22	9.6	6.59	6.96	6.06	5.47	7.95	6.89	8.25	6.51		2224	4.65	2.09	1.32	4.01	2.38	4.25	4.26	5.38	2.73	5.14	2.2	2.44	4.56	4.06	3.57	2.11	3.61	4.71	4	4.33
2222	8.82	6.77	6.26	8.69	6.95	8.81	7.33	8.51	6.13	8.79	8.28	9.51	6.45	6.8	6.06	5.57	7.91	6.85	8.2	6.4		2222	4.58	1.98	1.29	3.99	2.34	4.12	4.19	5.39	2.7	5.09	2.26	2.35	4.42	3.9	3.57	2.21	3.57	4.67	3.95	4.22
2220	8.79	6.76	6.23	8.68	6.94	8.8	7.21	8.53	6.14	8.74	8.28	9.48	6.34	6.73	6.04	5.64	7.89	6.84	8.25	6.41		2220	4.55	1.97	1.26	3.98	2.33	4.11	4.07	5.41	2.71	5.04	2.26	2.32	4.31	3.83	3.55	2.28	3.55	4.66	4	4.23
2218	8.77	6.82	6.27	8.67	6.87	8.9	7.15	8.53	6.14	8.8	8.25	9.6	6.3	6.74	6.02	5.59	7.91	6.88	8.36	6.45		2218	4.53	2.03	1.3	3.97	2.26	4.21	4.01	5.41	2.71	5.1	2.23	2.44	4.27	3.84	3.53	2.23	3.57	4.7	4.11	4.27
2216	8.78	6.94	6.32	8.66	6.77	9.01	7.2	8.51	6.18	8.85	8.23	9.74	6.29	6.73	6.06	5.58	7.95	6.91	8.4	6.45		2216	4.54	2.15	1.35	3.96	2.16	4.32	4.06	5.39	2.75	5.15	2.21	2.58	4.26	3.83	3.57	2.22	3.61	4.73	4.15	4.27
2214	8.77	6.95	6.31	8.67	6.81	9.07	7.25	8.5	6.21	8.81	8.16	9.75	6.3	6.73	6.09	5.69	7.9	6.88	8.34	6.45		2214	4.53	2.16	1.34	3.97	2.2	4.38	4.11	5.38	2.78	5.11	2.14	2.59	4.27	3.83	3.6	2.33	3.56	4.7	4.09	4.27
2212	8.7	6.79	6.31	8.69	6.93	9.05	7.23	8.51	6.16	8.68	8.1	9.74	6.4	6.71	6.11	5.8	7.83	6.78	8.32	6.46		2212	4.46	2	1.34	3.99	2.32	4.36	4.09	5.39	2.73	4.98	2.08	2.58	4.37	3.81	3.62	2.44	3.49	4.6	4.07	4.28
2210	8.69	6.74	6.29	8.76	6.96	8.98	7.22	8.5	6.06	8.53	8.15	9.82	6.58	6.67	6.16	5.81	7.85	6.68	8.36	6.46		2210	4.45	1.95	1.32	4.06	2.35	4.29	4.08	5.38	2.63	4.83	2.13	2.66	4.55	3.77	3.67	2.45	3.51	4.5	4.11	4.28
2208	8.77	6.82	6.21	8.85	6.96	8.92	7.25	8.44	5.99	8.51	8.23	9.86	6.68	6.69	6.19	5.82	7.89	6.65	8.39	6.46		2208	4.53	2.03	1.24	4.15	2.35	4.23	4.11	5.32	2.56	4.81	2.21	2.7	4.65	3.79	3.7	2.46	3.55	4.47	4.14	4.28
2206	8.78	6.9	6.13	8.82	6.98	8.92	7.26	8.4	6.03	8.59	8.24	9.85	6.61	6.72	6.16	5.85	7.85	6.66	8.31	6.45		2206	4.54	2.11	1.16	4.12	2.37	4.23	4.12	5.28	2.6	4.89	2.22	2.69	4.58	3.82	3.67	2.49	3.51	4.48	4.06	4.27
2204	8.71	6.91	6.15	8.75	6.89	8.99	7.26	8.41	6.08	8.64	8.17	9.83	6.46	6.75	6.16	5.84	7.77	6.65	8.22	6.39		2204	4.47	2.12	1.18	4.05	2.28	4.3	4.12	5.29	2.65	4.94	2.15	2.67	4.43	3.85	3.67	2.48	3.43	4.47	3.97	4.21
2202	8.68	6.86	6.23	8.72	6.78	9.02	7.3	8.4	6.07	8.62	8.13	9.76	6.38	6.76	6.22	5.84	7.73	6.6	8.19	6.29		2202	4.44	2.07	1.26	4.02	2.17	4.33	4.16	5.28	2.64	4.92	2.11	2.6	4.35	3.86	3.73	2.48	3.39	4.42	3.94	4.11
2200	8.68	6.79	6.23	8.73	6.82	9.02	7.32	8.38	6.05	8.52	8.14	9.76	6.4	6.72	6.33	5.87	7.72	6.47	8.21	6.31		2200	4.44	2	1.26	4.03	2.21	4.33	4.18	5.26	2.62	4.82	2.12	2.6	4.37	3.82	3.84	2.51	3.38	4.29	3.96	4.13
2198	8.62	6.79	6.16	8.83	6.94	9.03	7.3	8.36	6.05	8.43	8.13	9.86	6.52	6.72	6.38	5.88	7.74	6.38	8.25	6.4		2198	4.38	2	1.19	4.13	2.33	4.34	4.16	5.24	2.62	4.73	2.11	2.7	4.49	3.82	3.89	2.52	3.4	4.2	4	4.22
2196	8.51	6.77	6.11	8.87	6.97	9.05	7.23	8.39	6.04	8.43	8.09	9.9	6.57	6.74	6.38	5.82	7.74	6.41	8.17	6.38		2196	4.27	1.98	1.14	4.17	2.36	4.36	4.09	5.27	2.61	4.73	2.07	2.74	4.54	3.84	3.89	2.46	3.4	4.23	3.92	4.2
2194	8.52	6.63	6.09	8.8	6.91	9.08	7.15	8.44	6.05	8.46	8.12	9.88	6.54	6.77	6.44	5.8	7.75	6.46	8.03	6.28		2194	4.28	1.84	1.12	4.1	2.3	4.39	4.01	5.32	2.62	4.76	2.1	2.72	4.51	3.87	3.95	2.44	3.41	4.28	3.78	4.1
2192	8.66	6.6	6.09	8.75	6.84	9.07	7.12	8.44	6.03	8.45	8.21	9.86	6.57	6.8	6.54	5.84	7.79	6.39	8.01	6.2		2192	4.42	1.81	1.12	4.05	2.23	4.38	3.98	5.32	2.6	4.75	2.19	2.7	4.54	3.9	4.05	2.48	3.45	4.21	3.76	4.02
2190	8.69	6.72	6.12	8.77	6.77	9.02	7.16	8.42	5.99	8.43	8.24	9.79	6.6	6.82	6.57	5.85	7.75	6.26	8.08	6.21		2190	4.45	1.93	1.15	4.07	2.16	4.33	4.02	5.3	2.56	4.73	2.22	2.63	4.57	3.92	4.08	2.49	3.41	4.08	3.83	4.03
2188	8.58	6.79	6.18	8.77	6.79	8.99	7.24	8.45	5.93	8.4	8.2	9.69	6.61	6.88	6.55	5.88	7.64	6.17	8.12	6.28		2188	4.34	2	1.21	4.07	2.18	4.3	4.1	5.33	2.5	4.7	2.18	2.53	4.58	3.98	4.06	2.52	3.3	3.99	3.87	4.1
2186	8.51	6.76	6.22	8.68	6.88	9.02	7.31	8.54	5.92	8.37	8.14	9.66	6.66	6.98	6.53	5.91	7.62	6.15	8.1	6.28		2186	4.27	1.97	1.25	3.98	2.27	4.33	4.17	5.42	2.49	4.67	2.12	2.5	4.63	4.08	4.04	2.55	3.28	3.97	3.85	4.1
2184	8.51	6.73	6.24	8.68	6.95	9.11	7.28	8.6	5.94	8.36	8.06	9.67	6.7	7.05	6.54	5.9	7.69	6.21	8.05	6.27		2184	4.27	1.94	1.27	3.98	2.34	4.42	4.14	5.48	2.51	4.66	2.04	2.51	4.67	4.15	4.05	2.54	3.35	4.03	3.8	4.09
2182	8.56	6.71	6.2	8.82	6.94	9.09	7.23	8.52	5.92	8.35	8.02	9.65	6.73	7.08	6.57	5.9	7.73	6.35	8.07	6.29		2182	4.32	1.92	1.23	4.12	2.33	4.4	4.09	5.4	2.49	4.65	2	2.49	4.7	4.18	4.08	2.54	3.39	4.17	3.82	4.11
2180	8.66	6.66	6.07	8.82	6.91	9.04	7.25	8.35	5.86	8.31	8.05	9.61	6.7	7.1	6.52	5.89	7.72	6.44	8.14	6.27		2180	4.42	1.87	1.1	4.12	2.3	4.35	4.11	5.23	2.43	4.61	2.03	2.45	4.67	4.2	4.03	2.53	3.38	4.26	3.89	4.09
2178	8.68	6.54	5.99	8.7	6.89	9.06	7.32	8.3	5.8	8.26	8.08	9.59	6.64	7.13	6.45	5.85	7.71	6.42	8.14	6.23		2178	4.44	1.75	1.02	4	2.28	4.37	4.18	5.18	2.37	4.56	2.06	2.43	4.61	4.23	3.96	2.49	3.37	4.24	3.89	4.05
2176	8.61	6.45	6.02	8.64	6.86	9.1	7.32	8.33	5.77	8.22	8.08	9.56	6.6	7.2	6.42	5.88	7.72	6.4	8.11	6.27		2176	4.37	1.66	1.05	3.94	2.25	4.41	4.18	5.21	2.34	4.52	2.06	2.4	4.57	4.3	3.93	2.52	3.38	4.22	3.86	4.09
2174	8.62	6.48	6.06	8.62	6.78	9.14	7.27	8.38	5.78	8.18	8.04	9.52	6.6	7.27	6.39	5.94	7.73	6.38	8.08	6.33		2174	4.38	1.69	1.09	3.92	2.17	4.45	4.13	5.26	2.35	4.48	2.02	2.36	4.57	4.37	3.9	2.58	3.39	4.2	3.83	4.15
2172	8.62	6.49	6.09	8.65	6.73	9.13	7.25	8.42	5.72	8.08	7.98	9.5	6.66	7.3	6.35	5.88	7.74	6.37	8.07	6.37		2172	4.38	1.7	1.12	3.95	2.12	4.44	4.11	5.3	2.29	4.38	1.96	2.34	4.63	4.4	3.86	2.52	3.4	4.19	3.82	4.19
2170	8.61	6.51	6.13	8.66	6.81	9.08	7.16	8.46	5.65	7.97	7.95	9.5	6.71	7.33	6.28	5.73	7.74	6.4	8.06	6.4		2170	4.37	1.72	1.16	3.96	2.2	4.39	4.02	5.34	2.22	4.27	1.93	2.34	4.68	4.43	3.79	2.37	3.4	4.22	3.81	4.22
2168	8.63	6.55	6.1	8.67	6.87	9.07	7.08	8.51	5.65	7.98	7.9	9.51	6.71	7.34	6.22	5.6	7.74	6.5	8.1	6.43		2168	4.39	1.76	1.13	3.97	2.26	4.38	3.94	5.39	2.22	4.28	1.88	2.35	4.68	4.44	3.73	2.24	3.4	4.32	3.85	4.25
2166	8.66	6.54	6.06	8.68	6.85	9.05	7.12	8.51	5.67	8.02	7.83	9.53	6.67	7.27	6.24	5.55	7.82	6.62	8.21	6.42		2166	4.42	1.75	1.09	3.98	2.24	4.36	3.98	5.39	2.24	4.32	1.81	2.37	4.64	4.37	3.75	2.19	3.48	4.44	3.96	4.24
2164	8.64	6.57	6.05	8.7	6.84	9.01	7.13	8.44	5.66	7.99	7.82	9.5	6.67	7.21	6.25	5.59	7.9	6.64	8.28	6.39		2164	4.4	1.78	1.08	4	2.23	4.32	3.99	5.32	2.23	4.29	1.8	2.34	4.64	4.31	3.76	2.23	3.56	4.46	4.03	4.21
2162	8.65	6.67	6.02	8.67	6.85	9	7.09	8.39	5.63	7.96	7.8	9.44	6.66	7.22	6.18	5.65	7.9	6.56	8.26	6.39		2162	4.41	1.88	1.05	3.97	2.24	4.31	3.95	5.27	2.2	4.26	1.78	2.28	4.63	4.32	3.69	2.29	3.56	4.38	4.01	4.21
2160	8.71	6.66	5.97	8.66	6.84	9.01	7.14	8.36	5.67	7.94	7.72	9.46	6.66	7.21	6.09	5.59	7.89	6.5	8.22	6.41		2160	4.47	1.87	1	3.96	2.23	4.32	4	5.24	2.24	4.24	1.7	2.3	4.63	4.31	3.6	2.23	3.55	4.32	3.97	4.23
2158	8.72	6.57	5.9	8.71	6.79	9.03	7.19	8.34	5.69	7.92	7.66	9.53	6.77	7.2	6.06	5.43	7.91	6.52	8.21	6.43		2158	4.48	1.78	0.93	4.01	2.18	4.34	4.05	5.22	2.26	4.22	1.64	2.37	4.74	4.3	3.57	2.07	3.57	4.34	3.96	4.25
2156	8.71	6.57	5.81	8.72	6.75	9.05	7.17	8.4	5.67	7.97	7.65	9.51	6.79	7.22	6.02	5.36	7.88	6.6	8.21	6.43		2156	4.47	1.78	0.84	4.02	2.14	4.36	4.03	5.28	2.24	4.27	1.63	2.35	4.76	4.32	3.53	2	3.54	4.42	3.96	4.25
2154	8.75	6.59	5.77	8.68	6.73	9.06	7.09	8.48	5.63	8	7.69	9.39	6.67	7.19	5.95	5.42	7.79	6.67	8.22	6.45		2154	4.51	1.8	0.8	3.98	2.12	4.37	3.95	5.36	2.2	4.3	1.67	2.23	4.64	4.29	3.46	2.06	3.45	4.49	3.97	4.27
2152	8.74	6.6	5.81	8.64	6.69	9.08	7.05	8.45	5.55	7.97	7.68	9.3	6.6	7.11	5.92	5.45	7.78	6.69	8.23	6.53		2152	4.5	1.81	0.84	3.94	2.08	4.39	3.91	5.33	2.12	4.27	1.66	2.14	4.57	4.21	3.43	2.09	3.44	4.51	3.98	4.35
2150	8.7	6.59	5.85	8.58	6.66	9.06	7.03	8.37	5.53	7.96	7.56	9.26	6.64	7.04	6	5.44	7.86	6.68	8.21	6.52		2150	4.46	1.8	0.88	3.88	2.05	4.37	3.89	5.25	2.1	4.26	1.54	2.1	4.61	4.14	3.51	2.08	3.52	4.5	3.96	4.34
2148	8.7	6.55	5.89	8.51	6.71	9.04	7.03	8.36	5.61	7.98	7.48	9.27	6.67	7	6.07	5.46	7.97	6.67	8.22	6.45		2148	4.46	1.76	0.92	3.81	2.1	4.35	3.89	5.24	2.18	4.28	1.46	2.11	4.64	4.1	3.58	2.1	3.63	4.49	3.97	4.27
2146	8.68	6.44	5.92	8.48	6.78	9.03	7.1	8.44	5.7	8	7.53	9.31	6.64	6.96	6.06	5.47	8.01	6.67	8.21	6.41		2146	4.44	1.65	0.95	3.78	2.17	4.34	3.96	5.32	2.27	4.3	1.51	2.15	4.61	4.06	3.57	2.11	3.67	4.49	3.96	4.23
2144	8.63	6.37	6	8.44	6.77	9.01	7.16	8.5	5.75	8.01	7.61	9.34	6.59	6.89	6.03	5.43	7.93	6.65	8.23	6.38		2144	4.39	1.58	1.03	3.74	2.16	4.32	4.02	5.38	2.32	4.31	1.59	2.18	4.56	3.99	3.54	2.07	3.59	4.47	3.98	4.2
2142	8.65	6.37	6.03	8.41	6.7	8.97	7.17	8.5	5.72	8.07	7.63	9.31	6.57	6.84	6.02	5.42	7.89	6.57	8.3	6.39		2142	4.41	1.58	1.06	3.71	2.09	4.28	4.03	5.38	2.29	4.37	1.61	2.15	4.54	3.94	3.53	2.06	3.55	4.39	4.05	4.21
2140	8.73	6.4	5.96	8.39	6.69	8.94	7.16	8.45	5.71	8.14	7.63	9.25	6.56	6.86	6.01	5.46	7.93	6.5	8.29	6.42		2140	4.49	1.61	0.99	3.69	2.08	4.25	4.02	5.33	2.28	4.44	1.61	2.09	4.53	3.96	3.52	2.1	3.59	4.32	4.04	4.24
2138	8.78	6.43	5.88	8.36	6.72	8.94	7.17	8.41	5.76	8.13	7.63	9.23	6.55	6.85	5.99	5.53	7.93	6.54	8.2	6.44		2138	4.54	1.64	0.91	3.66	2.11	4.25	4.03	5.29	2.33	4.43	1.61	2.07	4.52	3.95	3.5	2.17	3.59	4.36	3.95	4.26
2136	8.81	6.49	5.79	8.3	6.7	8.94	7.17	8.45	5.83	8.1	7.6	9.24	6.5	6.78	6.03	5.54	7.89	6.58	8.13	6.49		2136	4.57	1.7	0.82	3.6	2.09	4.25	4.03	5.33	2.4	4.4	1.58	2.08	4.47	3.88	3.54	2.18	3.55	4.4	3.88	4.31
2134	8.79	6.55	5.7	8.23	6.7	8.95	7.13	8.51	5.81	8.11	7.54	9.29	6.47	6.77	6.18	5.53	7.87	6.52	8.14	6.46		2134	4.55	1.76	0.73	3.53	2.09	4.26	3.99	5.39	2.38	4.41	1.52	2.13	4.44	3.87	3.69	2.17	3.53	4.34	3.89	4.28
2132	8.73	6.56	5.69	8.23	6.72	8.87	7.08	8.57	5.79	8.14	7.5	9.39	6.54	6.81	6.29	5.56	7.83	6.43	8.15	6.35		2132	4.49	1.77	0.72	3.53	2.11	4.18	3.94	5.45	2.36	4.44	1.48	2.23	4.51	3.91	3.8	2.2	3.49	4.25	3.9	4.17
2130	8.76	6.52	5.7	8.3	6.73	8.74	7.1	8.63	5.84	8.22	7.51	9.45	6.62	6.79	6.25	5.6	7.76	6.37	8.14	6.31		2130	4.52	1.73	0.73	3.6	2.12	4.05	3.96	5.51	2.41	4.52	1.49	2.29	4.59	3.89	3.76	2.24	3.42	4.19	3.89	4.13
2128	8.9	6.49	5.65	8.31	6.75	8.75	7.15	8.62	5.85	8.32	7.52	9.4	6.62	6.78	6.2	5.64	7.7	6.33	8.17	6.34		2128	4.66	1.7	0.68	3.61	2.14	4.06	4.01	5.5	2.42	4.62	1.5	2.24	4.59	3.88	3.71	2.28	3.36	4.15	3.92	4.16
2126	8.98	6.47	5.62	8.23	6.77	8.84	7.17	8.6	5.82	8.36	7.51	9.38	6.54	6.82	6.17	5.67	7.67	6.35	8.16	6.29		2126	4.74	1.68	0.65	3.53	2.16	4.15	4.03	5.48	2.39	4.66	1.49	2.22	4.51	3.92	3.68	2.31	3.33	4.17	3.91	4.11
2124	8.98	6.48	5.64	8.22	6.73	8.83	7.2	8.58	5.84	8.37	7.51	9.44	6.49	6.82	6.16	5.67	7.66	6.4	8.09	6.21		2124	4.74	1.69	0.67	3.52	2.12	4.14	4.06	5.46	2.41	4.67	1.49	2.28	4.46	3.92	3.67	2.31	3.32	4.22	3.84	4.03
2122	8.98	6.45	5.73	8.28	6.64	8.77	7.22	8.56	5.83	8.34	7.53	9.49	6.54	6.76	6.21	5.69	7.68	6.43	8.06	6.22		2122	4.74	1.66	0.76	3.58	2.03	4.08	4.08	5.44	2.4	4.64	1.51	2.33	4.51	3.86	3.72	2.33	3.34	4.25	3.81	4.04
2120	8.94	6.41	5.86	8.24	6.55	8.74	7.23	8.61	5.79	8.3	7.59	9.57	6.57	6.71	6.25	5.75	7.73	6.43	8.05	6.3		2120	4.7	1.62	0.89	3.54	1.94	4.05	4.09	5.49	2.36	4.6	1.57	2.41	4.54	3.81	3.76	2.39	3.39	4.25	3.8	4.12
2118	8.84	6.38	5.88	8.11	6.51	8.75	7.25	8.66	5.81	8.28	7.64	9.64	6.58	6.65	6.2	5.78	7.79	6.39	8.04	6.39		2118	4.6	1.59	0.91	3.41	1.9	4.06	4.11	5.54	2.38	4.58	1.62	2.48	4.55	3.75	3.71	2.42	3.45	4.21	3.79	4.21
2116	8.78	6.37	5.79	8.01	6.53	8.77	7.25	8.65	5.82	8.26	7.65	9.64	6.61	6.61	6.13	5.78	7.83	6.36	8.07	6.38		2116	4.54	1.58	0.82	3.31	1.92	4.08	4.11	5.53	2.39	4.56	1.63	2.48	4.58	3.71	3.64	2.42	3.49	4.18	3.82	4.2
2114	8.77	6.36	5.67	7.98	6.53	8.75	7.21	8.62	5.82	8.28	7.65	9.63	6.6	6.63	6.12	5.76	7.87	6.37	8.06	6.31		2114	4.53	1.57	0.7	3.28	1.92	4.06	4.07	5.5	2.39	4.58	1.63	2.47	4.57	3.73	3.63	2.4	3.53	4.19	3.81	4.13
2112	8.77	6.34	5.64	8.05	6.48	8.73	7.19	8.63	5.87	8.3	7.66	9.7	6.57	6.65	6.16	5.69	7.88	6.41	8.02	6.28		2112	4.53	1.55	0.67	3.35	1.87	4.04	4.05	5.51	2.44	4.6	1.64	2.54	4.54	3.75	3.67	2.33	3.54	4.23	3.77	4.1
2110	8.78	6.36	5.7	8.12	6.46	8.72	7.23	8.64	5.93	8.26	7.67	9.79	6.54	6.63	6.16	5.64	7.81	6.46	8.02	6.31		2110	4.54	1.57	0.73	3.42	1.85	4.03	4.09	5.52	2.5	4.56	1.65	2.63	4.51	3.73	3.67	2.28	3.47	4.28	3.77	4.13
2108	8.84	6.37	5.75	8.06	6.48	8.68	7.31	8.62	5.95	8.29	7.67	9.85	6.45	6.58	6.1	5.61	7.76	6.51	8.13	6.35		2108	4.6	1.58	0.78	3.36	1.87	3.99	4.17	5.5	2.52	4.59	1.65	2.69	4.42	3.68	3.61	2.25	3.42	4.33	3.88	4.17
2106	8.92	6.36	5.73	7.98	6.5	8.64	7.31	8.64	5.95	8.43	7.71	9.86	6.34	6.56	6.06	5.6	7.8	6.49	8.23	6.32		2106	4.68	1.57	0.76	3.28	1.89	3.95	4.17	5.52	2.52	4.73	1.69	2.7	4.31	3.66	3.57	2.24	3.46	4.31	3.98	4.14
2104	8.94	6.39	5.67	7.93	6.5	8.64	7.2	8.67	5.99	8.53	7.76	9.89	6.34	6.62	6.1	5.66	7.91	6.49	8.22	6.26		2104	4.7	1.6	0.7	3.23	1.89	3.95	4.06	5.55	2.56	4.83	1.74	2.73	4.31	3.72	3.61	2.3	3.57	4.31	3.97	4.08
2102	8.94	6.42	5.62	7.92	6.48	8.62	7.11	8.62	6.05	8.54	7.81	9.99	6.42	6.63	6.14	5.74	8.01	6.57	8.21	6.27		2102	4.7	1.63	0.65	3.22	1.87	3.93	3.97	5.5	2.62	4.84	1.79	2.83	4.39	3.73	3.65	2.38	3.67	4.39	3.96	4.09
2100	8.97	6.41	5.61	7.94	6.49	8.57	7.13	8.53	6.04	8.47	7.84	10.08	6.5	6.61	6.1	5.7	8.02	6.64	8.21	6.31		2100	4.73	1.62	0.64	3.24	1.88	3.88	3.99	5.41	2.61	4.77	1.82	2.92	4.47	3.71	3.61	2.34	3.68	4.46	3.96	4.13
2098	9.02	6.37	5.6	7.91	6.54	8.48	7.2	8.51	5.93	8.42	7.85	10.1	6.58	6.66	6.01	5.57	7.95	6.6	8.17	6.32		2098	4.78	1.58	0.63	3.21	1.93	3.79	4.06	5.39	2.5	4.72	1.83	2.94	4.55	3.76	3.52	2.21	3.61	4.42	3.92	4.14
2096	9.05	6.28	5.56	7.81	6.56	8.43	7.23	8.54	5.85	8.45	7.87	10.09	6.58	6.68	5.93	5.46	7.89	6.51	8.16	6.35		2096	4.81	1.49	0.59	3.11	1.95	3.74	4.09	5.42	2.42	4.75	1.85	2.93	4.55	3.78	3.44	2.1	3.55	4.33	3.91	4.17
2094	9	6.2	5.57	7.74	6.55	8.47	7.2	8.56	5.84	8.46	7.9	10.09	6.52	6.63	5.9	5.43	7.81	6.48	8.25	6.38		2094	4.76	1.41	0.6	3.04	1.94	3.78	4.06	5.44	2.41	4.76	1.88	2.93	4.49	3.73	3.41	2.07	3.47	4.3	4	4.2
2092	8.92	6.22	5.6	7.76	6.52	8.52	7.16	8.55	5.86	8.45	7.96	10.1	6.46	6.62	5.94	5.47	7.76	6.56	8.35	6.34		2092	4.68	1.43	0.63	3.06	1.91	3.83	4.02	5.43	2.43	4.75	1.94	2.94	4.43	3.72	3.45	2.11	3.42	4.38	4.1	4.16
2090	8.89	6.28	5.61	7.79	6.46	8.53	7.2	8.55	5.89	8.51	8.05	10.09	6.43	6.66	6.01	5.55	7.84	6.6	8.38	6.28		2090	4.65	1.49	0.64	3.09	1.85	3.84	4.06	5.43	2.46	4.81	2.03	2.93	4.4	3.76	3.52	2.19	3.5	4.42	4.13	4.1
2088	8.92	6.3	5.64	7.79	6.48	8.48	7.29	8.58	5.93	8.52	8.14	10.03	6.45	6.68	6.02	5.58	7.91	6.55	8.34	6.3		2088	4.68	1.51	0.67	3.09	1.87	3.79	4.15	5.46	2.5	4.82	2.12	2.87	4.42	3.78	3.53	2.22	3.57	4.37	4.09	4.12
2086	9	6.32	5.67	7.78	6.53	8.48	7.28	8.58	5.94	8.48	8.16	10.02	6.5	6.65	5.98	5.55	7.89	6.5	8.29	6.34		2086	4.76	1.53	0.7	3.08	1.92	3.79	4.14	5.46	2.51	4.78	2.14	2.86	4.47	3.75	3.49	2.19	3.55	4.32	4.04	4.16
2084	9.04	6.33	5.62	7.79	6.53	8.57	7.21	8.54	5.98	8.51	8.06	10.09	6.52	6.61	5.89	5.41	7.9	6.52	8.32	6.33		2084	4.8	1.54	0.65	3.09	1.92	3.88	4.07	5.42	2.55	4.81	2.04	2.93	4.49	3.71	3.4	2.05	3.56	4.34	4.07	4.15
2082	9.04	6.27	5.53	7.82	6.51	8.63	7.21	8.48	5.98	8.53	7.98	10.15	6.51	6.61	5.79	5.3	7.97	6.52	8.42	6.29		2082	4.8	1.48	0.56	3.12	1.9	3.94	4.07	5.36	2.55	4.83	1.96	2.99	4.48	3.71	3.3	1.94	3.63	4.34	4.17	4.11
2080	9.07	6.18	5.5	7.83	6.51	8.59	7.23	8.44	5.88	8.5	8.06	10.15	6.49	6.64	5.83	5.31	8	6.5	8.46	6.24		2080	4.83	1.39	0.53	3.13	1.9	3.9	4.09	5.32	2.45	4.8	2.04	2.99	4.46	3.74	3.34	1.95	3.66	4.32	4.21	4.06
2078	9.05	6.07	5.57	7.78	6.48	8.52	7.23	8.45	5.8	8.57	8.2	10.08	6.46	6.67	5.94	5.43	7.91	6.48	8.43	6.25		2078	4.81	1.28	0.6	3.08	1.87	3.83	4.09	5.33	2.37	4.87	2.18	2.92	4.43	3.77	3.45	2.07	3.57	4.3	4.18	4.07
2076	9	6.07	5.59	7.72	6.46	8.49	7.21	8.42	5.79	8.64	8.23	9.99	6.49	6.73	5.94	5.56	7.79	6.44	8.33	6.3		2076	4.76	1.28	0.62	3.02	1.85	3.8	4.07	5.3	2.36	4.94	2.21	2.83	4.46	3.83	3.45	2.2	3.45	4.26	4.08	4.12
2074	8.94	6.18	5.52	7.64	6.53	8.45	7.22	8.39	5.8	8.61	8.25	9.94	6.61	6.82	5.92	5.55	7.77	6.38	8.26	6.32		2074	4.7	1.39	0.55	2.94	1.92	3.76	4.08	5.27	2.37	4.91	2.23	2.78	4.58	3.92	3.43	2.19	3.43	4.2	4.01	4.14
2072	8.93	6.26	5.48	7.54	6.61	8.44	7.23	8.38	5.76	8.58	8.29	9.95	6.71	6.8	5.96	5.51	7.85	6.33	8.27	6.3		2072	4.69	1.47	0.51	2.84	2	3.75	4.09	5.26	2.33	4.88	2.27	2.79	4.68	3.9	3.47	2.15	3.51	4.15	4.02	4.12
2070	9.02	6.28	5.5	7.55	6.6	8.46	7.16	8.36	5.72	8.58	8.25	10	6.71	6.7	6	5.52	7.9	6.34	8.31	6.22		2070	4.78	1.49	0.53	2.85	1.99	3.77	4.02	5.24	2.29	4.88	2.23	2.84	4.68	3.8	3.51	2.16	3.56	4.16	4.06	4.04
2068	9.07	6.31	5.53	7.64	6.55	8.43	7.09	8.4	5.77	8.56	8.2	10.04	6.66	6.66	6.06	5.58	7.86	6.38	8.31	6.13		2068	4.83	1.52	0.56	2.94	1.94	3.74	3.95	5.28	2.34	4.86	2.18	2.88	4.63	3.76	3.57	2.22	3.52	4.2	4.06	3.95
2066	9.01	6.31	5.55	7.71	6.54	8.38	7.11	8.48	5.82	8.54	8.21	10.02	6.65	6.72	6.11	5.65	7.77	6.4	8.31	6.11		2066	4.77	1.52	0.58	3.01	1.93	3.69	3.97	5.36	2.39	4.84	2.19	2.86	4.62	3.82	3.62	2.29	3.43	4.22	4.06	3.93
2064	8.97	6.28	5.57	7.72	6.52	8.38	7.2	8.49	5.78	8.55	8.26	9.98	6.69	6.79	6.09	5.62	7.71	6.34	8.32	6.16		2064	4.73	1.49	0.6	3.02	1.91	3.69	4.06	5.37	2.35	4.85	2.24	2.82	4.66	3.89	3.6	2.26	3.37	4.16	4.07	3.98
2062	8.98	6.33	5.62	7.67	6.49	8.46	7.25	8.43	5.76	8.59	8.38	9.97	6.72	6.82	6.06	5.52	7.72	6.22	8.26	6.23		2062	4.74	1.54	0.65	2.97	1.88	3.77	4.11	5.31	2.33	4.89	2.36	2.81	4.69	3.92	3.57	2.16	3.38	4.04	4.01	4.05
2060	8.97	6.38	5.69	7.62	6.51	8.54	7.19	8.35	5.77	8.56	8.51	9.94	6.72	6.83	6.1	5.48	7.82	6.13	8.11	6.21		2060	4.73	1.59	0.72	2.92	1.9	3.85	4.05	5.23	2.34	4.86	2.49	2.78	4.69	3.93	3.61	2.12	3.48	3.95	3.86	4.03
2058	8.91	6.31	5.68	7.6	6.57	8.57	7.14	8.35	5.76	8.51	8.55	9.95	6.71	6.88	6.17	5.52	7.87	6.12	8.02	6.16		2058	4.67	1.52	0.71	2.9	1.96	3.88	4	5.23	2.33	4.81	2.53	2.79	4.68	3.98	3.68	2.16	3.53	3.94	3.77	3.98
2056	8.88	6.21	5.61	7.54	6.58	8.56	7.16	8.42	5.74	8.48	8.52	10.03	6.72	6.94	6.19	5.61	7.78	6.15	8.04	6.14		2056	4.64	1.42	0.64	2.84	1.97	3.87	4.02	5.3	2.31	4.78	2.5	2.87	4.69	4.04	3.7	2.25	3.44	3.97	3.79	3.96
2054	8.94	6.23	5.54	7.54	6.51	8.46	7.19	8.42	5.7	8.46	8.51	10.03	6.76	6.92	6.18	5.67	7.74	6.19	8.1	6.13		2054	4.7	1.44	0.57	2.84	1.9	3.77	4.05	5.3	2.27	4.76	2.49	2.87	4.73	4.02	3.69	2.31	3.4	4.01	3.85	3.95
2052	9.01	6.32	5.45	7.58	6.46	8.38	7.2	8.33	5.65	8.5	8.5	9.98	6.81	6.9	6.2	5.69	7.74	6.22	8.14	6.13		2052	4.77	1.53	0.48	2.88	1.85	3.69	4.06	5.21	2.22	4.8	2.48	2.82	4.78	4	3.71	2.33	3.4	4.04	3.89	3.95
2050	9.03	6.38	5.38	7.55	6.5	8.44	7.19	8.28	5.64	8.55	8.49	9.96	6.8	6.95	6.24	5.72	7.72	6.2	8.16	6.13		2050	4.79	1.59	0.41	2.85	1.89	3.75	4.05	5.16	2.21	4.85	2.47	2.8	4.77	4.05	3.75	2.36	3.38	4.02	3.91	3.95
2048	9	6.36	5.42	7.53	6.53	8.55	7.18	8.32	5.68	8.54	8.53	9.93	6.77	7	6.22	5.74	7.72	6.14	8.18	6.18		2048	4.76	1.57	0.45	2.83	1.92	3.86	4.04	5.2	2.25	4.84	2.51	2.77	4.74	4.1	3.73	2.38	3.38	3.96	3.93	4
2046	8.93	6.33	5.46	7.56	6.53	8.59	7.18	8.38	5.74	8.46	8.57	9.93	6.77	7.01	6.17	5.72	7.77	6.13	8.15	6.2		2046	4.69	1.54	0.49	2.86	1.92	3.9	4.04	5.26	2.31	4.76	2.55	2.77	4.74	4.11	3.68	2.36	3.43	3.95	3.9	4.02
2044	8.84	6.29	5.51	7.49	6.51	8.59	7.2	8.4	5.73	8.4	8.55	9.97	6.8	7.03	6.17	5.73	7.82	6.19	8.1	6.14		2044	4.6	1.5	0.54	2.79	1.9	3.9	4.06	5.28	2.3	4.7	2.53	2.81	4.77	4.13	3.68	2.37	3.48	4.01	3.85	3.96
2042	8.79	6.23	5.56	7.4	6.47	8.58	7.19	8.41	5.66	8.43	8.5	9.96	6.83	7	6.11	5.72	7.8	6.22	8.13	6.11		2042	4.55	1.44	0.59	2.7	1.86	3.89	4.05	5.29	2.23	4.73	2.48	2.8	4.8	4.1	3.62	2.36	3.46	4.04	3.88	3.93
2040	8.8	6.18	5.55	7.43	6.43	8.57	7.13	8.44	5.65	8.46	8.49	9.91	6.81	6.94	6.04	5.65	7.75	6.21	8.12	6.12		2040	4.56	1.39	0.58	2.73	1.82	3.88	3.99	5.32	2.22	4.76	2.47	2.75	4.78	4.04	3.55	2.29	3.41	4.03	3.87	3.94
2038	8.82	6.15	5.55	7.45	6.37	8.56	7.07	8.48	5.67	8.49	8.52	9.94	6.78	6.91	6.03	5.54	7.76	6.21	8.03	6.15		2038	4.58	1.36	0.58	2.75	1.76	3.87	3.93	5.36	2.24	4.79	2.5	2.78	4.75	4.01	3.54	2.18	3.42	4.03	3.78	3.97
2036	8.79	6.12	5.57	7.41	6.33	8.5	7.09	8.48	5.71	8.51	8.52	10.01	6.75	6.91	6.01	5.48	7.83	6.22	7.99	6.19		2036	4.55	1.33	0.6	2.71	1.72	3.81	3.95	5.36	2.28	4.81	2.5	2.85	4.72	4.01	3.52	2.12	3.49	4.04	3.74	4.01
2034	8.76	6.15	5.57	7.39	6.37	8.41	7.17	8.44	5.71	8.48	8.54	9.98	6.68	6.88	5.99	5.55	7.91	6.25	8.04	6.2		2034	4.52	1.36	0.6	2.69	1.76	3.72	4.03	5.32	2.28	4.78	2.52	2.82	4.65	3.98	3.5	2.19	3.57	4.07	3.79	4.02
2032	8.68	6.22	5.51	7.39	6.44	8.36	7.19	8.4	5.68	8.47	8.64	9.92	6.61	6.85	5.97	5.6	7.89	6.27	8.11	6.18		2032	4.44	1.43	0.54	2.69	1.83	3.67	4.05	5.28	2.25	4.77	2.62	2.76	4.58	3.95	3.48	2.24	3.55	4.09	3.86	4
2030	8.56	6.26	5.4	7.42	6.43	8.37	7.14	8.38	5.69	8.44	8.73	9.95	6.57	6.87	5.92	5.54	7.81	6.28	8.15	6.18		2030	4.32	1.47	0.43	2.72	1.82	3.68	4	5.26	2.26	4.74	2.71	2.79	4.54	3.97	3.43	2.18	3.47	4.1	3.9	4
2028	8.47	6.19	5.36	7.43	6.34	8.41	7.09	8.37	5.71	8.39	8.79	10.02	6.53	6.86	5.86	5.45	7.83	6.27	8.16	6.26		2028	4.23	1.4	0.39	2.73	1.73	3.72	3.95	5.25	2.28	4.69	2.77	2.86	4.5	3.96	3.37	2.09	3.49	4.09	3.91	4.08
2026	8.41	6.1	5.39	7.37	6.34	8.42	7.08	8.43	5.73	8.34	8.83	10	6.49	6.83	5.85	5.45	7.92	6.28	8.21	6.36		2026	4.17	1.31	0.42	2.67	1.73	3.73	3.94	5.31	2.3	4.64	2.81	2.84	4.46	3.93	3.36	2.09	3.58	4.1	3.96	4.18
2024	8.47	6.11	5.43	7.33	6.43	8.37	7.11	8.47	5.72	8.33	8.9	9.93	6.45	6.83	5.86	5.48	7.91	6.35	8.28	6.38		2024	4.23	1.32	0.46	2.63	1.82	3.68	3.97	5.35	2.29	4.63	2.88	2.77	4.42	3.93	3.37	2.12	3.57	4.17	4.03	4.2
2022	8.59	6.12	5.43	7.38	6.43	8.24	7.16	8.46	5.67	8.34	8.95	9.98	6.47	6.86	5.89	5.45	7.81	6.46	8.33	6.3		2022	4.35	1.33	0.46	2.68	1.82	3.55	4.02	5.34	2.24	4.64	2.93	2.82	4.44	3.96	3.4	2.09	3.47	4.28	4.08	4.12
2020	8.65	6.09	5.41	7.44	6.39	8.14	7.16	8.42	5.67	8.33	8.93	10.07	6.56	6.86	5.88	5.42	7.75	6.5	8.32	6.2		2020	4.41	1.3	0.44	2.74	1.78	3.45	4.02	5.3	2.24	4.63	2.91	2.91	4.53	3.96	3.39	2.06	3.41	4.32	4.07	4.02
2018	8.71	6.05	5.36	7.45	6.39	8.17	7.11	8.41	5.68	8.29	8.91	10.11	6.6	6.79	5.78	5.42	7.71	6.48	8.25	6.18		2018	4.47	1.26	0.39	2.75	1.78	3.48	3.97	5.29	2.25	4.59	2.89	2.95	4.57	3.89	3.29	2.06	3.37	4.3	4	4
2016	8.71	6.04	5.27	7.45	6.38	8.25	7.1	8.46	5.68	8.25	8.93	10.15	6.54	6.72	5.73	5.46	7.73	6.48	8.23	6.18		2016	4.47	1.25	0.3	2.75	1.77	3.56	3.96	5.34	2.25	4.55	2.91	2.99	4.51	3.82	3.24	2.1	3.39	4.3	3.98	4
2014	8.62	6.05	5.24	7.45	6.33	8.3	7.11	8.55	5.68	8.28	8.96	10.18	6.43	6.72	5.82	5.5	7.8	6.45	8.24	6.18		2014	4.38	1.26	0.27	2.75	1.72	3.61	3.97	5.43	2.25	4.58	2.94	3.02	4.4	3.82	3.33	2.14	3.46	4.27	3.99	4
2012	8.52	6	5.25	7.43	6.29	8.27	7.07	8.57	5.65	8.34	8.97	10.18	6.4	6.77	5.88	5.51	7.84	6.37	8.19	6.21		2012	4.28	1.21	0.28	2.73	1.68	3.58	3.93	5.45	2.22	4.64	2.95	3.02	4.37	3.87	3.39	2.15	3.5	4.19	3.94	4.03
2010	8.5	5.97	5.27	7.36	6.31	8.2	6.99	8.48	5.56	8.37	8.98	10.22	6.45	6.86	5.88	5.5	7.83	6.37	8.2	6.21		2010	4.26	1.18	0.3	2.66	1.7	3.51	3.85	5.36	2.13	4.67	2.96	3.06	4.42	3.96	3.39	2.14	3.49	4.19	3.95	4.03
2008	8.5	6.03	5.29	7.3	6.34	8.16	6.9	8.45	5.5	8.36	9.02	10.27	6.44	6.88	5.9	5.53	7.81	6.44	8.27	6.18		2008	4.26	1.24	0.32	2.6	1.73	3.47	3.76	5.33	2.07	4.66	3	3.11	4.41	3.98	3.41	2.17	3.47	4.26	4.02	4
2006	8.48	6.12	5.34	7.3	6.36	8.12	6.9	8.57	5.53	8.32	9.09	10.29	6.36	6.79	5.93	5.53	7.77	6.5	8.28	6.22		2006	4.24	1.33	0.37	2.6	1.75	3.43	3.76	5.45	2.1	4.62	3.07	3.13	4.33	3.89	3.44	2.17	3.43	4.32	4.03	4.04
2004	8.46	6.15	5.37	7.3	6.34	8.05	7	8.62	5.56	8.22	9.11	10.28	6.29	6.73	5.9	5.52	7.74	6.49	8.24	6.28		2004	4.22	1.36	0.4	2.6	1.73	3.36	3.86	5.5	2.13	4.52	3.09	3.12	4.26	3.83	3.41	2.16	3.4	4.31	3.99	4.1
2002	8.42	6.15	5.35	7.3	6.33	8.03	7.08	8.56	5.53	8.17	9.1	10.27	6.27	6.74	5.85	5.54	7.69	6.39	8.19	6.27		2002	4.18	1.36	0.38	2.6	1.72	3.34	3.94	5.44	2.1	4.47	3.08	3.11	4.24	3.84	3.36	2.18	3.35	4.21	3.94	4.09
2000	8.41	6.21	5.3	7.33	6.36	8.1	7.07	8.57	5.54	8.18	9.08	10.29	6.25	6.7	5.82	5.6	7.66	6.26	8.14	6.21		2000	4.17	1.42	0.33	2.63	1.75	3.41	3.93	5.45	2.11	4.48	3.06	3.13	4.22	3.8	3.33	2.24	3.32	4.08	3.89	4.03
1998	8.4	6.23	5.29	7.35	6.39	8.17	7.04	8.62	5.57	8.17	9.08	10.34	6.2	6.63	5.85	5.61	7.7	6.22	8.09	6.13		1998	4.16	1.44	0.32	2.65	1.78	3.48	3.9	5.5	2.14	4.47	3.06	3.18	4.17	3.73	3.36	2.25	3.36	4.04	3.84	3.95
1996	8.36	6.2	5.3	7.4	6.38	8.15	7.03	8.61	5.54	8.17	9.13	10.36	6.2	6.62	5.92	5.57	7.72	6.24	8.05	6.06		1996	4.12	1.41	0.33	2.7	1.77	3.46	3.89	5.49	2.11	4.47	3.11	3.2	4.17	3.72	3.43	2.21	3.38	4.06	3.8	3.88
1994	8.41	6.15	5.3	7.47	6.32	8.16	6.97	8.55	5.49	8.18	9.17	10.36	6.25	6.63	5.99	5.59	7.62	6.22	8.04	6.03		1994	4.17	1.36	0.33	2.77	1.71	3.47	3.83	5.43	2.06	4.48	3.15	3.2	4.22	3.73	3.5	2.23	3.28	4.04	3.79	3.85
1992	8.52	6.08	5.29	7.44	6.29	8.18	6.87	8.49	5.51	8.13	9.14	10.44	6.24	6.62	6.04	5.63	7.54	6.14	8.06	6		1992	4.28	1.29	0.32	2.74	1.68	3.49	3.73	5.37	2.08	4.43	3.12	3.28	4.21	3.72	3.55	2.27	3.2	3.96	3.81	3.82
1990	8.52	5.99	5.31	7.38	6.37	8.12	6.88	8.48	5.57	8.1	9.16	10.53	6.16	6.61	6.06	5.64	7.61	6.08	8	5.96		1990	4.28	1.2	0.34	2.68	1.76	3.43	3.74	5.36	2.14	4.4	3.14	3.37	4.13	3.71	3.57	2.28	3.27	3.9	3.75	3.78
1988	8.46	5.97	5.36	7.36	6.46	8.05	6.93	8.53	5.62	8.13	9.24	10.49	6.15	6.56	6.08	5.62	7.72	6.06	7.94	5.93		1988	4.22	1.18	0.39	2.66	1.85	3.36	3.79	5.41	2.19	4.43	3.22	3.33	4.12	3.66	3.59	2.26	3.38	3.88	3.69	3.75
1986	8.45	6.03	5.37	7.35	6.46	8.03	6.94	8.6	5.6	8.15	9.29	10.45	6.2	6.52	6.11	5.6	7.74	6.07	7.97	5.96		1986	4.21	1.24	0.4	2.65	1.85	3.34	3.8	5.48	2.17	4.45	3.27	3.29	4.17	3.62	3.62	2.24	3.4	3.89	3.72	3.78
1984	8.5	6.1	5.36	7.32	6.39	8.06	6.92	8.61	5.59	8.11	9.3	10.46	6.27	6.53	6.1	5.61	7.71	6.1	8	6.01		1984	4.26	1.31	0.39	2.62	1.78	3.37	3.78	5.49	2.16	4.41	3.28	3.3	4.24	3.63	3.61	2.25	3.37	3.92	3.75	3.83
1982	8.58	6.18	5.38	7.29	6.35	8.08	6.94	8.59	5.58	8.06	9.3	10.48	6.3	6.51	6.04	5.63	7.67	6.09	8.01	6.07		1982	4.34	1.39	0.41	2.59	1.74	3.39	3.8	5.47	2.15	4.36	3.28	3.32	4.27	3.61	3.55	2.27	3.33	3.91	3.76	3.89
1980	8.63	6.23	5.44	7.32	6.35	8.04	7.01	8.59	5.51	8.06	9.34	10.52	6.29	6.46	5.99	5.61	7.69	6.07	8.05	6.11		1980	4.39	1.44	0.47	2.62	1.74	3.35	3.87	5.47	2.08	4.36	3.32	3.36	4.26	3.56	3.5	2.25	3.35	3.89	3.8	3.93
1978	8.6	6.21	5.47	7.35	6.33	7.99	7.05	8.58	5.39	8.06	9.36	10.57	6.3	6.44	5.97	5.59	7.74	6.06	8.03	6.12		1978	4.36	1.42	0.5	2.65	1.72	3.3	3.91	5.46	1.96	4.36	3.34	3.41	4.27	3.54	3.48	2.23	3.4	3.88	3.78	3.94
1976	8.5	6.11	5.36	7.3	6.28	7.97	6.98	8.56	5.24	8	9.26	10.55	6.31	6.46	5.98	5.6	7.76	6.05	8	6.12		1976	4.26	1.32	0.39	2.6	1.67	3.28	3.84	5.44	1.81	4.3	3.24	3.39	4.28	3.56	3.49	2.24	3.42	3.87	3.75	3.94
1974	8.43	6.03	5.29	7.32	6.26	7.98	6.94	8.59	5.21	7.93	9.23	10.47	6.27	6.49	5.98	5.62	7.74	6.08	8.02	6.1		1974	4.19	1.24	0.32	2.62	1.65	3.29	3.8	5.47	1.78	4.23	3.21	3.31	4.24	3.59	3.49	2.26	3.4	3.9	3.77	3.92
1972	8.48	6.05	5.35	7.42	6.29	8.03	7	8.68	5.32	7.94	9.32	10.49	6.2	6.51	5.97	5.61	7.73	6.15	8.03	6.03		1972	4.24	1.26	0.38	2.72	1.68	3.34	3.86	5.56	1.89	4.24	3.3	3.33	4.17	3.61	3.48	2.25	3.39	3.97	3.78	3.85
1970	8.6	6.08	5.4	7.46	6.36	8.07	7.04	8.69	5.37	7.99	9.37	10.53	6.18	6.51	6.02	5.62	7.72	6.14	7.99	6		1970	4.36	1.29	0.43	2.76	1.75	3.38	3.9	5.57	1.94	4.29	3.35	3.37	4.15	3.61	3.53	2.26	3.38	3.96	3.74	3.82
1968	8.62	6.09	5.39	7.46	6.47	8.11	7.04	8.65	5.34	8.05	9.3	10.52	6.21	6.46	6.06	5.67	7.75	6.12	7.98	6.06		1968	4.38	1.3	0.42	2.76	1.86	3.42	3.9	5.53	1.91	4.35	3.28	3.36	4.18	3.56	3.57	2.31	3.41	3.94	3.73	3.88
1966	8.56	6.12	5.41	7.48	6.51	8.15	7.02	8.65	5.31	8.05	9.26	10.5	6.23	6.42	6.08	5.68	7.8	6.19	8.07	6.07		1966	4.32	1.33	0.44	2.78	1.9	3.46	3.88	5.53	1.88	4.35	3.24	3.34	4.2	3.52	3.59	2.32	3.46	4.01	3.82	3.89
1964	8.57	6.15	5.37	7.5	6.46	8.17	7	8.69	5.29	7.99	9.31	10.47	6.25	6.49	6.11	5.67	7.85	6.25	8.15	6.06		1964	4.33	1.36	0.4	2.8	1.85	3.48	3.86	5.57	1.86	4.29	3.29	3.31	4.22	3.59	3.62	2.31	3.51	4.07	3.9	3.88
1962	8.6	6.19	5.29	7.47	6.41	8.14	6.96	8.72	5.24	7.94	9.35	10.51	6.29	6.58	6.09	5.68	7.85	6.24	8.13	6.04		1962	4.36	1.4	0.32	2.77	1.8	3.45	3.82	5.6	1.81	4.24	3.33	3.35	4.26	3.68	3.6	2.32	3.51	4.06	3.88	3.86
1960	8.6	6.21	5.25	7.44	6.42	8.09	6.94	8.71	5.23	7.89	9.35	10.58	6.33	6.63	6.1	5.64	7.76	6.22	8.05	5.97		1960	4.36	1.42	0.28	2.74	1.81	3.4	3.8	5.59	1.8	4.19	3.33	3.42	4.3	3.73	3.61	2.28	3.42	4.04	3.8	3.79
1958	8.62	6.22	5.26	7.44	6.46	8.06	6.97	8.64	5.24	7.86	9.39	10.58	6.35	6.63	6.16	5.58	7.69	6.23	7.98	5.93		1958	4.38	1.43	0.29	2.74	1.85	3.37	3.83	5.52	1.81	4.16	3.37	3.42	4.32	3.73	3.67	2.22	3.35	4.05	3.73	3.75
1956	8.62	6.18	5.33	7.47	6.47	8.07	7.01	8.58	5.26	7.85	9.44	10.54	6.3	6.58	6.23	5.57	7.69	6.27	8	5.97		1956	4.38	1.39	0.36	2.77	1.86	3.38	3.87	5.46	1.83	4.15	3.42	3.38	4.27	3.68	3.74	2.21	3.35	4.09	3.75	3.79
1954	8.57	6.14	5.4	7.48	6.49	8.12	7.07	8.56	5.3	7.84	9.42	10.53	6.27	6.56	6.27	5.61	7.72	6.27	8.08	6.05		1954	4.33	1.35	0.43	2.78	1.88	3.43	3.93	5.44	1.87	4.14	3.4	3.37	4.24	3.66	3.78	2.25	3.38	4.09	3.83	3.87
1952	8.5	6.18	5.37	7.48	6.55	8.14	7.13	8.56	5.31	7.85	9.34	10.52	6.37	6.63	6.27	5.66	7.78	6.22	8.12	6.11		1952	4.26	1.39	0.4	2.78	1.94	3.45	3.99	5.44	1.88	4.15	3.32	3.36	4.34	3.73	3.78	2.3	3.44	4.04	3.87	3.93
1950	8.47	6.26	5.33	7.47	6.62	8.09	7.13	8.57	5.28	7.89	9.29	10.53	6.45	6.7	6.26	5.69	7.84	6.16	8.08	6.12		1950	4.23	1.47	0.36	2.77	2.01	3.4	3.99	5.45	1.85	4.19	3.27	3.37	4.42	3.8	3.77	2.33	3.5	3.98	3.83	3.94
1948	8.53	6.31	5.32	7.47	6.62	8.06	7.11	8.59	5.27	7.94	9.29	10.59	6.43	6.7	6.28	5.71	7.85	6.13	8.03	6.12		1948	4.29	1.52	0.35	2.77	2.01	3.37	3.97	5.47	1.84	4.24	3.27	3.43	4.4	3.8	3.79	2.35	3.51	3.95	3.78	3.94
1946	8.6	6.31	5.32	7.5	6.55	8.06	7.05	8.59	5.28	7.93	9.26	10.61	6.4	6.74	6.3	5.71	7.78	6.15	8.02	6.11		1946	4.36	1.52	0.35	2.8	1.94	3.37	3.91	5.47	1.85	4.23	3.24	3.45	4.37	3.84	3.81	2.35	3.44	3.97	3.77	3.93
1944	8.6	6.25	5.35	7.51	6.47	8.03	6.98	8.51	5.26	7.83	9.22	10.59	6.41	6.72	6.37	5.71	7.71	6.15	8.09	6.05		1944	4.36	1.46	0.38	2.81	1.86	3.34	3.84	5.39	1.83	4.13	3.2	3.43	4.38	3.82	3.88	2.35	3.37	3.97	3.84	3.87
1942	8.56	6.19	5.39	7.55	6.45	8.02	6.97	8.45	5.21	7.73	9.23	10.6	6.49	6.6	6.51	5.76	7.67	6.15	8.23	5.97		1942	4.32	1.4	0.42	2.85	1.84	3.33	3.83	5.33	1.78	4.03	3.21	3.44	4.46	3.7	4.02	2.4	3.33	3.97	3.98	3.79
1940	8.54	6.19	5.39	7.58	6.46	8.06	6.96	8.44	5.21	7.73	9.26	10.6	6.6	6.6	6.61	5.79	7.69	6.16	8.27	5.96		1940	4.3	1.4	0.42	2.88	1.85	3.37	3.82	5.32	1.78	4.03	3.24	3.44	4.57	3.7	4.12	2.43	3.35	3.98	4.02	3.78
1938	8.57	6.24	5.41	7.52	6.47	8.11	6.91	8.43	5.25	7.76	9.32	10.59	6.64	6.71	6.64	5.81	7.75	6.15	8.21	5.98		1938	4.33	1.45	0.44	2.82	1.86	3.42	3.77	5.31	1.82	4.06	3.3	3.43	4.61	3.81	4.15	2.45	3.41	3.97	3.96	3.8
1936	8.62	6.27	5.45	7.46	6.46	8.16	6.88	8.39	5.27	7.73	9.36	10.58	6.64	6.82	6.63	5.83	7.78	6.13	8.18	5.98		1936	4.38	1.48	0.48	2.76	1.85	3.47	3.74	5.27	1.84	4.03	3.34	3.42	4.61	3.92	4.14	2.47	3.44	3.95	3.93	3.8
1934	8.62	6.25	5.46	7.42	6.43	8.19	6.97	8.34	5.28	7.68	9.37	10.57	6.64	6.92	6.64	5.85	7.74	6.11	8.21	5.98		1934	4.38	1.46	0.49	2.72	1.82	3.5	3.83	5.22	1.85	3.98	3.35	3.41	4.61	4.02	4.15	2.49	3.4	3.93	3.96	3.8
1932	8.55	6.15	5.43	7.49	6.45	8.13	7.09	8.32	5.29	7.67	9.43	10.61	6.63	6.95	6.71	5.86	7.73	6.08	8.18	5.95		1932	4.31	1.36	0.46	2.79	1.84	3.44	3.95	5.2	1.86	3.97	3.41	3.45	4.6	4.05	4.22	2.5	3.39	3.9	3.93	3.77
1930	8.5	6.12	5.43	7.64	6.55	8.09	7.08	8.33	5.28	7.67	9.53	10.65	6.59	6.92	6.79	5.89	7.73	6.05	8.1	5.91		1930	4.26	1.33	0.46	2.94	1.94	3.4	3.94	5.21	1.85	3.97	3.51	3.49	4.56	4.02	4.3	2.53	3.39	3.87	3.85	3.73
1928	8.44	6.23	5.45	7.74	6.6	8.1	7	8.33	5.3	7.63	9.53	10.64	6.59	6.87	6.83	5.9	7.72	6.04	8.08	5.87		1928	4.2	1.44	0.48	3.04	1.99	3.41	3.86	5.21	1.87	3.93	3.51	3.48	4.56	3.97	4.34	2.54	3.38	3.86	3.83	3.69
1926	8.4	6.33	5.5	7.73	6.6	8.13	6.93	8.27	5.32	7.61	9.49	10.64	6.6	6.82	6.79	5.9	7.72	6.04	8.06	5.83		1926	4.16	1.54	0.53	3.03	1.99	3.44	3.79	5.15	1.89	3.91	3.47	3.48	4.57	3.92	4.3	2.54	3.38	3.86	3.81	3.65
1924	8.38	6.33	5.52	7.67	6.61	8.13	6.87	8.14	5.29	7.64	9.44	10.61	6.59	6.78	6.74	5.89	7.7	6.04	7.99	5.75		1924	4.14	1.54	0.55	2.97	2	3.44	3.73	5.02	1.86	3.94	3.42	3.45	4.56	3.88	4.25	2.53	3.36	3.86	3.74	3.57
1922	8.44	6.33	5.45	7.62	6.59	8.13	6.83	8.08	5.3	7.68	9.35	10.55	6.59	6.76	6.71	5.8	7.65	6.01	8	5.71		1922	4.2	1.54	0.48	2.92	1.98	3.44	3.69	4.96	1.87	3.98	3.33	3.39	4.56	3.86	4.22	2.44	3.31	3.83	3.75	3.53
1920	8.49	6.35	5.38	7.58	6.59	8.14	6.85	8.15	5.34	7.71	9.32	10.5	6.59	6.74	6.71	5.74	7.61	5.99	8.02	5.67		1920	4.25	1.56	0.41	2.88	1.98	3.45	3.71	5.03	1.91	4.01	3.3	3.34	4.56	3.84	4.22	2.38	3.27	3.81	3.77	3.49
1918	8.41	6.3	5.35	7.58	6.66	8.14	6.88	8.21	5.33	7.73	9.35	10.48	6.59	6.71	6.69	5.75	7.6	5.95	7.98	5.68		1918	4.17	1.51	0.38	2.88	2.05	3.45	3.74	5.09	1.9	4.03	3.33	3.32	4.56	3.81	4.2	2.39	3.26	3.77	3.73	3.5
1916	8.33	6.24	5.35	7.6	6.65	8.12	6.95	8.16	5.32	7.79	9.36	10.52	6.59	6.7	6.68	5.74	7.64	5.85	7.92	5.74		1916	4.09	1.45	0.38	2.9	2.04	3.43	3.81	5.04	1.89	4.09	3.34	3.36	4.56	3.8	4.19	2.38	3.3	3.67	3.67	3.56
1914	8.35	6.3	5.39	7.66	6.57	8.15	7.01	8.09	5.33	7.79	9.36	10.59	6.63	6.74	6.67	5.74	7.66	5.82	7.89	5.72		1914	4.11	1.51	0.42	2.96	1.96	3.46	3.87	4.97	1.9	4.09	3.34	3.43	4.6	3.84	4.18	2.38	3.32	3.64	3.64	3.54
1912	8.36	6.38	5.41	7.68	6.54	8.21	7	8.05	5.4	7.74	9.41	10.59	6.67	6.74	6.63	5.74	7.64	5.83	7.86	5.68		1912	4.12	1.59	0.44	2.98	1.93	3.52	3.86	4.93	1.97	4.04	3.39	3.43	4.64	3.84	4.14	2.38	3.3	3.65	3.61	3.5
1910	8.37	6.38	5.38	7.58	6.58	8.23	6.93	8.02	5.46	7.7	9.48	10.55	6.63	6.72	6.54	5.71	7.63	5.84	7.82	5.72		1910	4.13	1.59	0.41	2.88	1.97	3.54	3.79	4.9	2.03	4	3.46	3.39	4.6	3.82	4.05	2.35	3.29	3.66	3.57	3.54
1908	8.35	6.33	5.34	7.49	6.67	8.19	6.88	8.01	5.41	7.67	9.48	10.53	6.62	6.71	6.47	5.67	7.68	5.91	7.82	5.8		1908	4.11	1.54	0.37	2.79	2.06	3.5	3.74	4.89	1.98	3.97	3.46	3.37	4.59	3.81	3.98	2.31	3.34	3.73	3.57	3.62
1906	8.26	6.32	5.32	7.5	6.73	8.13	6.87	7.99	5.41	7.64	9.43	10.54	6.7	6.73	6.45	5.68	7.75	5.98	7.91	5.86		1906	4.02	1.53	0.35	2.8	2.12	3.44	3.73	4.87	1.98	3.94	3.41	3.38	4.67	3.83	3.96	2.32	3.41	3.8	3.66	3.68
1904	8.17	6.3	5.3	7.56	6.73	8.11	6.87	7.92	5.46	7.63	9.43	10.53	6.77	6.75	6.43	5.67	7.79	5.99	7.98	5.91		1904	3.93	1.51	0.33	2.86	2.12	3.42	3.73	4.8	2.03	3.93	3.41	3.37	4.74	3.85	3.94	2.31	3.45	3.81	3.73	3.73
1902	8.11	6.22	5.28	7.58	6.7	8.09	6.87	7.87	5.47	7.61	9.52	10.52	6.75	6.75	6.37	5.62	7.75	6.03	7.96	5.92		1902	3.87	1.43	0.31	2.88	2.09	3.4	3.73	4.75	2.04	3.91	3.5	3.36	4.72	3.85	3.88	2.26	3.41	3.85	3.71	3.74
1900	8.12	6.17	5.32	7.53	6.64	8.03	6.84	7.84	5.48	7.6	9.62	10.51	6.73	6.73	6.29	5.61	7.72	6.09	7.91	5.91		1900	3.88	1.38	0.35	2.83	2.03	3.34	3.7	4.72	2.05	3.9	3.6	3.35	4.7	3.83	3.8	2.25	3.38	3.91	3.66	3.73
1898	8.18	6.19	5.39	7.45	6.58	8	6.78	7.78	5.47	7.59	9.64	10.47	6.75	6.74	6.28	5.6	7.73	6.09	7.92	5.93		1898	3.94	1.4	0.42	2.75	1.97	3.31	3.64	4.66	2.04	3.89	3.62	3.31	4.72	3.84	3.79	2.24	3.39	3.91	3.67	3.75
1896	8.21	6.25	5.46	7.41	6.56	8.03	6.73	7.7	5.39	7.57	9.56	10.45	6.73	6.76	6.28	5.57	7.78	5.99	7.95	5.9		1896	3.97	1.46	0.49	2.71	1.95	3.34	3.59	4.58	1.96	3.87	3.54	3.29	4.7	3.86	3.79	2.21	3.44	3.81	3.7	3.72
1894	8.19	6.25	5.5	7.43	6.55	8.11	6.75	7.63	5.32	7.56	9.51	10.48	6.68	6.72	6.19	5.57	7.83	5.93	7.99	5.8		1894	3.95	1.46	0.53	2.73	1.94	3.42	3.61	4.51	1.89	3.86	3.49	3.32	4.65	3.82	3.7	2.21	3.49	3.75	3.74	3.62
1892	8.19	6.14	5.48	7.47	6.51	8.16	6.74	7.56	5.32	7.55	9.54	10.48	6.66	6.65	6.08	5.59	7.86	5.99	8.02	5.74		1892	3.95	1.35	0.51	2.77	1.9	3.47	3.6	4.44	1.89	3.85	3.52	3.32	4.63	3.75	3.59	2.23	3.52	3.81	3.77	3.56
1890	8.2	6.03	5.41	7.49	6.46	8.13	6.71	7.55	5.33	7.52	9.55	10.44	6.69	6.63	6.04	5.58	7.84	6.02	8.04	5.75		1890	3.96	1.24	0.44	2.79	1.85	3.44	3.57	4.43	1.9	3.82	3.53	3.28	4.66	3.73	3.55	2.22	3.5	3.84	3.79	3.57
1888	8.16	6.04	5.33	7.53	6.44	8.05	6.71	7.56	5.36	7.55	9.52	10.43	6.75	6.61	6.09	5.56	7.81	6.04	8.1	5.79		1888	3.92	1.25	0.36	2.83	1.83	3.36	3.57	4.44	1.93	3.85	3.5	3.27	4.72	3.71	3.6	2.2	3.47	3.86	3.85	3.61
1886	8.08	6.05	5.32	7.57	6.43	7.98	6.65	7.52	5.43	7.61	9.54	10.43	6.75	6.6	6.16	5.59	7.8	6.08	8.13	5.84		1886	3.84	1.26	0.35	2.87	1.82	3.29	3.51	4.4	2	3.91	3.52	3.27	4.72	3.7	3.67	2.23	3.46	3.9	3.88	3.66
1884	8.02	6.01	5.28	7.58	6.42	7.97	6.6	7.47	5.44	7.59	9.56	10.43	6.73	6.62	6.19	5.64	7.82	6.05	8.13	5.91		1884	3.78	1.22	0.31	2.88	1.81	3.28	3.46	4.35	2.01	3.89	3.54	3.27	4.7	3.72	3.7	2.28	3.48	3.87	3.88	3.73
1882	7.99	6.01	5.26	7.6	6.43	7.96	6.64	7.41	5.41	7.56	9.56	10.41	6.71	6.63	6.16	5.66	7.82	5.99	8.18	5.92		1882	3.75	1.22	0.29	2.9	1.82	3.27	3.5	4.29	1.98	3.86	3.54	3.25	4.68	3.73	3.67	2.3	3.48	3.81	3.93	3.74
1880	7.98	6.07	5.31	7.58	6.46	7.94	6.63	7.34	5.41	7.59	9.55	10.38	6.7	6.68	6.1	5.64	7.77	5.97	8.2	5.87		1880	3.74	1.28	0.34	2.88	1.85	3.25	3.49	4.22	1.98	3.89	3.53	3.22	4.67	3.78	3.61	2.28	3.43	3.79	3.95	3.69
1878	7.97	6.09	5.35	7.52	6.44	7.97	6.6	7.33	5.44	7.61	9.58	10.35	6.74	6.73	6.06	5.62	7.73	5.96	8.16	5.83		1878	3.73	1.3	0.38	2.82	1.83	3.28	3.46	4.21	2.01	3.91	3.56	3.19	4.71	3.83	3.57	2.26	3.39	3.78	3.91	3.65
1876	7.89	6.07	5.33	7.49	6.39	7.98	6.63	7.3	5.43	7.6	9.62	10.32	6.8	6.68	6.07	5.64	7.72	5.94	8.11	5.84		1876	3.65	1.28	0.36	2.79	1.78	3.29	3.49	4.18	2	3.9	3.6	3.16	4.77	3.78	3.58	2.28	3.38	3.76	3.86	3.66
1874	7.81	6.08	5.31	7.5	6.36	7.94	6.67	7.26	5.35	7.62	9.6	10.3	6.83	6.64	6.12	5.72	7.74	5.91	8.11	5.87		1874	3.57	1.29	0.34	2.8	1.75	3.25	3.53	4.14	1.92	3.92	3.58	3.14	4.8	3.74	3.63	2.36	3.4	3.73	3.86	3.69
1872	7.79	6.07	5.34	7.53	6.36	7.88	6.65	7.24	5.29	7.6	9.57	10.28	6.82	6.67	6.17	5.78	7.77	5.91	8.12	5.88		1872	3.55	1.28	0.37	2.83	1.75	3.19	3.51	4.12	1.86	3.9	3.55	3.12	4.79	3.77	3.68	2.42	3.43	3.73	3.87	3.7
1870	7.81	6.05	5.39	7.52	6.32	7.81	6.61	7.18	5.32	7.56	9.52	10.24	6.84	6.66	6.19	5.75	7.8	5.9	8.12	5.85		1870	3.57	1.26	0.42	2.82	1.71	3.12	3.47	4.06	1.89	3.86	3.5	3.08	4.81	3.76	3.7	2.39	3.46	3.72	3.87	3.67
1868	7.78	6.06	5.3	7.41	6.23	7.79	6.58	7.14	5.37	7.53	9.36	10.2	6.82	6.62	6.23	5.68	7.78	5.85	8.14	5.81		1868	3.54	1.27	0.33	2.71	1.62	3.1	3.44	4.02	1.94	3.83	3.34	3.04	4.79	3.72	3.74	2.32	3.44	3.67	3.89	3.63
1866	7.72	6.05	5.21	7.43	6.23	7.83	6.56	7.16	5.34	7.52	9.26	10.15	6.76	6.65	6.27	5.7	7.71	5.87	8.16	5.79		1866	3.48	1.26	0.24	2.73	1.62	3.14	3.42	4.04	1.91	3.82	3.24	2.99	4.73	3.75	3.78	2.34	3.37	3.69	3.91	3.61
1864	7.69	6.03	5.19	7.51	6.26	7.86	6.55	7.13	5.33	7.51	9.25	10.1	6.76	6.68	6.31	5.79	7.65	5.92	8.15	5.81		1864	3.45	1.24	0.22	2.81	1.65	3.17	3.41	4.01	1.9	3.81	3.23	2.94	4.73	3.78	3.82	2.43	3.31	3.74	3.9	3.63
1862	7.68	5.99	5.2	7.53	6.27	7.87	6.56	7.07	5.36	7.51	9.24	10.11	6.8	6.69	6.31	5.92	7.61	5.91	8.09	5.86		1862	3.44	1.2	0.23	2.83	1.66	3.18	3.42	3.95	1.93	3.81	3.22	2.95	4.77	3.79	3.82	2.56	3.27	3.73	3.84	3.68
1860	7.73	5.93	5.26	7.51	6.24	7.89	6.56	7.03	5.37	7.49	9.2	10.12	6.78	6.73	6.25	5.98	7.63	5.84	8.04	5.9		1860	3.49	1.14	0.29	2.81	1.63	3.2	3.42	3.91	1.94	3.79	3.18	2.96	4.75	3.83	3.76	2.62	3.29	3.66	3.79	3.72
1858	7.77	5.94	5.34	7.5	6.22	7.91	6.56	7.05	5.34	7.42	9.15	10.07	6.74	6.77	6.2	5.99	7.71	5.8	8.08	5.89		1858	3.53	1.15	0.37	2.8	1.61	3.22	3.42	3.93	1.91	3.72	3.13	2.91	4.71	3.87	3.71	2.63	3.37	3.62	3.83	3.71
1856	7.72	5.98	5.38	7.49	6.23	7.9	6.54	7.05	5.29	7.39	9.13	10	6.76	6.79	6.24	6.02	7.77	5.84	8.12	5.83		1856	3.48	1.19	0.41	2.79	1.62	3.21	3.4	3.93	1.86	3.69	3.11	2.84	4.73	3.89	3.75	2.66	3.43	3.66	3.87	3.65
1854	7.68	5.99	5.34	7.46	6.2	7.88	6.51	7.04	5.26	7.46	9.11	9.97	6.79	6.8	6.31	6.02	7.75	5.89	8.09	5.78		1854	3.44	1.2	0.37	2.76	1.59	3.19	3.37	3.92	1.83	3.76	3.09	2.81	4.76	3.9	3.82	2.66	3.41	3.71	3.84	3.6
1852	7.69	5.96	5.28	7.45	6.14	7.87	6.47	7.04	5.27	7.56	9.09	9.97	6.76	6.75	6.35	6	7.72	5.89	8.04	5.77		1852	3.45	1.17	0.31	2.75	1.53	3.18	3.33	3.92	1.84	3.86	3.07	2.81	4.73	3.85	3.86	2.64	3.38	3.71	3.79	3.59
1850	7.64	5.87	5.24	7.46	6.16	7.86	6.46	7.02	5.26	7.56	9.07	9.98	6.66	6.72	6.33	6	7.67	5.87	8.01	5.78		1850	3.4	1.08	0.27	2.76	1.55	3.17	3.32	3.9	1.83	3.86	3.05	2.82	4.63	3.82	3.84	2.64	3.33	3.69	3.76	3.6
1848	7.52	5.77	5.21	7.48	6.22	7.81	6.47	6.99	5.24	7.51	9.03	9.93	6.59	6.75	6.24	5.95	7.58	5.86	7.98	5.79		1848	3.28	0.98	0.24	2.78	1.61	3.12	3.33	3.87	1.81	3.81	3.01	2.77	4.56	3.85	3.75	2.59	3.24	3.68	3.73	3.61
1846	7.45	5.77	5.18	7.49	6.21	7.79	6.51	7.01	5.24	7.5	8.92	9.82	6.59	6.75	6.12	5.86	7.5	5.85	7.95	5.77		1846	3.21	0.98	0.21	2.79	1.6	3.1	3.37	3.89	1.81	3.8	2.9	2.66	4.56	3.85	3.63	2.5	3.16	3.67	3.7	3.59
1844	7.47	5.82	5.2	7.53	6.11	7.86	6.58	7.11	5.14	7.51	8.76	9.7	6.57	6.66	6.04	5.8	7.54	5.84	7.96	5.79		1844	3.23	1.03	0.23	2.83	1.5	3.17	3.44	3.99	1.71	3.81	2.74	2.54	4.54	3.76	3.55	2.44	3.2	3.66	3.71	3.61
1842	7.48	5.81	5.25	7.56	6.12	7.9	6.62	7.17	5.05	7.56	8.71	9.65	6.49	6.65	6.07	5.82	7.65	5.83	7.99	5.82		1842	3.24	1.02	0.28	2.86	1.51	3.21	3.48	4.05	1.62	3.86	2.69	2.49	4.46	3.75	3.58	2.46	3.31	3.65	3.74	3.64
1840	7.5	5.79	5.26	7.5	6.2	7.85	6.6	7.13	5.09	7.61	8.75	9.64	6.42	6.71	6.15	5.83	7.69	5.83	7.98	5.79		1840	3.26	1	0.29	2.8	1.59	3.16	3.46	4.01	1.66	3.91	2.73	2.48	4.39	3.81	3.66	2.47	3.35	3.65	3.73	3.61
1838	7.53	5.79	5.25	7.43	6.21	7.78	6.56	7.1	5.17	7.64	8.75	9.64	6.37	6.7	6.2	5.81	7.73	5.83	7.94	5.79		1838	3.29	1	0.28	2.73	1.6	3.09	3.42	3.98	1.74	3.94	2.73	2.48	4.34	3.8	3.71	2.45	3.39	3.65	3.69	3.61
1836	7.55	5.81	5.24	7.4	6.17	7.76	6.51	7.1	5.2	7.66	8.72	9.67	6.34	6.65	6.16	5.79	7.78	5.88	7.95	5.82		1836	3.31	1.02	0.27	2.7	1.56	3.07	3.37	3.98	1.77	3.96	2.7	2.51	4.31	3.75	3.67	2.43	3.44	3.7	3.7	3.64
1834	7.56	5.87	5.22	7.39	6.15	7.77	6.5	7.13	5.2	7.7	8.73	9.65	6.34	6.67	6.1	5.78	7.82	5.93	8.06	5.83		1834	3.32	1.08	0.25	2.69	1.54	3.08	3.36	4.01	1.77	4	2.71	2.49	4.31	3.77	3.61	2.42	3.48	3.75	3.81	3.65
1832	7.53	5.93	5.22	7.39	6.18	7.72	6.52	7.16	5.19	7.75	8.77	9.58	6.35	6.67	6.06	5.78	7.82	5.9	8.14	5.78		1832	3.29	1.14	0.25	2.69	1.57	3.03	3.38	4.04	1.76	4.05	2.75	2.42	4.32	3.77	3.57	2.42	3.48	3.72	3.89	3.6
1830	7.45	5.91	5.23	7.38	6.15	7.66	6.54	7.23	5.15	7.74	8.75	9.5	6.27	6.57	5.98	5.73	7.81	5.89	8.14	5.74		1830	3.21	1.12	0.26	2.68	1.54	2.97	3.4	4.11	1.72	4.04	2.73	2.34	4.24	3.67	3.49	2.37	3.47	3.71	3.89	3.56
1828	7.43	5.79	5.23	7.39	6.02	7.71	6.53	7.34	5.11	7.71	8.68	9.49	6.15	6.48	5.95	5.65	7.82	5.96	8.15	5.78		1828	3.19	1	0.26	2.69	1.41	3.02	3.39	4.22	1.68	4.01	2.66	2.33	4.12	3.58	3.46	2.29	3.48	3.78	3.9	3.6
1826	7.46	5.71	5.25	7.41	6.02	7.75	6.49	7.4	5.16	7.72	8.66	9.56	6.16	6.49	6	5.65	7.8	6.05	8.18	5.79		1826	3.22	0.92	0.28	2.71	1.41	3.06	3.35	4.28	1.73	4.02	2.64	2.4	4.13	3.59	3.51	2.29	3.46	3.87	3.93	3.61
1824	7.49	5.74	5.26	7.39	6.09	7.81	6.49	7.38	5.19	7.79	8.65	9.57	6.21	6.53	6.02	5.63	7.82	6.05	8.21	5.75		1824	3.25	0.95	0.29	2.69	1.48	3.12	3.35	4.26	1.76	4.09	2.63	2.41	4.18	3.63	3.53	2.27	3.48	3.87	3.96	3.57
1822	7.51	5.84	5.24	7.38	6.11	7.87	6.51	7.33	5.16	7.83	8.62	9.54	6.17	6.55	6.03	5.63	7.89	6.03	8.22	5.73		1822	3.27	1.05	0.27	2.68	1.5	3.18	3.37	4.21	1.73	4.13	2.6	2.38	4.14	3.65	3.54	2.27	3.55	3.85	3.97	3.55
1820	7.49	5.9	5.19	7.39	6.1	7.86	6.54	7.3	5.15	7.79	8.57	9.52	6.13	6.55	6.08	5.69	7.9	6.01	8.2	5.73		1820	3.25	1.11	0.22	2.69	1.49	3.17	3.4	4.18	1.72	4.09	2.55	2.36	4.1	3.65	3.59	2.33	3.56	3.83	3.95	3.55
1818	7.46	5.92	5.19	7.4	6.07	7.85	6.58	7.33	5.18	7.71	8.48	9.55	6.07	6.55	6.14	5.71	7.89	5.98	8.19	5.72		1818	3.22	1.13	0.22	2.7	1.46	3.16	3.44	4.21	1.75	4.01	2.46	2.39	4.04	3.65	3.65	2.35	3.55	3.8	3.94	3.54
1816	7.42	5.95	5.24	7.42	6.03	7.89	6.61	7.38	5.22	7.68	8.38	9.53	6	6.54	6.15	5.65	7.94	5.95	8.22	5.69		1816	3.18	1.16	0.27	2.72	1.42	3.2	3.47	4.26	1.79	3.98	2.36	2.37	3.97	3.64	3.66	2.29	3.6	3.77	3.97	3.51
1814	7.44	5.96	5.28	7.41	6.05	7.9	6.58	7.42	5.28	7.69	8.34	9.41	5.99	6.53	6.12	5.61	7.92	5.93	8.22	5.66		1814	3.2	1.17	0.31	2.71	1.44	3.21	3.44	4.3	1.85	3.99	2.32	2.25	3.96	3.63	3.63	2.25	3.58	3.75	3.97	3.48
1812	7.5	5.9	5.28	7.34	6.08	7.87	6.49	7.48	5.32	7.64	8.31	9.32	6	6.56	6.06	5.63	7.84	5.88	8.22	5.65		1812	3.26	1.11	0.31	2.64	1.47	3.18	3.35	4.36	1.89	3.94	2.29	2.16	3.97	3.66	3.57	2.27	3.5	3.7	3.97	3.47
1810	7.56	5.84	5.26	7.3	6.07	7.88	6.43	7.54	5.29	7.59	8.28	9.33	6.03	6.55	6.03	5.65	7.79	5.87	8.2	5.7		1810	3.32	1.05	0.29	2.6	1.46	3.19	3.29	4.42	1.86	3.89	2.26	2.17	4	3.65	3.54	2.29	3.45	3.69	3.95	3.52
1808	7.62	5.86	5.25	7.36	6.03	7.87	6.45	7.55	5.21	7.57	8.3	9.37	6.08	6.5	6.04	5.67	7.79	5.89	8.15	5.76		1808	3.38	1.07	0.28	2.66	1.42	3.18	3.31	4.43	1.78	3.87	2.28	2.21	4.05	3.6	3.55	2.31	3.45	3.71	3.9	3.58
1806	7.64	5.85	5.26	7.43	6.01	7.82	6.46	7.51	5.17	7.56	8.3	9.39	6.11	6.49	6.05	5.68	7.79	5.91	8.1	5.78		1806	3.4	1.06	0.29	2.73	1.4	3.13	3.32	4.39	1.74	3.86	2.28	2.23	4.08	3.59	3.56	2.32	3.45	3.73	3.85	3.6
1804	7.61	5.8	5.29	7.41	6.05	7.77	6.4	7.47	5.15	7.54	8.28	9.39	6.1	6.48	6.07	5.7	7.76	5.94	8.06	5.78		1804	3.37	1.01	0.32	2.71	1.44	3.08	3.26	4.35	1.72	3.84	2.26	2.23	4.07	3.58	3.58	2.34	3.42	3.76	3.81	3.6
1802	7.61	5.81	5.31	7.34	6.06	7.76	6.31	7.46	5.14	7.52	8.26	9.36	6.05	6.44	6.07	5.7	7.75	5.91	8.01	5.75		1802	3.37	1.02	0.34	2.64	1.45	3.07	3.17	4.34	1.71	3.82	2.24	2.2	4.02	3.54	3.58	2.34	3.41	3.73	3.76	3.57
1800	7.66	5.94	5.34	7.35	5.99	7.81	6.32	7.48	5.12	7.58	8.22	9.35	6.02	6.39	6.04	5.71	7.78	5.82	7.95	5.68		1800	3.42	1.15	0.37	2.65	1.38	3.12	3.18	4.36	1.69	3.88	2.2	2.19	3.99	3.49	3.55	2.35	3.44	3.64	3.7	3.5
1798	7.66	6.04	5.37	7.39	5.97	7.8	6.35	7.54	5.09	7.59	8.22	9.33	6.08	6.39	6.07	5.77	7.8	5.78	7.9	5.63		1798	3.42	1.25	0.4	2.69	1.36	3.11	3.21	4.42	1.66	3.89	2.2	2.17	4.05	3.49	3.58	2.41	3.46	3.6	3.65	3.45
1796	7.69	6.06	5.36	7.39	5.99	7.71	6.33	7.58	5.09	7.51	8.19	9.27	6.15	6.4	6.13	5.81	7.75	5.82	7.82	5.61		1796	3.45	1.27	0.39	2.69	1.38	3.02	3.19	4.46	1.66	3.81	2.17	2.11	4.12	3.5	3.64	2.45	3.41	3.64	3.57	3.43
1794	7.79	6.04	5.35	7.38	6.03	7.64	6.3	7.62	5.12	7.45	8.09	9.23	6.12	6.38	6.12	5.78	7.62	5.79	7.75	5.59		1794	3.55	1.25	0.38	2.68	1.42	2.95	3.16	4.5	1.69	3.75	2.07	2.07	4.09	3.48	3.63	2.42	3.28	3.61	3.5	3.41
1792	7.81	6.02	5.4	7.38	6.13	7.65	6.28	7.68	5.15	7.47	7.95	9.23	6.03	6.36	6	5.64	7.53	5.66	7.79	5.58		1792	3.57	1.23	0.43	2.68	1.52	2.96	3.14	4.56	1.72	3.77	1.93	2.07	4	3.46	3.51	2.28	3.19	3.48	3.54	3.4
1790	7.84	6	5.41	7.36	6.18	7.67	6.3	7.66	5.16	7.49	7.98	9.2	6.06	6.44	5.91	5.6	7.62	5.62	7.89	5.6		1790	3.6	1.21	0.44	2.66	1.57	2.98	3.16	4.54	1.73	3.79	1.96	2.04	4.03	3.54	3.42	2.24	3.28	3.44	3.64	3.42
1788	7.92	6.01	5.38	7.34	6.16	7.66	6.34	7.64	5.18	7.46	8.09	9.19	6.11	6.51	5.91	5.67	7.71	5.68	7.87	5.62		1788	3.68	1.22	0.41	2.64	1.55	2.97	3.2	4.52	1.75	3.76	2.07	2.03	4.08	3.61	3.42	2.31	3.37	3.5	3.62	3.44
1786	7.93	6.04	5.38	7.34	6.16	7.65	6.33	7.68	5.15	7.43	8.14	9.18	6.12	6.52	5.91	5.68	7.72	5.71	7.83	5.62		1786	3.69	1.25	0.41	2.64	1.55	2.96	3.19	4.56	1.72	3.73	2.12	2.02	4.09	3.62	3.42	2.32	3.38	3.53	3.58	3.44
1784	7.94	6.06	5.39	7.39	6.15	7.65	6.31	7.75	5.09	7.43	8.08	9.16	6.09	6.5	5.95	5.65	7.67	5.74	7.85	5.59		1784	3.7	1.27	0.42	2.69	1.54	2.96	3.17	4.63	1.66	3.73	2.06	2	4.06	3.6	3.46	2.29	3.33	3.56	3.6	3.41
1782	7.95	6.09	5.37	7.42	6.12	7.64	6.31	7.8	5.13	7.42	7.94	9.15	6.06	6.51	5.95	5.68	7.6	5.74	7.86	5.55		1782	3.71	1.3	0.4	2.72	1.51	2.95	3.17	4.68	1.7	3.72	1.92	1.99	4.03	3.61	3.46	2.32	3.26	3.56	3.61	3.37
1780	7.95	6.08	5.35	7.37	6.15	7.64	6.31	7.8	5.18	7.42	7.87	9.11	6.06	6.52	5.9	5.72	7.57	5.72	7.85	5.52		1780	3.71	1.29	0.38	2.67	1.54	2.95	3.17	4.68	1.75	3.72	1.85	1.95	4.03	3.62	3.41	2.36	3.23	3.54	3.6	3.34
1778	8.01	6.09	5.37	7.32	6.23	7.62	6.24	7.8	5.18	7.44	7.93	9.09	6.09	6.48	5.9	5.75	7.6	5.74	7.86	5.56		1778	3.77	1.3	0.4	2.62	1.62	2.93	3.1	4.68	1.75	3.74	1.91	1.93	4.06	3.58	3.41	2.39	3.26	3.56	3.61	3.38
1776	8.05	6.15	5.39	7.35	6.25	7.57	6.2	7.76	5.16	7.43	8	9.08	6.1	6.5	5.92	5.78	7.66	5.75	7.85	5.62		1776	3.81	1.36	0.42	2.65	1.64	2.88	3.06	4.64	1.73	3.73	1.98	1.92	4.07	3.6	3.43	2.42	3.32	3.57	3.6	3.44
1774	8.04	6.24	5.41	7.38	6.15	7.54	6.27	7.66	5.13	7.38	7.99	9.07	6.09	6.58	5.88	5.78	7.69	5.75	7.79	5.62		1774	3.8	1.45	0.44	2.68	1.54	2.85	3.13	4.54	1.7	3.68	1.97	1.91	4.06	3.68	3.39	2.42	3.35	3.57	3.54	3.44
1772	8	6.41	5.44	7.33	5.95	7.61	6.45	7.68	5.03	7.32	7.87	9.05	6.05	6.55	5.87	5.67	7.7	5.74	7.75	5.65		1772	3.76	1.62	0.47	2.63	1.34	2.92	3.31	4.56	1.6	3.62	1.85	1.89	4.02	3.65	3.38	2.31	3.36	3.56	3.5	3.47
1770	8.08	6.45	5.44	7.26	6	7.67	6.51	7.86	5.01	7.28	7.83	8.98	6.1	6.52	5.94	5.65	7.75	5.74	7.85	5.68		1770	3.84	1.66	0.47	2.56	1.39	2.98	3.37	4.74	1.58	3.58	1.81	1.82	4.07	3.62	3.45	2.29	3.41	3.56	3.6	3.5
1768	8.11	6.34	5.47	7.28	6.22	7.69	6.49	7.98	5.11	7.26	7.87	8.95	6.18	6.63	5.98	5.77	7.75	5.79	7.95	5.64		1768	3.87	1.55	0.5	2.58	1.61	3	3.35	4.86	1.68	3.56	1.85	1.79	4.15	3.73	3.49	2.41	3.41	3.61	3.7	3.46
1766	8.06	6.24	5.48	7.35	6.36	7.66	6.52	8.04	5.18	7.29	7.86	8.97	6.22	6.71	5.98	5.86	7.73	5.82	8	5.6		1766	3.82	1.45	0.51	2.65	1.75	2.97	3.38	4.92	1.75	3.59	1.84	1.81	4.19	3.81	3.49	2.5	3.39	3.64	3.75	3.42
1764	8.06	6.21	5.45	7.37	6.38	7.6	6.55	8.03	5.18	7.34	7.85	8.97	6.22	6.69	5.97	5.93	7.72	5.79	8.02	5.57		1764	3.82	1.42	0.48	2.67	1.77	2.91	3.41	4.91	1.75	3.64	1.83	1.81	4.19	3.79	3.48	2.57	3.38	3.61	3.77	3.39
1762	8.08	6.29	5.43	7.36	6.33	7.57	6.54	7.97	5.19	7.37	7.79	8.94	6.19	6.64	5.93	5.97	7.7	5.77	8.07	5.53		1762	3.84	1.5	0.46	2.66	1.72	2.88	3.4	4.85	1.76	3.67	1.77	1.78	4.16	3.74	3.44	2.61	3.36	3.59	3.82	3.35
1760	8.12	6.36	5.49	7.33	6.31	7.65	6.51	7.94	5.21	7.33	7.71	8.85	6.16	6.65	5.91	5.98	7.71	5.82	8.13	5.52		1760	3.88	1.57	0.52	2.63	1.7	2.96	3.37	4.82	1.78	3.63	1.69	1.69	4.13	3.75	3.42	2.62	3.37	3.64	3.88	3.34
1758	8.12	6.35	5.55	7.28	6.37	7.73	6.48	7.97	5.21	7.28	7.69	8.77	6.16	6.7	5.96	6.01	7.71	5.89	8.15	5.55		1758	3.88	1.56	0.58	2.58	1.76	3.04	3.34	4.85	1.78	3.58	1.67	1.61	4.13	3.8	3.47	2.65	3.37	3.71	3.9	3.37
1756	8.2	6.27	5.54	7.26	6.39	7.77	6.48	8.03	5.24	7.27	7.66	8.79	6.18	6.71	5.98	6.06	7.75	5.89	8.18	5.6		1756	3.96	1.48	0.57	2.56	1.78	3.08	3.34	4.91	1.81	3.57	1.64	1.63	4.15	3.81	3.49	2.7	3.41	3.71	3.93	3.42
1754	8.32	6.22	5.56	7.25	6.37	7.73	6.53	8.06	5.3	7.28	7.65	8.86	6.22	6.7	5.99	6.1	7.83	5.83	8.17	5.59		1754	4.08	1.43	0.59	2.55	1.76	3.04	3.39	4.94	1.87	3.58	1.63	1.7	4.19	3.8	3.5	2.74	3.49	3.65	3.92	3.41
1752	8.37	6.26	5.62	7.23	6.38	7.66	6.56	8.04	5.4	7.24	7.65	8.81	6.25	6.65	5.97	6.07	7.85	5.74	8.08	5.54		1752	4.13	1.47	0.65	2.53	1.77	2.97	3.42	4.92	1.97	3.54	1.63	1.65	4.22	3.75	3.48	2.71	3.51	3.56	3.83	3.36
1750	8.37	6.29	5.54	7.17	6.35	7.63	6.52	8.03	5.41	7.06	7.62	8.7	6.25	6.53	5.86	5.95	7.83	5.59	7.97	5.46		1750	4.13	1.5	0.57	2.47	1.74	2.94	3.38	4.91	1.98	3.36	1.6	1.54	4.22	3.63	3.37	2.59	3.49	3.41	3.72	3.28
1748	8.33	6.2	5.33	7.11	6.22	7.68	6.51	8.06	5.24	6.91	7.56	8.65	6.24	6.49	5.81	5.86	7.81	5.48	7.93	5.41		1748	4.09	1.41	0.36	2.41	1.61	2.99	3.37	4.94	1.81	3.21	1.54	1.49	4.21	3.59	3.32	2.5	3.47	3.3	3.68	3.23
1746	8.27	6.09	5.31	7.14	6.16	7.69	6.53	8.06	5.14	6.95	7.5	8.63	6.27	6.53	5.86	5.87	7.77	5.53	7.97	5.44		1746	4.03	1.3	0.34	2.44	1.55	3	3.39	4.94	1.71	3.25	1.48	1.47	4.24	3.63	3.37	2.51	3.43	3.35	3.72	3.26
1744	8.18	6.03	5.46	7.18	6.23	7.61	6.51	7.99	5.18	7.05	7.5	8.61	6.3	6.54	5.85	5.89	7.75	5.62	7.99	5.45		1744	3.94	1.24	0.49	2.48	1.62	2.92	3.37	4.87	1.75	3.35	1.48	1.45	4.27	3.64	3.36	2.53	3.41	3.44	3.74	3.27
1742	8.06	6.11	5.54	7.17	6.37	7.54	6.55	7.93	5.25	7.14	7.51	8.6	6.27	6.54	5.86	5.91	7.76	5.69	8.03	5.41		1742	3.82	1.32	0.57	2.47	1.76	2.85	3.41	4.81	1.82	3.44	1.49	1.44	4.24	3.64	3.37	2.55	3.42	3.51	3.78	3.23
1740	8.07	6.24	5.48	7.2	6.39	7.59	6.64	7.94	5.31	7.17	7.52	8.56	6.15	6.52	5.92	5.89	7.7	5.71	8.05	5.37		1740	3.83	1.45	0.51	2.5	1.78	2.9	3.5	4.82	1.88	3.47	1.5	1.4	4.12	3.62	3.43	2.53	3.36	3.53	3.8	3.19
1738	8.16	6.28	5.38	7.23	6.29	7.68	6.67	7.98	5.4	7.14	7.56	8.55	6.04	6.47	5.92	5.89	7.62	5.68	8.04	5.39		1738	3.92	1.49	0.41	2.53	1.68	2.99	3.53	4.86	1.97	3.44	1.54	1.39	4.01	3.57	3.43	2.53	3.28	3.5	3.79	3.21
1736	8.16	6.21	5.34	7.22	6.21	7.66	6.66	8	5.44	7.13	7.53	8.59	6.01	6.48	5.89	5.92	7.61	5.57	8.06	5.38		1736	3.92	1.42	0.37	2.52	1.6	2.97	3.52	4.88	2.01	3.43	1.51	1.43	3.98	3.58	3.4	2.56	3.27	3.39	3.81	3.2
1734	8.07	6.03	5.36	7.12	6.19	7.66	6.65	8.07	5.37	7.11	7.3	8.56	6.07	6.43	5.8	5.77	7.6	5.47	8.1	5.2		1734	3.83	1.24	0.39	2.42	1.58	2.97	3.51	4.95	1.94	3.41	1.28	1.4	4.04	3.53	3.31	2.41	3.26	3.29	3.85	3.02
1732	8.05	6.06	5.39	7.02	6.24	7.78	6.61	8.07	5.35	7.11	7.1	8.49	6.11	6.29	5.59	5.54	7.58	5.5	8.02	5.12		1732	3.81	1.27	0.42	2.32	1.63	3.09	3.47	4.95	1.92	3.41	1.08	1.33	4.08	3.39	3.1	2.18	3.24	3.32	3.77	2.94
1730	8.09	6.27	5.44	7.03	6.32	7.84	6.59	7.96	5.44	7.15	7.18	8.5	6.06	6.21	5.5	5.6	7.65	5.55	7.98	5.26		1730	3.85	1.48	0.47	2.33	1.71	3.15	3.45	4.84	2.01	3.45	1.16	1.34	4.03	3.31	3.01	2.24	3.31	3.37	3.73	3.08
1728	8.08	6.29	5.47	7.06	6.4	7.83	6.64	7.9	5.53	7.16	7.29	8.52	6.01	6.19	5.45	5.69	7.7	5.58	7.98	5.37		1728	3.84	1.5	0.5	2.36	1.79	3.14	3.5	4.78	2.1	3.46	1.27	1.36	3.98	3.29	2.96	2.33	3.36	3.4	3.73	3.19
1726	8.05	6.2	5.47	7.08	6.42	7.79	6.68	7.87	5.58	7.14	7.39	8.52	5.98	6.19	5.42	5.69	7.69	5.62	7.96	5.41		1726	3.81	1.41	0.5	2.38	1.81	3.1	3.54	4.75	2.15	3.44	1.37	1.36	3.95	3.29	2.93	2.33	3.35	3.44	3.71	3.23
1724	8.08	6.13	5.46	7.09	6.4	7.72	6.65	7.83	5.58	7.16	7.42	8.54	5.97	6.15	5.39	5.61	7.66	5.62	7.95	5.43		1724	3.84	1.34	0.49	2.39	1.79	3.03	3.51	4.71	2.15	3.46	1.4	1.38	3.94	3.25	2.9	2.25	3.32	3.44	3.7	3.25
1722	8.18	6.12	5.42	7.09	6.43	7.65	6.57	7.79	5.55	7.21	7.4	8.57	5.96	6.09	5.36	5.55	7.61	5.58	7.97	5.42		1722	3.94	1.33	0.45	2.39	1.82	2.96	3.43	4.67	2.12	3.51	1.38	1.41	3.93	3.19	2.87	2.19	3.27	3.4	3.72	3.24
1720	8.33	6.15	5.39	7.02	6.49	7.59	6.46	7.74	5.52	7.18	7.38	8.56	5.95	6.07	5.35	5.59	7.55	5.55	7.98	5.38		1720	4.09	1.36	0.42	2.32	1.88	2.9	3.32	4.62	2.09	3.48	1.36	1.4	3.92	3.17	2.86	2.23	3.21	3.37	3.73	3.2
1718	8.51	6.18	5.41	6.91	6.44	7.52	6.35	7.68	5.45	7.08	7.26	8.45	5.88	6.07	5.25	5.59	7.61	5.53	7.88	5.39		1718	4.27	1.39	0.44	2.21	1.83	2.83	3.21	4.56	2.02	3.38	1.24	1.29	3.85	3.17	2.76	2.23	3.27	3.35	3.63	3.21
1716	8.51	6.03	5.35	6.92	6.36	7.64	6.51	7.61	5.45	7.07	7.12	8.29	5.73	6.07	5.03	5.45	7.67	5.4	7.76	5.32		1716	4.27	1.24	0.38	2.22	1.75	2.95	3.37	4.49	2.02	3.37	1.1	1.13	3.7	3.17	2.54	2.09	3.33	3.22	3.51	3.14
1714	8.35	5.92	5.43	6.9	6.51	7.75	6.74	7.56	5.53	7.17	7.21	8.38	5.69	6.03	5.12	5.48	7.66	5.38	7.85	5.3		1714	4.11	1.13	0.46	2.2	1.9	3.06	3.6	4.44	2.1	3.47	1.19	1.22	3.66	3.13	2.63	2.12	3.32	3.2	3.6	3.12
1712	8.35	5.99	5.52	6.88	6.63	7.76	6.82	7.61	5.51	7.2	7.28	8.49	5.72	6.03	5.26	5.52	7.73	5.47	7.91	5.34		1712	4.11	1.2	0.55	2.18	2.02	3.07	3.68	4.49	2.08	3.5	1.26	1.33	3.69	3.13	2.77	2.16	3.39	3.29	3.66	3.16
1710	8.39	6.14	5.5	6.9	6.66	7.75	6.81	7.69	5.46	7.17	7.28	8.5	5.74	6.02	5.32	5.53	7.74	5.53	7.93	5.3		1710	4.15	1.35	0.53	2.2	2.05	3.06	3.67	4.57	2.03	3.47	1.26	1.34	3.71	3.12	2.83	2.17	3.4	3.35	3.68	3.12
1708	8.43	6.27	5.45	6.93	6.66	7.69	6.74	7.66	5.45	7.15	7.27	8.49	5.72	6.02	5.31	5.54	7.67	5.53	7.97	5.25		1708	4.19	1.48	0.48	2.23	2.05	3	3.6	4.54	2.02	3.45	1.25	1.33	3.69	3.12	2.82	2.18	3.33	3.35	3.72	3.07
1706	8.43	6.31	5.43	6.93	6.65	7.61	6.63	7.56	5.47	7.21	7.25	8.55	5.67	6.07	5.26	5.56	7.63	5.51	8.01	5.27		1706	4.19	1.52	0.46	2.23	2.04	2.92	3.49	4.44	2.04	3.51	1.23	1.39	3.64	3.17	2.77	2.2	3.29	3.33	3.76	3.09
1704	8.38	6.36	5.48	6.87	6.61	7.54	6.55	7.53	5.5	7.24	7.25	8.59	5.64	6.14	5.23	5.58	7.63	5.5	8	5.29		1704	4.14	1.57	0.51	2.17	2	2.85	3.41	4.41	2.07	3.54	1.23	1.43	3.61	3.24	2.74	2.22	3.29	3.32	3.75	3.11
1702	8.33	6.54	5.55	6.91	6.6	7.46	6.54	7.47	5.54	7.21	7.41	8.56	5.58	6.15	5.25	5.59	7.54	5.54	7.92	5.27		1702	4.09	1.75	0.58	2.21	1.99	2.77	3.4	4.35	2.11	3.51	1.39	1.4	3.55	3.25	2.76	2.23	3.2	3.36	3.67	3.09
1700	8.25	6.67	5.59	6.99	6.65	7.43	6.51	7.25	5.5	7.1	7.64	8.45	5.57	6.15	5.23	5.56	7.41	5.52	7.86	5.29		1700	4.01	1.88	0.62	2.29	2.04	2.74	3.37	4.13	2.07	3.4	1.62	1.29	3.54	3.25	2.74	2.2	3.07	3.34	3.61	3.11
1698	8.2	6.36	5.53	6.93	6.68	7.5	6.51	7.01	5.34	6.94	7.54	8.41	5.73	6.07	5.3	5.6	7.42	5.31	7.84	5.33		1698	3.96	1.57	0.56	2.23	2.07	2.81	3.37	3.89	1.91	3.24	1.52	1.25	3.7	3.17	2.81	2.24	3.08	3.13	3.59	3.15
1696	8.25	6.16	5.46	6.87	6.71	7.64	6.59	7.06	5.36	6.98	7.35	8.63	5.88	6.03	5.37	5.65	7.6	5.2	7.9	5.32		1696	4.01	1.37	0.49	2.17	2.1	2.95	3.45	3.94	1.93	3.28	1.33	1.47	3.85	3.13	2.88	2.29	3.26	3.02	3.65	3.14
1694	8.21	6.25	5.51	6.91	6.77	7.89	6.58	7.28	5.44	7.1	7.33	8.7	5.84	6.12	5.38	5.75	7.79	5.35	8.01	5.36		1694	3.97	1.46	0.54	2.21	2.16	3.2	3.44	4.16	2.01	3.4	1.31	1.54	3.81	3.22	2.89	2.39	3.45	3.17	3.76	3.18
1692	8.12	6.26	5.59	6.94	6.79	7.96	6.51	7.33	5.44	7.13	7.38	8.61	5.73	6.2	5.42	5.94	7.81	5.47	8.03	5.32		1692	3.88	1.47	0.62	2.24	2.18	3.27	3.37	4.21	2.01	3.43	1.36	1.45	3.7	3.3	2.93	2.58	3.47	3.29	3.78	3.14
1690	8.03	6.22	5.64	6.93	6.81	7.9	6.45	7.27	5.42	7.12	7.44	8.56	5.65	6.19	5.44	6.07	7.76	5.51	8	5.23		1690	3.79	1.43	0.67	2.23	2.2	3.21	3.31	4.15	1.99	3.42	1.42	1.4	3.62	3.29	2.95	2.71	3.42	3.33	3.75	3.05
1688	7.97	6.29	5.65	6.91	6.8	7.81	6.43	7.2	5.42	7.1	7.52	8.57	5.64	6.17	5.43	6.11	7.69	5.46	7.97	5.21		1688	3.73	1.5	0.68	2.21	2.19	3.12	3.29	4.08	1.99	3.4	1.5	1.41	3.61	3.27	2.94	2.75	3.35	3.28	3.72	3.03
1686	7.91	6.38	5.68	6.94	6.74	7.74	6.44	7.1	5.43	7.07	7.6	8.54	5.71	6.14	5.43	6.15	7.53	5.35	7.94	5.21		1686	3.67	1.59	0.71	2.24	2.13	3.05	3.3	3.98	2	3.37	1.58	1.38	3.68	3.24	2.94	2.79	3.19	3.17	3.69	3.03
1684	7.96	6.27	5.57	7.01	6.6	7.71	6.51	7.01	5.42	6.95	7.58	8.42	5.71	6.04	5.41	6.1	7.39	5.31	7.95	5.25		1684	3.72	1.48	0.6	2.31	1.99	3.02	3.37	3.89	1.99	3.25	1.56	1.26	3.68	3.14	2.92	2.74	3.05	3.13	3.7	3.07
1682	8.15	6.16	5.36	7	6.52	7.79	6.55	7.08	5.39	6.91	7.5	8.38	5.47	6.06	5.41	5.85	7.49	5.34	7.95	5.39		1682	3.91	1.37	0.39	2.3	1.91	3.1	3.41	3.96	1.96	3.21	1.48	1.22	3.44	3.16	2.92	2.49	3.15	3.16	3.7	3.21
1680	8.17	6.3	5.38	6.92	6.59	7.87	6.52	7.06	5.41	7	7.58	8.48	5.42	6.12	5.42	5.78	7.54	5.32	7.94	5.39		1680	3.93	1.51	0.41	2.22	1.98	3.18	3.38	3.94	1.98	3.3	1.56	1.32	3.39	3.22	2.93	2.42	3.2	3.14	3.69	3.21
1678	8.12	6.42	5.46	6.9	6.68	7.88	6.46	7	5.41	7.06	7.66	8.58	5.45	6.14	5.47	5.83	7.52	5.31	7.98	5.29		1678	3.88	1.63	0.49	2.2	2.07	3.19	3.32	3.88	1.98	3.36	1.64	1.42	3.42	3.24	2.98	2.47	3.18	3.13	3.73	3.11
1676	8.06	6.44	5.48	6.9	6.74	7.83	6.35	6.93	5.31	7.05	7.67	8.55	5.43	6.13	5.46	5.88	7.5	5.32	8.05	5.2		1676	3.82	1.65	0.51	2.2	2.13	3.14	3.21	3.81	1.88	3.35	1.65	1.39	3.4	3.23	2.97	2.52	3.16	3.14	3.8	3.02
1674	7.94	6.38	5.44	6.89	6.7	7.84	6.29	6.94	5.18	7.08	7.67	8.48	5.45	6.11	5.38	5.86	7.55	5.37	8.05	5.17		1674	3.7	1.59	0.47	2.19	2.09	3.15	3.15	3.82	1.75	3.38	1.65	1.32	3.42	3.21	2.89	2.5	3.21	3.19	3.8	2.99
1672	7.78	6.32	5.46	6.9	6.61	7.86	6.24	6.97	5.17	7.13	7.71	8.49	5.47	6.15	5.39	5.86	7.57	5.37	7.93	5.15		1672	3.54	1.53	0.49	2.2	2	3.17	3.1	3.85	1.74	3.43	1.69	1.33	3.44	3.25	2.9	2.5	3.23	3.19	3.68	2.97
1670	7.62	6.17	5.47	6.89	6.49	7.81	6.17	6.96	5.15	7.12	7.74	8.5	5.43	6.16	5.38	5.81	7.6	5.31	7.84	5.15		1670	3.38	1.38	0.5	2.19	1.88	3.12	3.03	3.84	1.72	3.42	1.72	1.34	3.4	3.26	2.89	2.45	3.26	3.13	3.59	2.97
1668	7.65	6.09	5.41	6.83	6.5	7.87	6.2	7.01	5.14	7.19	7.76	8.5	5.49	6.12	5.29	5.7	7.75	5.34	7.94	5.23		1668	3.41	1.3	0.44	2.13	1.89	3.18	3.06	3.89	1.71	3.49	1.74	1.34	3.46	3.22	2.8	2.34	3.41	3.16	3.69	3.05
1666	7.77	6.19	5.4	6.82	6.61	7.92	6.24	7.07	5.21	7.26	7.8	8.51	5.55	6.14	5.27	5.75	7.77	5.37	7.99	5.25		1666	3.53	1.4	0.43	2.12	2	3.23	3.1	3.95	1.78	3.56	1.78	1.35	3.52	3.24	2.78	2.39	3.43	3.19	3.74	3.07
1664	7.82	6.29	5.42	6.81	6.62	7.87	6.2	7.12	5.24	7.22	7.85	8.5	5.57	6.2	5.25	5.79	7.72	5.34	7.93	5.19		1664	3.58	1.5	0.45	2.11	2.01	3.18	3.06	4	1.81	3.52	1.83	1.34	3.54	3.3	2.76	2.43	3.38	3.16	3.68	3.01
1662	7.81	6.3	5.4	6.75	6.55	7.8	6.15	7.1	5.19	7.15	7.9	8.46	5.57	6.24	5.17	5.69	7.66	5.33	7.89	5.13		1662	3.57	1.51	0.43	2.05	1.94	3.11	3.01	3.98	1.76	3.45	1.88	1.3	3.54	3.34	2.68	2.33	3.32	3.15	3.64	2.95
1660	7.79	6.21	5.35	6.7	6.53	7.84	6.14	7	5.16	7.17	7.94	8.49	5.55	6.24	5.1	5.6	7.62	5.36	7.92	5.18		1660	3.55	1.42	0.38	2	1.92	3.15	3	3.88	1.73	3.47	1.92	1.33	3.52	3.34	2.61	2.24	3.28	3.18	3.67	3
1658	7.81	6.2	5.34	6.67	6.55	7.89	6.12	6.96	5.22	7.2	7.97	8.5	5.53	6.22	5.12	5.61	7.59	5.41	7.91	5.2		1658	3.57	1.41	0.37	1.97	1.94	3.2	2.98	3.84	1.79	3.5	1.95	1.34	3.5	3.32	2.63	2.25	3.25	3.23	3.66	3.02
1656	7.86	6.26	5.38	6.7	6.59	7.89	6.07	6.97	5.3	7.18	8.01	8.44	5.57	6.16	5.19	5.65	7.54	5.4	7.86	5.17		1656	3.62	1.47	0.41	2	1.98	3.2	2.93	3.85	1.87	3.48	1.99	1.28	3.54	3.26	2.7	2.29	3.2	3.22	3.61	2.99
1654	7.94	6.35	5.46	6.86	6.68	7.89	5.95	6.96	5.37	7.03	8.05	8.4	5.71	5.97	5.25	5.65	7.41	5.29	7.96	5.15		1654	3.7	1.56	0.49	2.16	2.07	3.2	2.81	3.84	1.94	3.33	2.03	1.24	3.68	3.07	2.76	2.29	3.07	3.11	3.71	2.97
1652	7.74	6.27	5.35	6.9	6.59	7.88	5.79	6.86	5.21	6.88	8.06	8.52	5.62	5.84	5.08	5.52	7.45	5.35	8.03	5.23		1652	3.5	1.48	0.38	2.2	1.98	3.19	2.65	3.74	1.78	3.18	2.04	1.36	3.59	2.94	2.59	2.16	3.11	3.17	3.78	3.05
1650	7.65	6.25	5.33	6.8	6.46	7.82	5.8	6.82	5.09	6.91	8.1	8.54	5.41	5.95	4.95	5.54	7.5	5.43	7.87	5.24		1650	3.41	1.46	0.36	2.1	1.85	3.13	2.66	3.7	1.66	3.21	2.08	1.38	3.38	3.05	2.46	2.18	3.16	3.25	3.62	3.06
1648	7.75	6.28	5.46	6.76	6.42	7.81	5.84	6.77	5.04	6.87	8.11	8.46	5.34	5.96	4.9	5.53	7.46	5.39	7.84	5.23		1648	3.51	1.49	0.49	2.06	1.81	3.12	2.7	3.65	1.61	3.17	2.09	1.3	3.31	3.06	2.41	2.17	3.12	3.21	3.59	3.05
1646	7.78	5.99	5.48	6.69	6.45	7.83	5.86	6.83	4.94	6.84	7.93	8.5	5.49	6.03	4.9	5.41	7.61	5.35	7.93	5.25		1646	3.54	1.2	0.51	1.99	1.84	3.14	2.72	3.71	1.51	3.14	1.91	1.34	3.46	3.13	2.41	2.05	3.27	3.17	3.68	3.07
1644	7.66	5.97	5.38	6.68	6.49	7.79	5.82	6.94	4.96	6.91	7.86	8.67	5.64	6.18	5.03	5.46	7.73	5.45	7.97	5.29		1644	3.42	1.18	0.41	1.98	1.88	3.1	2.68	3.82	1.53	3.21	1.84	1.51	3.61	3.28	2.54	2.1	3.39	3.27	3.72	3.11
1642	7.58	6.07	5.35	6.67	6.51	7.76	5.79	6.98	5.02	6.93	7.93	8.66	5.65	6.26	5.13	5.55	7.71	5.53	7.97	5.31		1642	3.34	1.28	0.38	1.97	1.9	3.07	2.65	3.86	1.59	3.23	1.91	1.5	3.62	3.36	2.64	2.19	3.37	3.35	3.72	3.13
1640	7.54	6.04	5.32	6.64	6.5	7.75	5.77	6.95	5.02	6.95	8	8.58	5.65	6.32	5.19	5.59	7.68	5.56	7.93	5.31		1640	3.3	1.25	0.35	1.94	1.89	3.06	2.63	3.83	1.59	3.25	1.98	1.42	3.62	3.42	2.7	2.23	3.34	3.38	3.68	3.13
1638	7.5	6.05	5.23	6.59	6.49	7.72	5.75	6.9	4.96	6.94	8.04	8.52	5.69	6.37	5.24	5.62	7.72	5.55	7.84	5.3		1638	3.26	1.26	0.26	1.89	1.88	3.03	2.61	3.78	1.53	3.24	2.02	1.36	3.66	3.47	2.75	2.26	3.38	3.37	3.59	3.12
1636	7.51	6.1	5.15	6.52	6.46	7.78	5.8	6.89	4.91	6.93	8.09	8.5	5.65	6.33	5.24	5.62	7.75	5.48	7.82	5.21		1636	3.27	1.31	0.18	1.82	1.85	3.09	2.66	3.77	1.48	3.23	2.07	1.34	3.62	3.43	2.75	2.26	3.41	3.3	3.57	3.03
1634	7.55	6.04	5.26	6.52	6.39	7.87	5.78	6.85	4.95	6.89	8.15	8.61	5.51	6.26	5.2	5.67	7.69	5.42	8.01	5.15		1634	3.31	1.25	0.29	1.82	1.78	3.18	2.64	3.73	1.52	3.19	2.13	1.45	3.48	3.36	2.71	2.31	3.35	3.24	3.76	2.97
1632	7.55	6.03	5.36	6.54	6.37	7.77	5.67	6.83	4.97	6.85	8.15	8.73	5.56	6.32	5.28	5.8	7.64	5.41	8.1	5.23		1632	3.31	1.24	0.39	1.84	1.76	3.08	2.53	3.71	1.54	3.15	2.13	1.57	3.53	3.42	2.79	2.44	3.3	3.23	3.85	3.05
1630	7.56	6.07	5.35	6.56	6.34	7.63	5.61	6.82	4.96	6.85	8.16	8.82	5.59	6.34	5.35	5.98	7.62	5.43	8.14	5.29		1630	3.32	1.28	0.38	1.86	1.73	2.94	2.47	3.7	1.53	3.15	2.14	1.66	3.56	3.44	2.86	2.62	3.28	3.25	3.89	3.11
1628	7.59	6.11	5.32	6.57	6.29	7.56	5.62	6.8	4.95	6.91	8.16	8.86	5.57	6.32	5.36	6.1	7.68	5.5	8.12	5.29		1628	3.35	1.32	0.35	1.87	1.68	2.87	2.48	3.68	1.52	3.21	2.14	1.7	3.54	3.42	2.87	2.74	3.34	3.32	3.87	3.11
1626	7.57	6.11	5.36	6.49	6.28	7.53	5.74	6.8	4.96	6.96	8.18	8.85	5.62	6.35	5.35	6.05	7.71	5.52	8.01	5.26		1626	3.33	1.32	0.39	1.79	1.67	2.84	2.6	3.68	1.53	3.26	2.16	1.69	3.59	3.45	2.86	2.69	3.37	3.34	3.76	3.08
1624	7.51	6.09	5.43	6.4	6.26	7.45	5.81	6.76	4.99	6.88	8.17	8.84	5.67	6.37	5.41	5.96	7.62	5.45	7.88	5.23		1624	3.27	1.3	0.46	1.7	1.65	2.76	2.67	3.64	1.56	3.18	2.15	1.68	3.64	3.47	2.92	2.6	3.28	3.27	3.63	3.05
1622	7.4	6.03	5.43	6.39	6.2	7.38	5.71	6.69	5.01	6.82	8.1	8.81	5.66	6.33	5.45	5.98	7.57	5.31	7.84	5.21		1622	3.16	1.24	0.46	1.69	1.59	2.69	2.57	3.57	1.58	3.12	2.08	1.65	3.63	3.43	2.96	2.62	3.23	3.13	3.59	3.03
1620	7.4	6.08	5.37	6.41	6.19	7.35	5.62	6.7	5.05	6.86	8.1	8.79	5.64	6.27	5.43	6.04	7.57	5.22	7.85	5.2		1620	3.16	1.29	0.4	1.71	1.58	2.66	2.48	3.58	1.62	3.16	2.08	1.63	3.61	3.37	2.94	2.68	3.23	3.04	3.6	3.02
1618	7.52	6.15	5.32	6.46	6.23	7.31	5.61	6.73	5.06	6.84	8.13	8.78	5.61	6.2	5.42	6.06	7.58	5.15	7.87	5.2		1618	3.28	1.36	0.35	1.76	1.62	2.62	2.47	3.61	1.63	3.14	2.11	1.62	3.58	3.3	2.93	2.7	3.24	2.97	3.62	3.02
1616	7.53	6.05	5.35	6.5	6.29	7.4	5.72	6.73	5.02	6.81	8.08	8.8	5.59	6.14	5.46	5.99	7.57	5.14	7.98	5.21		1616	3.29	1.26	0.38	1.8	1.68	2.71	2.58	3.61	1.59	3.11	2.06	1.64	3.56	3.24	2.97	2.63	3.23	2.96	3.73	3.03
1614	7.43	5.97	5.47	6.45	6.28	7.51	5.82	6.66	5.08	6.84	8.08	8.84	5.58	6.2	5.49	5.96	7.54	5.24	8.05	5.15		1614	3.19	1.18	0.5	1.75	1.67	2.82	2.68	3.54	1.65	3.14	2.06	1.68	3.55	3.3	3	2.6	3.2	3.06	3.8	2.97
1612	7.39	5.98	5.51	6.45	6.27	7.49	5.78	6.63	5.15	6.85	8.15	8.85	5.59	6.21	5.47	5.99	7.51	5.28	8.03	5.11		1612	3.15	1.19	0.54	1.75	1.66	2.8	2.64	3.51	1.72	3.15	2.13	1.69	3.56	3.31	2.98	2.63	3.17	3.1	3.78	2.93
1610	7.32	5.95	5.46	6.51	6.25	7.42	5.72	6.65	5.13	6.84	8.23	8.84	5.62	6.13	5.44	5.99	7.49	5.24	7.99	5.12		1610	3.08	1.16	0.49	1.81	1.64	2.73	2.58	3.53	1.7	3.14	2.21	1.68	3.59	3.23	2.95	2.63	3.15	3.06	3.74	2.94
1608	7.21	5.95	5.41	6.6	6.24	7.3	5.76	6.7	5.15	6.86	8.27	8.85	5.62	6.06	5.45	5.96	7.46	5.21	7.94	5.13		1608	2.97	1.16	0.44	1.9	1.63	2.61	2.62	3.58	1.72	3.16	2.25	1.69	3.59	3.16	2.96	2.6	3.12	3.03	3.69	2.95
1606	7.16	6.09	5.44	6.63	6.24	7.23	5.86	6.69	5.2	6.91	8.24	8.88	5.59	6.01	5.42	5.96	7.43	5.2	7.9	5.15		1606	2.92	1.3	0.47	1.93	1.63	2.54	2.72	3.57	1.77	3.21	2.22	1.72	3.56	3.11	2.93	2.6	3.09	3.02	3.65	2.97
1604	7.21	6.22	5.51	6.62	6.21	7.21	5.91	6.62	5.22	6.97	8.26	8.91	5.56	6	5.38	5.95	7.42	5.19	7.86	5.19		1604	2.97	1.43	0.54	1.92	1.6	2.52	2.77	3.5	1.79	3.27	2.24	1.75	3.53	3.1	2.89	2.59	3.08	3.01	3.61	3.01
1602	7.26	6.16	5.59	6.66	6.18	7.2	5.95	6.59	5.22	6.96	8.31	8.92	5.53	6	5.34	5.89	7.45	5.18	7.82	5.21		1602	3.02	1.37	0.62	1.96	1.57	2.51	2.81	3.47	1.79	3.26	2.29	1.76	3.5	3.1	2.85	2.53	3.11	3	3.57	3.03
1600	7.23	6.02	5.63	6.65	6.17	7.19	5.96	6.57	5.2	6.93	8.37	8.94	5.54	5.98	5.3	5.82	7.48	5.18	7.83	5.22		1600	2.99	1.23	0.66	1.95	1.56	2.5	2.82	3.45	1.77	3.23	2.35	1.78	3.51	3.08	2.81	2.46	3.14	3	3.58	3.04
1598	7.15	5.97	5.62	6.62	6.16	7.22	5.94	6.54	5.22	6.91	8.41	8.96	5.58	5.91	5.27	5.81	7.47	5.17	7.83	5.24		1598	2.91	1.18	0.65	1.92	1.55	2.53	2.8	3.42	1.79	3.21	2.39	1.8	3.55	3.01	2.78	2.45	3.13	2.99	3.58	3.06
1596	7.14	6.01	5.61	6.63	6.18	7.27	5.98	6.54	5.28	6.88	8.4	8.97	5.59	5.86	5.24	5.81	7.42	5.15	7.78	5.22		1596	2.9	1.22	0.64	1.93	1.57	2.58	2.84	3.42	1.85	3.18	2.38	1.81	3.56	2.96	2.75	2.45	3.08	2.97	3.53	3.04
1594	7.14	6.01	5.61	6.68	6.2	7.29	6.06	6.51	5.29	6.83	8.38	8.98	5.57	5.85	5.22	5.78	7.39	5.17	7.76	5.18		1594	2.9	1.22	0.64	1.98	1.59	2.6	2.92	3.39	1.86	3.13	2.36	1.82	3.54	2.95	2.73	2.42	3.05	2.99	3.51	3
1592	7.08	5.95	5.59	6.72	6.17	7.28	6.05	6.45	5.22	6.82	8.36	9.01	5.54	5.82	5.24	5.8	7.42	5.2	7.78	5.15		1592	2.84	1.16	0.62	2.02	1.56	2.59	2.91	3.33	1.79	3.12	2.34	1.85	3.51	2.92	2.75	2.44	3.08	3.02	3.53	2.97
1590	7	5.92	5.62	6.75	6.13	7.27	6.02	6.42	5.2	6.85	8.35	9.05	5.54	5.77	5.26	5.83	7.46	5.19	7.77	5.11		1590	2.76	1.13	0.65	2.05	1.52	2.58	2.88	3.3	1.77	3.15	2.33	1.89	3.51	2.87	2.77	2.47	3.12	3.01	3.52	2.93
1588	6.93	5.92	5.66	6.75	6.14	7.29	6.05	6.42	5.28	6.91	8.38	9.04	5.56	5.83	5.28	5.82	7.48	5.19	7.75	5.1		1588	2.69	1.13	0.69	2.05	1.53	2.6	2.91	3.3	1.85	3.21	2.36	1.88	3.53	2.93	2.79	2.46	3.14	3.01	3.5	2.92
1586	6.82	5.9	5.69	6.69	6.15	7.31	6.09	6.43	5.35	6.94	8.4	9.03	5.53	5.96	5.28	5.8	7.52	5.2	7.75	5.14		1586	2.58	1.11	0.72	1.99	1.54	2.62	2.95	3.31	1.92	3.24	2.38	1.87	3.5	3.06	2.79	2.44	3.18	3.02	3.5	2.96
1584	6.76	5.88	5.72	6.63	6.16	7.31	6.09	6.44	5.39	6.94	8.38	9.08	5.48	6.04	5.27	5.8	7.5	5.19	7.78	5.14		1584	2.52	1.09	0.75	1.93	1.55	2.62	2.95	3.32	1.96	3.24	2.36	1.92	3.45	3.14	2.78	2.44	3.16	3.01	3.53	2.96
1582	6.79	5.89	5.71	6.61	6.16	7.29	6.12	6.46	5.4	6.91	8.39	9.12	5.5	6.03	5.26	5.82	7.44	5.16	7.81	5.09		1582	2.55	1.1	0.74	1.91	1.55	2.6	2.98	3.34	1.97	3.21	2.37	1.96	3.47	3.13	2.77	2.46	3.1	2.98	3.56	2.91
1580	6.81	5.89	5.68	6.6	6.11	7.25	6.13	6.46	5.4	6.87	8.44	9.11	5.56	6	5.29	5.86	7.41	5.1	7.78	5.04		1580	2.57	1.1	0.71	1.9	1.5	2.56	2.99	3.34	1.97	3.17	2.42	1.95	3.53	3.1	2.8	2.5	3.07	2.92	3.53	2.86
1578	6.79	5.82	5.66	6.58	6.04	7.15	6.08	6.44	5.38	6.82	8.46	9.04	5.56	5.97	5.36	5.88	7.39	4.98	7.77	5		1578	2.55	1.03	0.69	1.88	1.43	2.46	2.94	3.32	1.95	3.12	2.44	1.88	3.53	3.07	2.87	2.52	3.05	2.8	3.52	2.82
1576	6.74	5.77	5.65	6.56	6.03	7.09	6.06	6.41	5.32	6.73	8.39	8.92	5.41	5.92	5.45	5.87	7.39	4.91	7.88	4.99		1576	2.5	0.98	0.68	1.86	1.42	2.4	2.92	3.29	1.89	3.03	2.37	1.76	3.38	3.02	2.96	2.51	3.05	2.73	3.63	2.81
1574	6.75	5.87	5.58	6.6	6.07	7.24	6.07	6.39	5.31	6.73	8.41	8.98	5.41	5.93	5.57	5.98	7.44	5.08	7.97	5.06		1574	2.51	1.08	0.61	1.9	1.46	2.55	2.93	3.27	1.88	3.03	2.39	1.82	3.38	3.03	3.08	2.62	3.1	2.9	3.72	2.88
1572	6.82	5.95	5.53	6.61	6.11	7.32	6.04	6.4	5.33	6.76	8.5	9.03	5.53	5.95	5.67	6.11	7.44	5.2	7.93	5.11		1572	2.58	1.16	0.56	1.91	1.5	2.63	2.9	3.28	1.9	3.06	2.48	1.87	3.5	3.05	3.18	2.75	3.1	3.02	3.68	2.93
1570	6.92	5.95	5.42	6.58	6.1	7.3	6.07	6.46	5.32	6.81	8.5	8.98	5.6	5.94	5.72	6.14	7.4	5.23	7.87	5.12		1570	2.68	1.16	0.45	1.88	1.49	2.61	2.93	3.34	1.89	3.11	2.48	1.82	3.57	3.04	3.23	2.78	3.06	3.05	3.62	2.94
1568	6.92	5.92	5.4	6.6	6.07	7.25	6.17	6.55	5.32	6.83	8.47	8.98	5.56	5.94	5.71	6.14	7.43	5.22	7.87	5.07		1568	2.68	1.13	0.43	1.9	1.46	2.56	3.03	3.43	1.89	3.13	2.45	1.82	3.53	3.04	3.22	2.78	3.09	3.04	3.62	2.89
1566	6.89	5.94	5.49	6.6	6.1	7.27	6.13	6.62	5.35	6.81	8.53	9.03	5.54	5.99	5.71	6.21	7.52	5.21	7.9	5.02		1566	2.65	1.15	0.52	1.9	1.49	2.58	2.99	3.5	1.92	3.11	2.51	1.87	3.51	3.09	3.22	2.85	3.18	3.03	3.65	2.84
1564	6.9	5.96	5.46	6.6	6.14	7.3	6.03	6.7	5.38	6.81	8.56	9.03	5.55	6.02	5.73	6.21	7.64	5.17	7.89	5		1564	2.66	1.17	0.49	1.9	1.53	2.61	2.89	3.58	1.95	3.11	2.54	1.87	3.52	3.12	3.24	2.85	3.3	2.99	3.64	2.82
1562	6.9	5.98	5.43	6.6	6.13	7.24	5.99	6.75	5.42	6.83	8.57	9.06	5.53	6.05	5.77	6.22	7.75	5.14	7.85	4.98		1562	2.66	1.19	0.46	1.9	1.52	2.55	2.85	3.63	1.99	3.13	2.55	1.9	3.5	3.15	3.28	2.86	3.41	2.96	3.6	2.8
1560	6.85	6.04	5.51	6.55	5.97	7.02	6.07	6.74	5.47	6.84	8.54	9.13	5.47	6.12	5.8	6.19	7.79	5.22	7.9	5.02		1560	2.61	1.25	0.54	1.85	1.36	2.33	2.93	3.62	2.04	3.14	2.52	1.97	3.44	3.22	3.31	2.83	3.45	3.04	3.65	2.84
1558	6.83	5.91	5.46	6.6	5.61	6.79	6.26	6.54	5.2	6.56	8.42	9.18	5.43	6.03	5.72	5.71	7.55	5.35	8.1	5.05		1558	2.59	1.12	0.49	1.9	1	2.1	3.12	3.42	1.77	2.86	2.4	2.02	3.4	3.13	3.23	2.35	3.21	3.17	3.85	2.87
1556	6.87	5.71	5.41	6.64	5.88	7.04	6.24	6.55	5.15	6.46	8.62	9.07	5.42	5.93	5.68	5.7	7.43	5.16	7.89	4.95		1556	2.63	0.92	0.44	1.94	1.27	2.35	3.1	3.43	1.72	2.76	2.6	1.91	3.39	3.03	3.19	2.34	3.09	2.98	3.64	2.77
1554	6.87	5.78	5.44	6.61	6.15	7.22	6.23	6.69	5.32	6.62	8.8	9.09	5.42	5.98	5.69	5.83	7.47	5.1	7.84	4.94		1554	2.63	0.99	0.47	1.91	1.54	2.53	3.09	3.57	1.89	2.92	2.78	1.93	3.39	3.08	3.2	2.47	3.13	2.92	3.59	2.76
1552	6.91	5.83	5.45	6.6	6.25	7.27	6.16	6.76	5.38	6.71	8.85	9.16	5.48	6	5.65	5.87	7.46	5.07	7.87	4.98		1552	2.67	1.04	0.48	1.9	1.64	2.58	3.02	3.64	1.95	3.01	2.83	2	3.45	3.1	3.16	2.51	3.12	2.89	3.62	2.8
1550	6.94	5.78	5.44	6.61	6.23	7.3	6.08	6.8	5.36	6.7	8.86	9.18	5.52	6	5.54	5.89	7.45	5.04	7.85	5.01		1550	2.7	0.99	0.47	1.91	1.62	2.61	2.94	3.68	1.93	3	2.84	2.02	3.49	3.1	3.05	2.53	3.11	2.86	3.6	2.83
1548	6.89	5.74	5.49	6.59	6.16	7.33	6.02	6.85	5.36	6.61	8.93	9.14	5.56	6	5.47	5.91	7.46	5.05	7.84	4.99		1548	2.65	0.95	0.52	1.89	1.55	2.64	2.88	3.73	1.93	2.91	2.91	1.98	3.53	3.1	2.98	2.55	3.12	2.87	3.59	2.81
1546	6.81	5.78	5.59	6.46	6.1	7.27	5.92	6.84	5.42	6.5	8.94	9.04	5.61	6.06	5.52	5.93	7.39	5.06	7.83	4.98		1546	2.57	0.99	0.62	1.76	1.49	2.58	2.78	3.72	1.99	2.8	2.92	1.88	3.58	3.16	3.03	2.57	3.05	2.88	3.58	2.8
1544	6.79	5.86	5.77	6.22	6.09	7.21	5.82	6.73	5.5	6.45	8.76	8.79	5.58	6.19	5.52	5.89	7.23	5.05	7.68	4.96		1544	2.55	1.07	0.8	1.52	1.48	2.52	2.68	3.61	2.07	2.75	2.74	1.63	3.55	3.29	3.03	2.53	2.89	2.87	3.43	2.78
1542	7.04	6.01	6.16	5.99	6.15	7.22	5.84	6.6	5.46	6.58	8.48	8.39	5.44	6.13	5.35	5.83	7.28	5.02	7.29	4.85		1542	2.8	1.22	1.19	1.29	1.54	2.53	2.7	3.48	2.03	2.88	2.46	1.23	3.41	3.23	2.86	2.47	2.94	2.84	3.04	2.67
1540	7.38	6.1	6.19	6.06	6.26	7.27	6.13	6.66	5.26	6.51	8.4	8.36	5.36	5.84	5.1	5.7	7.7	4.89	7.23	4.78		1540	3.14	1.31	1.22	1.36	1.65	2.58	2.99	3.54	1.83	2.81	2.38	1.2	3.33	2.94	2.61	2.34	3.36	2.71	2.98	2.6
1538	7.1	6.04	5.79	6.23	6.26	7.28	6.21	6.88	5.2	6.52	8.61	8.83	5.4	5.84	5.14	5.49	7.71	5.01	7.6	4.79		1538	2.86	1.25	0.82	1.53	1.65	2.59	3.07	3.76	1.77	2.82	2.59	1.67	3.37	2.94	2.65	2.13	3.37	2.83	3.35	2.61
1536	6.97	6.09	5.68	6.27	6.22	7.24	6.17	6.96	5.21	6.58	8.73	8.95	5.42	5.89	5.18	5.53	7.59	5.07	7.68	4.78		1536	2.73	1.3	0.71	1.57	1.61	2.55	3.03	3.84	1.78	2.88	2.71	1.79	3.39	2.99	2.69	2.17	3.25	2.89	3.43	2.6
1534	6.97	6.13	5.6	6.3	6.18	7.21	6.16	7.01	5.18	6.55	8.71	8.94	5.39	5.93	5.1	5.58	7.49	4.99	7.69	4.73		1534	2.73	1.34	0.63	1.6	1.57	2.52	3.02	3.89	1.75	2.85	2.69	1.78	3.36	3.03	2.61	2.22	3.15	2.81	3.44	2.55
1532	6.9	6.09	5.6	6.37	6.18	7.16	6.18	7.02	5.14	6.48	8.68	9.02	5.37	5.98	5.11	5.59	7.47	4.95	7.77	4.7		1532	2.66	1.3	0.63	1.67	1.57	2.47	3.04	3.9	1.71	2.78	2.66	1.86	3.34	3.08	2.62	2.23	3.13	2.77	3.52	2.52
1530	6.86	6.13	5.73	6.4	6.21	7.04	6.15	6.99	5.16	6.4	8.71	9.1	5.44	5.97	5.21	5.64	7.54	5.03	7.75	4.76		1530	2.62	1.34	0.76	1.7	1.6	2.35	3.01	3.87	1.73	2.7	2.69	1.94	3.41	3.07	2.72	2.28	3.2	2.85	3.5	2.58
1528	6.85	6.22	5.75	6.44	6.19	6.95	6.07	6.91	5.16	6.34	8.64	9.08	5.48	5.91	5.23	5.69	7.58	5.07	7.64	4.79		1528	2.61	1.43	0.78	1.74	1.58	2.26	2.93	3.79	1.73	2.64	2.62	1.92	3.45	3.01	2.74	2.33	3.24	2.89	3.39	2.61
1526	6.79	6.27	5.57	6.42	6.09	6.94	6.02	6.87	5.06	6.36	8.47	9.04	5.44	5.91	5.25	5.75	7.54	5.06	7.59	4.79		1526	2.55	1.48	0.6	1.72	1.48	2.25	2.88	3.75	1.63	2.66	2.45	1.88	3.41	3.01	2.76	2.39	3.2	2.88	3.34	2.61
1524	6.62	6.31	5.49	6.26	6	7.02	6.06	6.97	4.92	6.34	8.38	8.99	5.44	6.07	5.36	5.86	7.47	5.06	7.52	4.84		1524	2.38	1.52	0.52	1.56	1.39	2.33	2.92	3.85	1.49	2.64	2.36	1.83	3.41	3.17	2.87	2.5	3.13	2.88	3.27	2.66
1522	6.38	6.24	5.61	6.16	6.01	7.08	6.07	6.98	4.83	6.07	8.34	8.93	5.5	6.22	5.39	5.99	7.59	5.03	7.28	4.82		1522	2.14	1.45	0.64	1.46	1.4	2.39	2.93	3.86	1.4	2.37	2.32	1.77	3.47	3.32	2.9	2.63	3.25	2.85	3.03	2.64
1520	6.42	6.07	5.58	6.25	6.21	6.94	5.91	6.89	4.83	5.94	8.38	8.94	5.37	6.14	5.19	6.02	7.66	4.92	7.26	4.7		1520	2.18	1.28	0.61	1.55	1.6	2.25	2.77	3.77	1.4	2.24	2.36	1.78	3.34	3.24	2.7	2.66	3.32	2.74	3.01	2.52
1518	6.59	6.11	5.49	6.27	6.27	6.72	5.79	6.81	4.84	6.14	8.51	8.95	5.22	5.99	5.09	6.03	7.44	4.82	7.49	4.68		1518	2.35	1.32	0.52	1.57	1.66	2.03	2.65	3.69	1.41	2.44	2.49	1.79	3.19	3.09	2.6	2.67	3.1	2.64	3.24	2.5
1516	6.67	6.12	5.55	6.24	6.19	6.66	5.69	6.81	4.87	6.37	8.6	9.1	5.14	5.92	5.19	5.96	7.29	4.81	7.66	4.68		1516	2.43	1.33	0.58	1.54	1.58	1.97	2.55	3.69	1.44	2.67	2.58	1.94	3.11	3.02	2.7	2.6	2.95	2.63	3.41	2.5
1514	6.73	6.09	5.61	6.23	6.13	6.76	5.66	6.85	4.98	6.4	8.63	9.28	5.15	5.95	5.33	5.93	7.35	4.89	7.63	4.73		1514	2.49	1.3	0.64	1.53	1.52	2.07	2.52	3.73	1.55	2.7	2.61	2.12	3.12	3.05	2.84	2.57	3.01	2.71	3.38	2.55
1512	6.71	6.09	5.57	6.23	6.12	6.86	5.78	6.83	5	6.33	8.7	9.32	5.22	5.97	5.42	5.95	7.42	4.9	7.55	4.75		1512	2.47	1.3	0.6	1.53	1.51	2.17	2.64	3.71	1.57	2.63	2.68	2.16	3.19	3.07	2.93	2.59	3.08	2.72	3.3	2.57
1510	6.6	6.16	5.54	6.24	6.05	6.93	5.85	6.76	4.94	6.25	8.82	9.27	5.28	5.99	5.53	5.96	7.38	4.81	7.47	4.68		1510	2.36	1.37	0.57	1.54	1.44	2.24	2.71	3.64	1.51	2.55	2.8	2.11	3.25	3.09	3.04	2.6	3.04	2.63	3.22	2.5
1508	6.39	6.49	5.52	6.24	5.95	6.93	5.59	6.77	4.97	6.14	8.82	9.23	5.31	6.09	5.8	6.04	7.21	4.69	7.42	4.66		1508	2.15	1.7	0.55	1.54	1.34	2.24	2.45	3.65	1.54	2.44	2.8	2.07	3.28	3.19	3.31	2.68	2.87	2.51	3.17	2.48
1506	6.43	6.49	5.27	6.18	6.08	6.93	5.48	6.92	5.07	6.05	8.75	9.43	5.19	6.18	5.93	6.26	7.38	4.75	7.69	4.94		1506	2.19	1.7	0.3	1.48	1.47	2.24	2.34	3.8	1.64	2.35	2.73	2.27	3.16	3.28	3.44	2.9	3.04	2.57	3.44	2.76
1504	6.68	6.12	5.33	6.21	6.12	6.95	5.74	6.86	5.06	6.16	8.94	9.62	5.17	6.18	5.81	6.32	7.56	4.83	7.86	4.9		1504	2.44	1.33	0.36	1.51	1.51	2.26	2.6	3.74	1.63	2.46	2.92	2.46	3.14	3.28	3.32	2.96	3.22	2.65	3.61	2.72
1502	6.73	6.05	5.43	6.23	6.12	6.94	5.81	6.78	5.06	6.2	9.11	9.72	5.21	6.22	5.83	6.37	7.54	4.83	7.84	4.86		1502	2.49	1.26	0.46	1.53	1.51	2.25	2.67	3.66	1.63	2.5	3.09	2.56	3.18	3.32	3.34	3.01	3.2	2.65	3.59	2.68
1500	6.71	6.08	5.43	6.23	6.14	6.9	5.81	6.74	5.03	6.16	9.19	9.78	5.25	6.19	5.83	6.36	7.52	4.84	7.77	4.91		1500	2.47	1.29	0.46	1.53	1.53	2.21	2.67	3.62	1.6	2.46	3.17	2.62	3.22	3.29	3.34	3	3.18	2.66	3.52	2.73
1498	6.68	6.11	5.38	6.2	6.19	6.88	5.82	6.75	4.99	6.13	9.14	9.81	5.28	6.07	5.75	6.24	7.53	4.86	7.74	4.99		1498	2.44	1.32	0.41	1.5	1.58	2.19	2.68	3.63	1.56	2.43	3.12	2.65	3.25	3.17	3.26	2.88	3.19	2.68	3.49	2.81
1496	6.63	6.01	5.44	6.16	6.14	6.86	5.86	6.81	4.97	6.2	9.07	9.91	5.24	5.94	5.56	6.09	7.6	4.84	7.86	4.97		1496	2.39	1.22	0.47	1.46	1.53	2.17	2.72	3.69	1.54	2.5	3.05	2.75	3.21	3.04	3.07	2.73	3.26	2.66	3.61	2.79
1494	6.6	5.94	5.5	6.1	6.04	6.8	5.79	6.83	4.96	6.24	9.15	10.03	5.21	5.91	5.46	6.04	7.66	4.83	7.97	4.94		1494	2.36	1.15	0.53	1.4	1.43	2.11	2.65	3.71	1.53	2.54	3.13	2.87	3.18	3.01	2.97	2.68	3.32	2.65	3.72	2.76
1492	6.63	5.94	5.49	6.01	5.99	6.75	5.68	6.77	4.96	6.2	9.24	10.05	5.19	5.9	5.42	5.97	7.63	4.83	7.97	4.94		1492	2.39	1.15	0.52	1.31	1.38	2.06	2.54	3.65	1.53	2.5	3.22	2.89	3.16	3	2.93	2.61	3.29	2.65	3.72	2.76
1490	6.76	5.93	5.45	5.96	5.94	6.72	5.64	6.73	4.95	6.11	9.23	10.02	5.08	5.81	5.28	5.75	7.48	4.87	7.89	5		1490	2.52	1.14	0.48	1.26	1.33	2.03	2.5	3.61	1.52	2.41	3.21	2.86	3.05	2.91	2.79	2.39	3.14	2.69	3.64	2.82
1488	6.92	5.93	5.4	6.09	5.9	6.73	5.72	6.74	4.96	6.13	9.13	10.12	4.93	5.56	5.04	5.53	7.39	4.84	7.87	4.99		1488	2.68	1.14	0.43	1.39	1.29	2.04	2.58	3.62	1.53	2.43	3.11	2.96	2.9	2.66	2.55	2.17	3.05	2.66	3.62	2.81
1486	6.79	5.99	5.43	6.19	5.94	6.73	5.69	6.7	4.98	6.26	9.21	10.28	4.93	5.4	4.96	5.48	7.42	4.76	7.86	4.85		1486	2.55	1.2	0.46	1.49	1.33	2.04	2.55	3.58	1.55	2.56	3.19	3.12	2.9	2.5	2.47	2.12	3.08	2.58	3.61	2.67
1484	6.66	6.04	5.47	6.21	6.04	6.72	5.61	6.69	4.99	6.34	9.32	10.37	5	5.37	4.94	5.44	7.38	4.77	7.79	4.77		1484	2.42	1.25	0.5	1.51	1.43	2.03	2.47	3.57	1.56	2.64	3.3	3.21	2.97	2.47	2.45	2.08	3.04	2.59	3.54	2.59
1482	6.66	6.06	5.47	6.19	6.11	6.7	5.57	6.68	5.02	6.38	9.38	10.39	5.05	5.36	4.91	5.41	7.3	4.83	7.72	4.78		1482	2.42	1.27	0.5	1.49	1.5	2.01	2.43	3.56	1.59	2.68	3.36	3.23	3.02	2.46	2.42	2.05	2.96	2.65	3.47	2.6
1480	6.69	6.08	5.48	6.14	6.11	6.68	5.59	6.6	5.04	6.4	9.42	10.4	5.03	5.36	4.87	5.41	7.28	4.83	7.7	4.81		1480	2.45	1.29	0.51	1.44	1.5	1.99	2.45	3.48	1.61	2.7	3.4	3.24	3	2.46	2.38	2.05	2.94	2.65	3.45	2.63
1478	6.67	6.07	5.52	6.12	6.07	6.7	5.57	6.51	5.01	6.41	9.43	10.43	5.02	5.35	4.82	5.41	7.28	4.78	7.69	4.79		1478	2.43	1.28	0.55	1.42	1.46	2.01	2.43	3.39	1.58	2.71	3.41	3.27	2.99	2.45	2.33	2.05	2.94	2.6	3.44	2.61
1476	6.64	6	5.56	6.17	6.05	6.77	5.55	6.47	4.99	6.4	9.38	10.4	5.02	5.31	4.77	5.4	7.22	4.71	7.63	4.67		1476	2.4	1.21	0.59	1.47	1.44	2.08	2.41	3.35	1.56	2.7	3.36	3.24	2.99	2.41	2.28	2.04	2.88	2.53	3.38	2.49
1474	6.59	5.9	5.52	6.21	6	6.8	5.58	6.49	5.03	6.35	9.33	10.19	4.93	5.27	4.72	5.37	7.14	4.69	7.47	4.5		1474	2.35	1.11	0.55	1.51	1.39	2.11	2.44	3.37	1.6	2.65	3.31	3.03	2.9	2.37	2.23	2.01	2.8	2.51	3.22	2.32
1472	6.53	5.86	5.35	6.11	5.88	6.7	5.64	6.54	5.09	6.35	9.27	10.11	4.89	5.39	4.67	5.32	7.19	4.76	7.44	4.53		1472	2.29	1.07	0.38	1.41	1.27	2.01	2.5	3.42	1.66	2.65	3.25	2.95	2.86	2.49	2.18	1.96	2.85	2.58	3.19	2.35
1470	6.46	5.89	5.33	6.02	5.88	6.64	5.63	6.51	5.05	6.44	9.3	10.29	4.99	5.48	4.73	5.41	7.24	4.77	7.57	4.62		1470	2.22	1.1	0.36	1.32	1.27	1.95	2.49	3.39	1.62	2.74	3.28	3.13	2.96	2.58	2.24	2.05	2.9	2.59	3.32	2.44
1468	6.39	5.91	5.41	5.97	5.91	6.63	5.57	6.49	5.03	6.44	9.38	10.38	5.1	5.52	4.84	5.53	7.22	4.75	7.61	4.57		1468	2.15	1.12	0.44	1.27	1.3	1.94	2.43	3.37	1.6	2.74	3.36	3.22	3.07	2.62	2.35	2.17	2.88	2.57	3.36	2.39
1466	6.31	5.88	5.48	5.93	5.92	6.62	5.51	6.49	5.04	6.41	9.39	10.39	5.16	5.57	4.93	5.61	7.19	4.74	7.58	4.47		1466	2.07	1.09	0.51	1.23	1.31	1.93	2.37	3.37	1.61	2.71	3.37	3.23	3.13	2.67	2.44	2.25	2.85	2.56	3.33	2.29
1464	6.35	5.93	5.49	5.95	5.91	6.65	5.47	6.42	5.07	6.46	9.23	10.36	5.17	5.63	5.02	5.67	7.2	4.73	7.53	4.46		1464	2.11	1.14	0.52	1.25	1.3	1.96	2.33	3.3	1.64	2.76	3.21	3.2	3.14	2.73	2.53	2.31	2.86	2.55	3.28	2.28
1462	6.46	6.02	5.46	5.98	5.91	6.67	5.47	6.32	5.09	6.5	9.13	10.34	5.19	5.7	5.09	5.78	7.2	4.7	7.47	4.52		1462	2.22	1.23	0.49	1.28	1.3	1.98	2.33	3.2	1.66	2.8	3.11	3.18	3.16	2.8	2.6	2.42	2.86	2.52	3.22	2.34
1460	6.44	6.05	5.41	5.95	5.92	6.59	5.43	6.21	5.08	6.48	9.16	10.31	5.24	5.79	5.09	5.89	7.14	4.64	7.41	4.51		1460	2.2	1.26	0.44	1.25	1.31	1.9	2.29	3.09	1.65	2.78	3.14	3.15	3.21	2.89	2.6	2.53	2.8	2.46	3.16	2.33
1458	6.23	6.15	5.33	5.84	5.93	6.46	5.33	6.08	5.03	6.42	9.2	10.25	5.23	5.81	4.96	5.93	7.07	4.61	7.41	4.48		1458	1.99	1.36	0.36	1.14	1.32	1.77	2.19	2.96	1.6	2.72	3.18	3.09	3.2	2.91	2.47	2.57	2.73	2.43	3.16	2.3
1456	6.17	6.19	5.25	5.92	5.88	6.56	5.36	6.14	4.99	6.42	8.96	10.17	5.07	5.75	5.04	5.87	7.24	4.65	7.51	4.41		1456	1.93	1.4	0.28	1.22	1.27	1.87	2.22	3.02	1.56	2.72	2.94	3.01	3.04	2.85	2.55	2.51	2.9	2.47	3.26	2.23
1454	6.35	6	5.3	5.97	5.9	6.67	5.41	6.19	5.03	6.45	8.87	10.12	5.04	5.83	5.32	6	7.39	4.59	7.57	4.4		1454	2.11	1.21	0.33	1.27	1.29	1.98	2.27	3.07	1.6	2.75	2.85	2.96	3.01	2.93	2.83	2.64	3.05	2.41	3.32	2.22
1452	6.43	5.84	5.34	5.94	5.91	6.69	5.35	6.18	5.05	6.42	8.9	10.07	5.07	5.9	5.45	6.12	7.41	4.52	7.66	4.4		1452	2.19	1.05	0.37	1.24	1.3	2	2.21	3.06	1.62	2.72	2.88	2.91	3.04	3	2.96	2.76	3.07	2.34	3.41	2.22
1450	6.51	5.71	5.36	5.95	5.92	6.68	5.28	6.15	5.06	6.35	8.91	10.01	5.1	5.94	5.47	6.16	7.36	4.5	7.69	4.41		1450	2.27	0.92	0.39	1.25	1.31	1.99	2.14	3.03	1.63	2.65	2.89	2.85	3.07	3.04	2.98	2.8	3.02	2.32	3.44	2.23
1448	6.56	5.7	5.41	6.04	5.99	6.69	5.29	6.12	5.06	6.28	8.84	9.97	5.13	5.92	5.45	6.09	7.31	4.52	7.67	4.42		1448	2.32	0.91	0.44	1.34	1.38	2	2.15	3	1.63	2.58	2.82	2.81	3.1	3.02	2.96	2.73	2.97	2.34	3.42	2.24
1446	6.5	5.84	5.46	6.06	6.05	6.66	5.35	6.1	5.05	6.24	8.78	9.97	5.13	5.87	5.47	6.02	7.34	4.56	7.72	4.41		1446	2.26	1.05	0.49	1.36	1.44	1.97	2.21	2.98	1.62	2.54	2.76	2.81	3.1	2.97	2.98	2.66	3	2.38	3.47	2.23
1444	6.46	5.95	5.47	5.98	6.01	6.62	5.32	6.07	5.05	6.21	8.75	9.97	5.09	5.89	5.46	6.02	7.39	4.61	7.76	4.42		1444	2.22	1.16	0.5	1.28	1.4	1.93	2.18	2.95	1.62	2.51	2.73	2.81	3.06	2.99	2.97	2.66	3.05	2.43	3.51	2.24
1442	6.43	5.98	5.49	5.94	5.97	6.6	5.22	6	5.05	6.22	8.7	9.94	5.05	5.9	5.38	5.96	7.4	4.64	7.74	4.46		1442	2.19	1.19	0.52	1.24	1.36	1.91	2.08	2.88	1.62	2.52	2.68	2.78	3.02	3	2.89	2.6	3.06	2.46	3.49	2.28
1440	6.43	5.98	5.49	5.92	5.99	6.59	5.09	5.92	5.03	6.23	8.61	9.87	5	5.83	5.3	5.87	7.4	4.63	7.71	4.48		1440	2.19	1.19	0.52	1.22	1.38	1.9	1.95	2.8	1.6	2.53	2.59	2.71	2.97	2.93	2.81	2.51	3.06	2.45	3.46	2.3
1438	6.45	6.01	5.48	5.93	6.05	6.57	5	5.84	4.99	6.13	8.45	9.75	4.93	5.71	5.2	5.78	7.37	4.55	7.7	4.52		1438	2.21	1.22	0.51	1.23	1.44	1.88	1.86	2.72	1.56	2.43	2.43	2.59	2.9	2.81	2.71	2.42	3.03	2.37	3.45	2.34
1436	6.4	6.05	5.49	5.97	6.11	6.6	4.99	5.78	4.93	6	8.27	9.59	4.91	5.48	5.05	5.56	7.3	4.49	7.64	4.63		1436	2.16	1.26	0.52	1.27	1.5	1.91	1.85	2.66	1.5	2.3	2.25	2.43	2.88	2.58	2.56	2.2	2.96	2.31	3.39	2.45
1434	6.36	6.06	5.5	5.99	6.05	6.61	4.99	5.78	4.93	5.98	8.3	9.57	4.9	5.33	5	5.44	7.29	4.61	7.56	4.68		1434	2.12	1.27	0.53	1.29	1.44	1.92	1.85	2.66	1.5	2.28	2.28	2.41	2.87	2.43	2.51	2.08	2.95	2.43	3.31	2.5
1432	6.41	6.04	5.49	5.97	5.96	6.58	4.95	5.74	4.95	5.98	8.35	9.57	4.82	5.28	4.96	5.43	7.3	4.68	7.57	4.66		1432	2.17	1.25	0.52	1.27	1.35	1.89	1.81	2.62	1.52	2.28	2.33	2.41	2.79	2.38	2.47	2.07	2.96	2.5	3.32	2.48
1430	6.48	5.97	5.52	5.94	5.94	6.58	4.92	5.66	4.93	5.95	8.3	9.54	4.71	5.25	4.87	5.36	7.23	4.67	7.61	4.62		1430	2.24	1.18	0.55	1.24	1.33	1.89	1.78	2.54	1.5	2.25	2.28	2.38	2.68	2.35	2.38	2	2.89	2.49	3.36	2.44
1428	6.56	5.95	5.54	5.92	6.02	6.6	4.91	5.6	4.93	5.93	8.23	9.52	4.63	5.27	4.76	5.31	7.17	4.65	7.6	4.62		1428	2.32	1.16	0.57	1.22	1.41	1.91	1.77	2.48	1.5	2.23	2.21	2.36	2.6	2.37	2.27	1.95	2.83	2.47	3.35	2.44
1426	6.59	5.96	5.59	5.9	6.08	6.57	4.9	5.57	4.94	5.92	8.23	9.49	4.59	5.32	4.71	5.37	7.21	4.63	7.56	4.64		1426	2.35	1.17	0.62	1.2	1.47	1.88	1.76	2.45	1.51	2.22	2.21	2.33	2.56	2.42	2.22	2.01	2.87	2.45	3.31	2.46
1424	6.58	5.96	5.64	5.84	6.04	6.5	4.92	5.49	4.94	5.89	8.2	9.43	4.55	5.35	4.7	5.44	7.23	4.56	7.52	4.64		1424	2.34	1.17	0.67	1.14	1.43	1.81	1.78	2.37	1.51	2.19	2.18	2.27	2.52	2.45	2.21	2.08	2.89	2.38	3.27	2.46
1422	6.58	6.01	5.59	5.76	5.94	6.44	4.94	5.35	4.95	5.85	8.14	9.36	4.5	5.35	4.7	5.54	7.17	4.48	7.43	4.64		1422	2.34	1.22	0.62	1.06	1.33	1.75	1.8	2.23	1.52	2.15	2.12	2.2	2.47	2.45	2.21	2.18	2.83	2.3	3.18	2.46
1420	6.56	6.06	5.47	5.73	5.88	6.43	4.89	5.3	4.95	5.78	8.08	9.27	4.42	5.31	4.71	5.65	7.09	4.51	7.29	4.6		1420	2.32	1.27	0.5	1.03	1.27	1.74	1.75	2.18	1.52	2.08	2.06	2.11	2.39	2.41	2.22	2.29	2.75	2.33	3.04	2.42
1418	6.39	5.96	5.38	5.74	5.89	6.5	4.76	5.37	4.92	5.74	7.95	9.13	4.37	5.31	4.75	5.69	7.14	4.67	7.2	4.49		1418	2.15	1.17	0.41	1.04	1.28	1.81	1.62	2.25	1.49	2.04	1.93	1.97	2.34	2.41	2.26	2.33	2.8	2.49	2.95	2.31
1416	6.29	5.93	5.4	5.76	5.92	6.51	4.78	5.39	4.91	5.75	7.9	9.14	4.42	5.46	4.83	5.76	7.22	4.66	7.27	4.42		1416	2.05	1.14	0.43	1.06	1.31	1.82	1.64	2.27	1.48	2.05	1.88	1.98	2.39	2.56	2.34	2.4	2.88	2.48	3.02	2.24
1414	6.3	5.98	5.45	5.78	5.92	6.48	4.85	5.38	4.93	5.72	7.91	9.21	4.5	5.58	4.89	5.85	7.2	4.57	7.3	4.4		1414	2.06	1.19	0.48	1.08	1.31	1.79	1.71	2.26	1.5	2.02	1.89	2.05	2.47	2.68	2.4	2.49	2.86	2.39	3.05	2.22
1412	6.29	6	5.43	5.77	5.9	6.44	4.86	5.38	4.96	5.67	7.9	9.2	4.56	5.65	4.96	5.91	7.19	4.56	7.28	4.4		1412	2.05	1.21	0.46	1.07	1.29	1.75	1.72	2.26	1.53	1.97	1.88	2.04	2.53	2.75	2.47	2.55	2.85	2.38	3.03	2.22
1410	6.23	5.98	5.35	5.72	5.89	6.38	4.86	5.34	4.97	5.64	7.85	9.14	4.58	5.71	5.04	5.96	7.24	4.6	7.28	4.44		1410	1.99	1.19	0.38	1.02	1.28	1.69	1.72	2.22	1.54	1.94	1.83	1.98	2.55	2.81	2.55	2.6	2.9	2.42	3.03	2.26
1408	6.17	5.93	5.31	5.69	5.89	6.35	4.87	5.3	4.92	5.63	7.8	9.11	4.61	5.79	5.09	6.03	7.3	4.58	7.31	4.46		1408	1.93	1.14	0.34	0.99	1.28	1.66	1.73	2.18	1.49	1.93	1.78	1.95	2.58	2.89	2.6	2.67	2.96	2.4	3.06	2.28
1406	6.12	5.85	5.33	5.69	5.85	6.39	4.88	5.28	4.84	5.63	7.75	9.1	4.68	5.82	5.06	6.1	7.32	4.53	7.31	4.4		1406	1.88	1.06	0.36	0.99	1.24	1.7	1.74	2.16	1.41	1.93	1.73	1.94	2.65	2.92	2.57	2.74	2.98	2.35	3.06	2.22
1404	6.14	5.78	5.37	5.69	5.79	6.4	4.91	5.27	4.79	5.59	7.68	9.1	4.7	5.75	5.07	6.08	7.34	4.49	7.31	4.32		1404	1.9	0.99	0.4	0.99	1.18	1.71	1.77	2.15	1.36	1.89	1.66	1.94	2.67	2.85	2.58	2.72	3	2.31	3.06	2.14
1402	6.16	5.7	5.38	5.69	5.79	6.36	4.94	5.19	4.81	5.54	7.62	9.07	4.67	5.7	5.13	6.02	7.37	4.5	7.34	4.31		1402	1.92	0.91	0.41	0.99	1.18	1.67	1.8	2.07	1.38	1.84	1.6	1.91	2.64	2.8	2.64	2.66	3.03	2.32	3.09	2.13
1400	6.08	5.61	5.32	5.69	5.82	6.31	4.91	5.08	4.82	5.48	7.55	9.01	4.67	5.66	5.14	5.97	7.37	4.54	7.33	4.3		1400	1.84	0.82	0.35	0.99	1.21	1.62	1.77	1.96	1.39	1.78	1.53	1.85	2.64	2.76	2.65	2.61	3.03	2.36	3.08	2.12
1398	5.99	5.53	5.26	5.64	5.82	6.27	4.8	5.02	4.79	5.41	7.49	8.93	4.63	5.61	5.08	5.93	7.37	4.47	7.27	4.27		1398	1.75	0.74	0.29	0.94	1.21	1.58	1.66	1.9	1.36	1.71	1.47	1.77	2.6	2.71	2.59	2.57	3.03	2.29	3.02	2.09
1396	5.97	5.51	5.27	5.56	5.81	6.28	4.77	5.04	4.68	5.39	7.49	8.83	4.5	5.53	4.98	5.88	7.38	4.38	7.25	4.3		1396	1.73	0.72	0.3	0.86	1.2	1.59	1.63	1.92	1.25	1.69	1.47	1.67	2.47	2.63	2.49	2.52	3.04	2.2	3	2.12
1394	5.97	5.57	5.29	5.58	5.78	6.34	4.85	5.07	4.6	5.38	7.48	8.72	4.34	5.4	4.89	5.77	7.36	4.39	7.28	4.36		1394	1.73	0.78	0.32	0.88	1.17	1.65	1.71	1.95	1.17	1.68	1.46	1.56	2.31	2.5	2.4	2.41	3.02	2.21	3.03	2.18
1392	6	5.64	5.31	5.63	5.74	6.39	4.88	5.09	4.64	5.37	7.46	8.69	4.27	5.27	4.9	5.73	7.32	4.45	7.29	4.4		1392	1.76	0.85	0.34	0.93	1.13	1.7	1.74	1.97	1.21	1.67	1.44	1.53	2.24	2.37	2.41	2.37	2.98	2.27	3.04	2.22
1390	6.05	5.64	5.36	5.63	5.7	6.37	4.88	5.09	4.66	5.29	7.47	8.68	4.28	5.18	4.87	5.7	7.3	4.5	7.22	4.44		1390	1.81	0.85	0.39	0.93	1.09	1.68	1.74	1.97	1.23	1.59	1.45	1.52	2.25	2.28	2.38	2.34	2.96	2.32	2.97	2.26
1388	6.06	5.65	5.38	5.61	5.67	6.37	4.94	5.09	4.63	5.18	7.43	8.62	4.26	5.08	4.71	5.59	7.23	4.51	7.11	4.42		1388	1.82	0.86	0.41	0.91	1.06	1.68	1.8	1.97	1.2	1.48	1.41	1.46	2.23	2.18	2.22	2.23	2.89	2.33	2.86	2.24
1386	6.01	5.7	5.33	5.59	5.67	6.4	5	5.06	4.58	5.16	7.31	8.56	4.19	4.94	4.53	5.51	7.15	4.45	7.05	4.35		1386	1.77	0.91	0.36	0.89	1.06	1.71	1.86	1.94	1.15	1.46	1.29	1.4	2.16	2.04	2.04	2.15	2.81	2.27	2.8	2.17
1384	5.98	5.73	5.28	5.57	5.73	6.38	4.99	5.07	4.55	5.21	7.27	8.56	4.14	4.87	4.47	5.5	7.14	4.36	7.04	4.28		1384	1.74	0.94	0.31	0.87	1.12	1.69	1.85	1.95	1.12	1.51	1.25	1.4	2.11	1.97	1.98	2.14	2.8	2.18	2.79	2.1
1382	5.94	5.7	5.27	5.57	5.77	6.37	4.98	5.09	4.49	5.21	7.27	8.55	4.09	4.83	4.46	5.48	7.1	4.31	7.01	4.25		1382	1.7	0.91	0.3	0.87	1.16	1.68	1.84	1.97	1.06	1.51	1.25	1.39	2.06	1.93	1.97	2.12	2.76	2.13	2.76	2.07
1380	5.89	5.68	5.27	5.58	5.76	6.38	5	5.08	4.41	5.17	7.2	8.49	4.01	4.8	4.48	5.47	7.02	4.31	7.01	4.27		1380	1.65	0.89	0.3	0.88	1.15	1.69	1.86	1.96	0.98	1.47	1.18	1.33	1.98	1.9	1.99	2.11	2.68	2.13	2.76	2.09
1378	5.85	5.71	5.27	5.58	5.78	6.36	4.98	5.08	4.37	5.12	7.12	8.4	3.98	4.83	4.55	5.52	6.95	4.32	7.04	4.31		1378	1.61	0.92	0.3	0.88	1.17	1.67	1.84	1.96	0.94	1.42	1.1	1.24	1.95	1.93	2.06	2.16	2.61	2.14	2.79	2.13
1376	5.81	5.73	5.3	5.56	5.79	6.3	4.95	5.11	4.37	5.07	7.1	8.32	3.98	4.91	4.61	5.56	6.89	4.3	7.03	4.3		1376	1.57	0.94	0.33	0.86	1.18	1.61	1.81	1.99	0.94	1.37	1.08	1.16	1.95	2.01	2.12	2.2	2.55	2.12	2.78	2.12
1374	5.79	5.68	5.31	5.51	5.73	6.25	5.06	5.16	4.4	5	7.06	8.26	3.93	5.01	4.54	5.58	6.86	4.27	6.95	4.25		1374	1.55	0.89	0.34	0.81	1.12	1.56	1.92	2.04	0.97	1.3	1.04	1.1	1.9	2.11	2.05	2.22	2.52	2.09	2.7	2.07
1372	5.78	5.59	5.23	5.46	5.68	6.2	5.19	5.16	4.44	5.01	7.04	8.28	3.92	5.1	4.5	5.67	6.88	4.27	6.91	4.22		1372	1.54	0.8	0.26	0.76	1.07	1.51	2.05	2.04	1.01	1.31	1.02	1.12	1.89	2.2	2.01	2.31	2.54	2.09	2.66	2.04
1370	5.79	5.52	5.19	5.41	5.69	6.17	5.17	5.12	4.45	5.03	7.01	8.32	3.98	5.17	4.58	5.77	6.87	4.24	6.92	4.18		1370	1.55	0.73	0.22	0.71	1.08	1.48	2.03	2	1.02	1.33	0.99	1.16	1.95	2.27	2.09	2.41	2.53	2.06	2.67	2
1368	5.81	5.49	5.24	5.35	5.69	6.15	5.11	5.11	4.4	5.01	6.98	8.31	4.06	5.25	4.65	5.85	6.79	4.19	6.88	4.08		1368	1.57	0.7	0.27	0.65	1.08	1.46	1.97	1.99	0.97	1.31	0.96	1.15	2.03	2.35	2.16	2.49	2.45	2.01	2.63	1.9
1366	5.81	5.5	5.28	5.35	5.67	6.08	5.13	5.09	4.34	5	7.01	8.29	4.13	5.3	4.67	5.89	6.66	4.13	6.82	3.99		1366	1.57	0.71	0.31	0.65	1.06	1.39	1.99	1.97	0.91	1.3	0.99	1.13	2.1	2.4	2.18	2.53	2.32	1.95	2.57	1.81
1364	5.8	5.5	5.25	5.38	5.66	6.03	5.17	5.08	4.36	4.99	7	8.27	4.19	5.29	4.67	5.89	6.57	4.08	6.8	3.94		1364	1.56	0.71	0.28	0.68	1.05	1.34	2.03	1.96	0.93	1.29	0.98	1.11	2.16	2.39	2.18	2.53	2.23	1.9	2.55	1.76
1362	5.81	5.45	5.19	5.39	5.65	6.01	5.19	5.13	4.42	4.98	6.93	8.23	4.23	5.27	4.67	5.85	6.63	4.12	6.79	3.88		1362	1.57	0.66	0.22	0.69	1.04	1.32	2.05	2.01	0.99	1.28	0.91	1.07	2.2	2.37	2.18	2.49	2.29	1.94	2.54	1.7
1360	5.79	5.43	5.17	5.42	5.62	5.97	5.22	5.21	4.38	5.01	6.88	8.24	4.23	5.32	4.71	5.83	6.72	4.17	6.84	3.85		1360	1.55	0.64	0.2	0.72	1.01	1.28	2.08	2.09	0.95	1.31	0.86	1.08	2.2	2.42	2.22	2.47	2.38	1.99	2.59	1.67
1358	5.76	5.44	5.17	5.42	5.57	5.91	5.28	5.25	4.32	5.05	6.87	8.27	4.23	5.38	4.72	5.81	6.76	4.18	6.9	3.83		1358	1.52	0.65	0.2	0.72	0.96	1.22	2.14	2.13	0.89	1.35	0.85	1.11	2.2	2.48	2.23	2.45	2.42	2	2.65	1.65
1356	5.74	5.44	5.19	5.37	5.51	5.92	5.36	5.29	4.32	5.06	6.88	8.28	4.25	5.4	4.65	5.74	6.82	4.14	6.91	3.84		1356	1.5	0.65	0.22	0.67	0.9	1.23	2.22	2.17	0.89	1.36	0.86	1.12	2.22	2.5	2.16	2.38	2.48	1.96	2.66	1.66
1354	5.68	5.47	5.2	5.34	5.48	5.96	5.39	5.32	4.36	5.07	6.89	8.32	4.26	5.36	4.57	5.6	6.88	4.09	6.92	3.89		1354	1.44	0.68	0.23	0.64	0.87	1.27	2.25	2.2	0.93	1.37	0.87	1.16	2.23	2.46	2.08	2.24	2.54	1.91	2.67	1.71
1352	5.55	5.5	5.18	5.36	5.54	5.97	5.36	5.32	4.38	5.09	6.89	8.38	4.27	5.28	4.5	5.45	6.88	4.05	6.95	3.94		1352	1.31	0.71	0.21	0.66	0.93	1.28	2.22	2.2	0.95	1.39	0.87	1.22	2.24	2.38	2.01	2.09	2.54	1.87	2.7	1.76
1350	5.43	5.47	5.19	5.37	5.59	5.96	5.32	5.34	4.37	5.12	6.89	8.4	4.25	5.2	4.41	5.34	6.88	4	6.95	4		1350	1.19	0.68	0.22	0.67	0.98	1.27	2.18	2.22	0.94	1.42	0.87	1.24	2.22	2.3	1.92	1.98	2.54	1.82	2.7	1.82
1348	5.42	5.43	5.24	5.34	5.56	5.97	5.28	5.37	4.36	5.12	6.91	8.42	4.2	5.14	4.33	5.21	6.92	3.98	6.97	4.01		1348	1.18	0.64	0.27	0.64	0.95	1.28	2.14	2.25	0.93	1.42	0.89	1.26	2.17	2.24	1.84	1.85	2.58	1.8	2.72	1.83
1346	5.51	5.38	5.27	5.33	5.51	5.96	5.26	5.35	4.34	5.09	6.94	8.46	4.14	5.05	4.22	5.09	6.93	4.02	7.02	3.96		1346	1.27	0.59	0.3	0.63	0.9	1.27	2.12	2.23	0.91	1.39	0.92	1.3	2.11	2.15	1.73	1.73	2.59	1.84	2.77	1.78
1344	5.57	5.35	5.28	5.33	5.49	5.93	5.22	5.35	4.34	5.07	6.9	8.47	4.09	4.89	4.08	5	6.87	4.01	7.05	3.91		1344	1.33	0.56	0.31	0.63	0.88	1.24	2.08	2.23	0.91	1.37	0.88	1.31	2.06	1.99	1.59	1.64	2.53	1.83	2.8	1.73
1342	5.54	5.37	5.28	5.33	5.48	5.92	5.18	5.38	4.38	5.09	6.82	8.43	4.03	4.74	3.97	4.91	6.8	3.94	7.07	3.87		1342	1.3	0.58	0.31	0.63	0.87	1.23	2.04	2.26	0.95	1.39	0.8	1.27	2	1.84	1.48	1.55	2.46	1.76	2.82	1.69
1340	5.48	5.36	5.26	5.33	5.48	5.94	5.19	5.38	4.44	5.14	6.78	8.36	3.94	4.57	3.86	4.8	6.7	3.86	7.02	3.85		1340	1.24	0.57	0.29	0.63	0.87	1.25	2.05	2.26	1.01	1.44	0.76	1.2	1.91	1.67	1.37	1.44	2.36	1.68	2.77	1.67
1338	5.46	5.31	5.26	5.34	5.48	5.98	5.22	5.43	4.51	5.17	6.76	8.34	3.82	4.44	3.8	4.71	6.55	3.81	6.92	3.87		1338	1.22	0.52	0.29	0.64	0.87	1.29	2.08	2.31	1.08	1.47	0.74	1.18	1.79	1.54	1.31	1.35	2.21	1.63	2.67	1.69
1336	5.46	5.33	5.23	5.37	5.47	6	5.2	5.49	4.53	5.19	6.73	8.37	3.77	4.43	3.79	4.76	6.47	3.81	6.89	3.89		1336	1.22	0.54	0.26	0.67	0.86	1.31	2.06	2.37	1.1	1.49	0.71	1.21	1.74	1.53	1.3	1.4	2.13	1.63	2.64	1.71
1334	5.41	5.43	5.18	5.36	5.47	6.01	5.16	5.47	4.52	5.18	6.73	8.37	3.78	4.47	3.78	4.89	6.43	3.79	6.89	3.87		1334	1.17	0.64	0.21	0.66	0.86	1.32	2.02	2.35	1.09	1.48	0.71	1.21	1.75	1.57	1.29	1.53	2.09	1.61	2.64	1.69
1332	5.39	5.51	5.18	5.31	5.48	6.05	5.1	5.43	4.54	5.19	6.75	8.33	3.8	4.53	3.79	5.01	6.35	3.8	6.85	3.85		1332	1.15	0.72	0.21	0.61	0.87	1.36	1.96	2.31	1.11	1.49	0.73	1.17	1.77	1.63	1.3	1.65	2.01	1.62	2.6	1.67
1330	5.43	5.49	5.17	5.3	5.49	6.05	5.06	5.42	4.6	5.24	6.75	8.26	3.8	4.6	3.83	5.08	6.32	3.79	6.78	3.84		1330	1.19	0.7	0.2	0.6	0.88	1.36	1.92	2.3	1.17	1.54	0.73	1.1	1.77	1.7	1.34	1.72	1.98	1.61	2.53	1.66
1328	5.45	5.42	5.18	5.31	5.49	5.99	5.05	5.42	4.61	5.28	6.72	8.2	3.78	4.7	3.87	5.13	6.33	3.75	6.73	3.81		1328	1.21	0.63	0.21	0.61	0.88	1.3	1.91	2.3	1.18	1.58	0.7	1.04	1.75	1.8	1.38	1.77	1.99	1.57	2.48	1.63
1326	5.39	5.41	5.28	5.31	5.48	5.91	5.04	5.4	4.58	5.27	6.63	8.16	3.77	4.77	3.92	5.16	6.31	3.74	6.71	3.75		1326	1.15	0.62	0.31	0.61	0.87	1.22	1.9	2.28	1.15	1.57	0.61	1	1.74	1.87	1.43	1.8	1.97	1.56	2.46	1.57
1324	5.33	5.49	5.34	5.26	5.45	5.86	5	5.36	4.59	5.24	6.55	8.15	3.74	4.78	3.95	5.15	6.28	3.74	6.7	3.71		1324	1.09	0.7	0.37	0.56	0.84	1.17	1.86	2.24	1.16	1.54	0.53	0.99	1.71	1.88	1.46	1.79	1.94	1.56	2.45	1.53
1322	5.34	5.57	5.31	5.21	5.42	5.84	4.96	5.34	4.62	5.23	6.5	8.14	3.65	4.74	3.95	5.16	6.31	3.68	6.67	3.7		1322	1.1	0.78	0.34	0.51	0.81	1.15	1.82	2.22	1.19	1.53	0.48	0.98	1.62	1.84	1.46	1.8	1.97	1.5	2.42	1.52
1320	5.32	5.58	5.29	5.21	5.39	5.8	4.93	5.31	4.62	5.21	6.46	8.1	3.59	4.69	3.9	5.18	6.37	3.6	6.62	3.7		1320	1.08	0.79	0.32	0.51	0.78	1.11	1.79	2.19	1.19	1.51	0.44	0.94	1.56	1.79	1.41	1.82	2.03	1.42	2.37	1.52
1318	5.36	5.56	5.34	5.22	5.38	5.75	4.88	5.25	4.57	5.19	6.47	8.04	3.59	4.64	3.87	5.11	6.4	3.61	6.6	3.67		1318	1.12	0.77	0.37	0.52	0.77	1.06	1.74	2.13	1.14	1.49	0.45	0.88	1.56	1.74	1.38	1.75	2.06	1.43	2.35	1.49
1316	5.49	5.56	5.39	5.2	5.39	5.7	4.82	5.2	4.57	5.2	6.49	8.01	3.61	4.62	3.85	4.98	6.39	3.65	6.6	3.6		1316	1.25	0.77	0.42	0.5	0.78	1.01	1.68	2.08	1.14	1.5	0.47	0.85	1.58	1.72	1.36	1.62	2.05	1.47	2.35	1.42
1314	5.53	5.56	5.4	5.18	5.41	5.65	4.78	5.2	4.62	5.2	6.45	7.99	3.62	4.55	3.73	4.88	6.41	3.62	6.58	3.55		1314	1.29	0.77	0.43	0.48	0.8	0.96	1.64	2.08	1.19	1.5	0.43	0.83	1.59	1.65	1.24	1.52	2.07	1.44	2.33	1.37
1312	5.49	5.52	5.37	5.17	5.41	5.62	4.75	5.22	4.64	5.17	6.39	7.94	3.6	4.47	3.56	4.83	6.43	3.56	6.56	3.54		1312	1.25	0.73	0.4	0.47	0.8	0.93	1.61	2.1	1.21	1.47	0.37	0.78	1.57	1.57	1.07	1.47	2.09	1.38	2.31	1.36
1310	5.47	5.5	5.33	5.14	5.38	5.59	4.7	5.18	4.61	5.13	6.35	7.89	3.57	4.39	3.44	4.78	6.41	3.56	6.55	3.55		1310	1.23	0.71	0.36	0.44	0.77	0.9	1.56	2.06	1.18	1.43	0.33	0.73	1.54	1.49	0.95	1.42	2.07	1.38	2.3	1.37
1308	5.5	5.52	5.31	5.12	5.35	5.55	4.63	5.12	4.6	5.08	6.28	7.86	3.52	4.32	3.35	4.67	6.38	3.59	6.51	3.51		1308	1.26	0.73	0.34	0.42	0.74	0.86	1.49	2	1.17	1.38	0.26	0.7	1.49	1.42	0.86	1.31	2.04	1.41	2.26	1.33
1306	5.5	5.52	5.35	5.13	5.34	5.51	4.53	5.07	4.61	5.03	6.23	7.85	3.46	4.23	3.24	4.54	6.32	3.55	6.47	3.44		1306	1.26	0.73	0.38	0.43	0.73	0.82	1.39	1.95	1.18	1.33	0.21	0.69	1.43	1.33	0.75	1.18	1.98	1.37	2.22	1.26
1304	5.43	5.48	5.39	5.14	5.31	5.49	4.47	5.01	4.59	5.01	6.24	7.84	3.46	4.16	3.16	4.44	6.23	3.47	6.43	3.42		1304	1.19	0.69	0.42	0.44	0.7	0.8	1.33	1.89	1.16	1.31	0.22	0.68	1.43	1.26	0.67	1.08	1.89	1.29	2.18	1.24
1302	5.37	5.42	5.37	5.13	5.28	5.44	4.43	4.97	4.57	4.99	6.29	7.82	3.44	4.13	3.11	4.39	6.17	3.45	6.34	3.39		1302	1.13	0.63	0.4	0.43	0.67	0.75	1.29	1.85	1.14	1.29	0.27	0.66	1.41	1.23	0.62	1.03	1.83	1.27	2.09	1.21
1300	5.32	5.43	5.35	5.11	5.26	5.38	4.35	4.92	4.6	4.98	6.33	7.82	3.36	4.14	3.09	4.39	6.11	3.46	6.22	3.37		1300	1.08	0.64	0.38	0.41	0.65	0.69	1.21	1.8	1.17	1.28	0.31	0.66	1.33	1.24	0.6	1.03	1.77	1.28	1.97	1.19
1298	5.23	5.46	5.36	5.12	5.23	5.36	4.27	4.85	4.6	4.92	6.31	7.83	3.32	4.12	3.13	4.45	6.04	3.44	6.15	3.36		1298	0.99	0.67	0.39	0.42	0.62	0.67	1.13	1.73	1.17	1.22	0.29	0.67	1.29	1.22	0.64	1.09	1.7	1.26	1.9	1.18
1296	5.15	5.43	5.37	5.13	5.2	5.38	4.23	4.81	4.52	4.83	6.28	7.8	3.36	4.11	3.23	4.56	5.98	3.4	6.11	3.34		1296	0.91	0.64	0.4	0.43	0.59	0.69	1.09	1.69	1.09	1.13	0.26	0.64	1.33	1.21	0.74	1.2	1.64	1.22	1.86	1.16
1294	5.07	5.37	5.4	5.11	5.19	5.37	4.22	4.79	4.41	4.78	6.29	7.74	3.41	4.15	3.32	4.66	5.96	3.35	6.05	3.28		1294	0.83	0.58	0.43	0.41	0.58	0.68	1.08	1.67	0.98	1.08	0.27	0.58	1.38	1.25	0.83	1.3	1.62	1.17	1.8	1.1
1292	5	5.33	5.38	5.09	5.17	5.33	4.18	4.74	4.34	4.75	6.32	7.69	3.41	4.24	3.44	4.71	5.93	3.29	5.98	3.23		1292	0.76	0.54	0.41	0.39	0.56	0.64	1.04	1.62	0.91	1.05	0.3	0.53	1.38	1.34	0.95	1.35	1.59	1.11	1.73	1.05
1290	4.96	5.3	5.3	5.14	5.17	5.34	4.1	4.62	4.32	4.71	6.31	7.65	3.38	4.35	3.54	4.73	5.84	3.22	5.93	3.23		1290	0.72	0.51	0.33	0.44	0.56	0.65	0.96	1.5	0.89	1.01	0.29	0.49	1.35	1.45	1.05	1.37	1.5	1.04	1.68	1.05
1288	4.9	5.31	5.25	5.18	5.19	5.37	4.02	4.49	4.29	4.62	6.28	7.64	3.38	4.43	3.59	4.72	5.75	3.22	5.89	3.22		1288	0.66	0.52	0.28	0.48	0.58	0.68	0.88	1.37	0.86	0.92	0.26	0.48	1.35	1.53	1.1	1.36	1.41	1.04	1.64	1.04
1286	4.82	5.32	5.27	5.16	5.18	5.36	3.95	4.45	4.23	4.48	6.27	7.62	3.36	4.44	3.62	4.72	5.74	3.27	5.84	3.17		1286	0.58	0.53	0.3	0.46	0.57	0.67	0.81	1.33	0.8	0.78	0.25	0.46	1.33	1.54	1.13	1.36	1.4	1.09	1.59	0.99
1284	4.75	5.29	5.28	5.1	5.15	5.32	3.88	4.44	4.22	4.39	6.3	7.57	3.35	4.4	3.61	4.69	5.72	3.27	5.76	3.11		1284	0.51	0.5	0.31	0.4	0.54	0.63	0.74	1.32	0.79	0.69	0.28	0.41	1.32	1.5	1.12	1.33	1.38	1.09	1.51	0.93
1282	4.69	5.27	5.26	5.05	5.12	5.28	3.82	4.38	4.22	4.34	6.28	7.49	3.35	4.3	3.5	4.64	5.65	3.2	5.7	3.05		1282	0.45	0.48	0.29	0.35	0.51	0.59	0.68	1.26	0.79	0.64	0.26	0.33	1.32	1.4	1.01	1.28	1.31	1.02	1.45	0.87
1280	4.64	5.25	5.27	5.06	5.09	5.27	3.77	4.29	4.15	4.27	6.19	7.37	3.28	4.19	3.37	4.54	5.62	3.09	5.7	3		1280	0.4	0.46	0.3	0.36	0.48	0.58	0.63	1.17	0.72	0.57	0.17	0.21	1.25	1.29	0.88	1.18	1.28	0.91	1.45	0.82
1278	4.68	5.19	5.31	5.09	5.08	5.27	3.79	4.24	4.06	4.2	6.11	7.25	3.13	4.07	3.23	4.42	5.66	3.04	5.73	2.97		1278	0.44	0.4	0.34	0.39	0.47	0.58	0.65	1.12	0.63	0.5	0.09	0.09	1.1	1.17	0.74	1.06	1.32	0.86	1.48	0.79
1276	4.7	5.16	5.31	5.12	5.09	5.27	3.78	4.2	4	4.13	6.08	7.18	3.01	3.96	3.06	4.31	5.71	3.03	5.74	2.96		1276	0.46	0.37	0.34	0.42	0.48	0.58	0.64	1.08	0.57	0.43	0.06	0.02	0.98	1.06	0.57	0.95	1.37	0.85	1.49	0.78
1274	4.56	5.15	5.26	5.15	5.09	5.25	3.72	4.13	3.94	4.06	6.05	7.16	2.93	3.86	2.89	4.23	5.72	3	5.71	2.95		1274	0.32	0.36	0.29	0.45	0.48	0.56	0.58	1.01	0.51	0.36	0.03	0	0.9	0.96	0.4	0.87	1.38	0.82	1.46	0.77
1272	4.38	5.12	5.2	5.13	5.01	5.19	3.66	4.08	3.89	4.03	6.02	7.17	2.89	3.74	2.78	4.18	5.66	2.94	5.67	2.9		1272	0.14	0.33	0.23	0.43	0.4	0.5	0.52	0.96	0.46	0.33	0	0.01	0.86	0.84	0.29	0.82	1.32	0.76	1.42	0.72
1270	4.37	5.07	5.13	5.09	4.93	5.13	3.62	4.09	3.84	3.99	6.02	7.19	2.88	3.64	2.73	4.18	5.53	2.9	5.61	2.84		1270	0.13	0.28	0.16	0.39	0.32	0.44	0.48	0.97	0.41	0.29	0	0.03	0.85	0.74	0.24	0.82	1.19	0.72	1.36	0.66
1268	4.44	5	5.09	5.06	4.88	5.13	3.6	4.04	3.76	3.91	6.02	7.17	2.8	3.59	2.76	4.21	5.43	2.88	5.55	2.8		1268	0.2	0.21	0.12	0.36	0.27	0.44	0.46	0.92	0.33	0.21	0	0.01	0.77	0.69	0.27	0.85	1.09	0.7	1.3	0.62
1266	4.44	4.95	5.08	5.02	4.84	5.13	3.56	3.9	3.64	3.84	6.02	7.18	2.7	3.59	2.83	4.23	5.34	2.85	5.49	2.78		1266	0.2	0.16	0.11	0.32	0.23	0.44	0.42	0.78	0.21	0.14	0	0.02	0.67	0.69	0.34	0.87	1	0.67	1.24	0.6
1264	4.37	4.98	5.06	4.94	4.81	5.07	3.54	3.82	3.55	3.81	6.07	7.25	2.67	3.61	2.86	4.26	5.22	2.77	5.39	2.74		1264	0.13	0.19	0.09	0.24	0.2	0.38	0.4	0.7	0.12	0.11	0.05	0.09	0.64	0.71	0.37	0.9	0.88	0.59	1.14	0.56
1262	4.31	5	5.03	4.86	4.77	5	3.53	3.79	3.49	3.78	6.13	7.32	2.65	3.63	2.89	4.29	5.12	2.66	5.31	2.68		1262	0.07	0.21	0.06	0.16	0.16	0.31	0.39	0.67	0.06	0.08	0.11	0.16	0.62	0.73	0.4	0.93	0.78	0.48	1.06	0.5
1260	4.26	4.96	5.01	4.84	4.7	4.96	3.5	3.76	3.44	3.77	6.16	7.37	2.62	3.64	2.94	4.31	5.06	2.59	5.29	2.61		1260	0.02	0.17	0.04	0.14	0.09	0.27	0.36	0.64	0.01	0.07	0.14	0.21	0.59	0.74	0.45	0.95	0.72	0.41	1.04	0.43
1258	4.24	4.88	4.99	4.85	4.62	4.91	3.5	3.77	3.43	3.77	6.19	7.39	2.63	3.58	2.97	4.33	5.02	2.6	5.23	2.57		1258	0	0.09	0.02	0.15	0.01	0.22	0.36	0.65	0	0.07	0.17	0.23	0.6	0.68	0.48	0.97	0.68	0.42	0.98	0.39
1256	4.31	4.81	5	4.85	4.61	4.85	3.53	3.83	3.48	3.77	6.25	7.41	2.65	3.48	2.93	4.31	4.99	2.61	5.11	2.54		1256	0.07	0.02	0.03	0.15	0	0.16	0.39	0.71	0.05	0.07	0.23	0.25	0.62	0.58	0.44	0.95	0.65	0.43	0.86	0.36
1254	4.41	4.79	4.99	4.82	4.63	4.78	3.53	3.85	3.54	3.77	6.31	7.44	2.57	3.41	2.88	4.25	4.97	2.57	5.07	2.55		1254	0.17	0	0.02	0.12	0.02	0.09	0.39	0.73	0.11	0.07	0.29	0.28	0.54	0.51	0.39	0.89	0.63	0.39	0.82	0.37
1252	4.46	4.85	4.97	4.78	4.63	4.71	3.51	3.85	3.55	3.8	6.4	7.51	2.43	3.38	2.82	4.17	4.91	2.54	5.07	2.57		1252	0.22	0.06	0	0.08	0.02	0.02	0.37	0.73	0.12	0.1	0.38	0.35	0.4	0.48	0.33	0.81	0.57	0.36	0.82	0.39
1250	4.5	4.95	5.03	4.76	4.65	4.69	3.53	3.85	3.52	3.83	6.47	7.59	2.34	3.35	2.7	4.11	4.86	2.5	5.05	2.53		1250	0.26	0.16	0.06	0.06	0.04	0	0.39	0.73	0.09	0.13	0.45	0.43	0.31	0.45	0.21	0.75	0.52	0.32	0.8	0.35
1248	4.57	4.97	5.13	4.78	4.7	4.72	3.63	3.83	3.51	3.86	6.5	7.66	2.33	3.3	2.58	4.09	4.84	2.46	5.02	2.5		1248	0.33	0.18	0.16	0.08	0.09	0.03	0.49	0.71	0.08	0.16	0.48	0.5	0.3	0.4	0.09	0.73	0.5	0.28	0.77	0.32
1246	4.6	4.92	5.17	4.79	4.69	4.76	3.72	3.83	3.52	3.91	6.51	7.73	2.32	3.23	2.53	4.05	4.82	2.45	4.95	2.48		1246	0.36	0.13	0.2	0.09	0.08	0.07	0.58	0.71	0.09	0.21	0.49	0.57	0.29	0.33	0.04	0.69	0.48	0.27	0.7	0.3
1244	4.65	4.85	5.17	4.74	4.66	4.74	3.72	3.88	3.52	3.95	6.52	7.77	2.31	3.2	2.55	3.99	4.76	2.46	4.86	2.4		1244	0.41	0.06	0.2	0.04	0.05	0.05	0.58	0.76	0.09	0.25	0.5	0.61	0.28	0.3	0.06	0.63	0.42	0.28	0.61	0.22
1242	4.78	4.85	5.21	4.7	4.67	4.7	3.7	3.9	3.53	3.94	6.58	7.77	2.28	3.19	2.59	3.92	4.73	2.46	4.77	2.31		1242	0.54	0.06	0.24	0	0.06	0.01	0.56	0.78	0.1	0.24	0.56	0.61	0.25	0.29	0.1	0.56	0.39	0.28	0.52	0.13
1240	4.91	4.97	5.29	4.75	4.75	4.71	3.72	3.9	3.51	3.9	6.66	7.78	2.22	3.15	2.6	3.9	4.7	2.44	4.7	2.28		1240	0.67	0.18	0.32	0.05	0.14	0.02	0.58	0.78	0.08	0.2	0.64	0.62	0.19	0.25	0.11	0.54	0.36	0.26	0.45	0.1
1238	4.93	5.14	5.34	4.84	4.84	4.7	3.71	3.88	3.48	3.89	6.71	7.83	2.19	3.15	2.62	3.95	4.62	2.4	4.65	2.28		1238	0.69	0.35	0.37	0.14	0.23	0.01	0.57	0.76	0.05	0.19	0.69	0.67	0.16	0.25	0.13	0.59	0.28	0.22	0.4	0.1
1236	4.92	5.25	5.35	4.92	4.89	4.69	3.68	3.84	3.52	3.96	6.75	7.9	2.21	3.18	2.65	3.99	4.57	2.33	4.64	2.27		1236	0.68	0.46	0.38	0.22	0.28	0	0.54	0.72	0.09	0.26	0.73	0.74	0.18	0.28	0.16	0.63	0.23	0.15	0.39	0.09
1234	5	5.29	5.41	4.97	4.92	4.71	3.65	3.81	3.6	4.06	6.79	7.95	2.21	3.21	2.66	4.04	4.57	2.25	4.62	2.26		1234	0.76	0.5	0.44	0.27	0.31	0.02	0.51	0.69	0.17	0.36	0.77	0.79	0.18	0.31	0.17	0.68	0.23	0.07	0.37	0.08
1232	5.14	5.32	5.52	5.02	4.94	4.77	3.62	3.83	3.65	4.08	6.82	7.98	2.17	3.21	2.65	4.07	4.52	2.22	4.56	2.27		1232	0.9	0.53	0.55	0.32	0.33	0.08	0.48	0.71	0.22	0.38	0.8	0.82	0.14	0.31	0.16	0.71	0.18	0.04	0.31	0.09
1230	5.22	5.38	5.58	5.1	4.99	4.82	3.6	3.84	3.65	4.02	6.84	8.03	2.16	3.15	2.57	4.04	4.43	2.24	4.51	2.24		1230	0.98	0.59	0.61	0.4	0.38	0.13	0.46	0.72	0.22	0.32	0.82	0.87	0.13	0.25	0.08	0.68	0.09	0.06	0.26	0.06
1228	5.31	5.5	5.62	5.21	5.06	4.84	3.59	3.78	3.62	3.99	6.89	8.1	2.19	3.09	2.49	3.96	4.35	2.29	4.52	2.18		1228	1.07	0.71	0.65	0.51	0.45	0.15	0.45	0.66	0.19	0.29	0.87	0.94	0.16	0.19	0	0.6	0.01	0.11	0.27	0
1226	5.48	5.61	5.73	5.3	5.11	4.88	3.57	3.73	3.64	3.96	6.96	8.18	2.17	3.07	2.5	3.89	4.34	2.32	4.51	2.18		1226	1.24	0.82	0.76	0.6	0.5	0.19	0.43	0.61	0.21	0.26	0.94	1.02	0.14	0.17	0.01	0.53	0	0.14	0.26	0
1224	5.68	5.71	5.88	5.37	5.17	4.93	3.55	3.69	3.71	3.95	7.02	8.18	2.11	3.04	2.54	3.86	4.37	2.29	4.41	2.2		1224	1.44	0.92	0.91	0.67	0.56	0.24	0.41	0.57	0.28	0.25	1	1.02	0.08	0.14	0.05	0.5	0.03	0.11	0.16	0.02
1222	5.87	5.8	6	5.44	5.27	4.99	3.54	3.62	3.71	3.94	7.07	8.19	2.1	3	2.57	3.88	4.39	2.21	4.3	2.2		1222	1.63	1.01	1.03	0.74	0.66	0.3	0.4	0.5	0.28	0.24	1.05	1.03	0.07	0.1	0.08	0.52	0.05	0.03	0.05	0.02
1220	6.04	5.92	6.12	5.55	5.42	5.04	3.51	3.58	3.65	3.93	7.14	8.29	2.09	2.95	2.61	3.91	4.41	2.18	4.26	2.2		1220	1.8	1.13	1.15	0.85	0.81	0.35	0.37	0.46	0.22	0.23	1.12	1.13	0.06	0.05	0.12	0.55	0.07	0	0.01	0.02
1218	6.17	6.08	6.28	5.66	5.57	5.07	3.43	3.53	3.61	3.9	7.19	8.4	2.07	2.92	2.66	3.9	4.41	2.23	4.25	2.21		1218	1.93	1.29	1.31	0.96	0.96	0.38	0.29	0.41	0.18	0.2	1.17	1.24	0.04	0.02	0.17	0.54	0.07	0.05	0	0.03
1216	6.31	6.26	6.44	5.75	5.65	5.12	3.36	3.46	3.63	3.85	7.22	8.42	2.05	2.9	2.69	3.92	4.37	2.33	4.27	2.26		1216	2.07	1.47	1.47	1.05	1.04	0.43	0.22	0.34	0.2	0.15	1.2	1.26	0.02	0	0.2	0.56	0.03	0.15	0.02	0.08
1214	6.44	6.39	6.55	5.89	5.7	5.19	3.33	3.44	3.65	3.79	7.26	8.44	2.04	2.9	2.73	3.98	4.38	2.47	4.33	2.38		1214	2.2	1.6	1.58	1.19	1.09	0.5	0.19	0.32	0.22	0.09	1.24	1.28	0.01	0	0.24	0.62	0.04	0.29	0.08	0.2
1212	6.55	6.47	6.67	6.08	5.77	5.31	3.29	3.43	3.62	3.76	7.3	8.53	2.04	2.91	2.73	4.02	4.47	2.61	4.39	2.53		1212	2.31	1.68	1.7	1.38	1.16	0.62	0.15	0.31	0.19	0.06	1.28	1.37	0.01	0.01	0.24	0.66	0.13	0.43	0.14	0.35
1210	6.72	6.57	6.82	6.2	5.86	5.43	3.23	3.4	3.63	3.76	7.35	8.65	2.04	2.91	2.69	4.06	4.52	2.77	4.43	2.67		1210	2.48	1.78	1.85	1.5	1.25	0.74	0.09	0.28	0.2	0.06	1.33	1.49	0.01	0.01	0.2	0.7	0.18	0.59	0.18	0.49
1208	6.94	6.75	6.98	6.25	5.99	5.49	3.19	3.36	3.68	3.73	7.41	8.71	2.03	2.92	2.72	4.14	4.58	2.95	4.48	2.8		1208	2.7	1.96	2.01	1.55	1.38	0.8	0.05	0.24	0.25	0.03	1.39	1.55	0	0.02	0.23	0.78	0.24	0.77	0.23	0.62
1206	7.12	6.96	7.12	6.35	6.16	5.53	3.18	3.33	3.67	3.7	7.48	8.77	2.06	3	2.82	4.24	4.73	3.17	4.63	3.01		1206	2.88	2.17	2.15	1.65	1.55	0.84	0.04	0.21	0.24	0	1.46	1.61	0.03	0.1	0.33	0.88	0.39	0.99	0.38	0.83
1204	7.34	7.14	7.27	6.55	6.29	5.64	3.17	3.33	3.64	3.74	7.55	8.89	2.14	3.07	2.89	4.32	4.95	3.42	4.83	3.29		1204	3.1	2.35	2.3	1.85	1.68	0.95	0.03	0.21	0.21	0.04	1.53	1.73	0.11	0.17	0.4	0.96	0.61	1.24	0.58	1.11
1202	7.61	7.27	7.44	6.76	6.44	5.76	3.14	3.36	3.65	3.77	7.61	9.05	2.21	3.11	2.95	4.34	5.2	3.71	4.99	3.55		1202	3.37	2.48	2.47	2.06	1.83	1.07	0	0.24	0.22	0.07	1.59	1.89	0.18	0.21	0.46	0.98	0.86	1.53	0.74	1.37
1200	7.79	7.36	7.64	6.91	6.59	5.85	3.17	3.35	3.67	3.77	7.68	9.18	2.26	3.14	3.03	4.37	5.45	4.09	5.21	3.86		1200	3.55	2.57	2.67	2.21	1.98	1.16	0.03	0.23	0.24	0.07	1.66	2.02	0.23	0.24	0.54	1.01	1.11	1.91	0.96	1.68
1198	7.87	7.46	7.86	7.05	6.75	5.94	3.23	3.26	3.67	3.79	7.8	9.24	2.25	3.12	3.07	4.46	5.7	4.57	5.52	4.27		1198	3.63	2.67	2.89	2.35	2.14	1.25	0.09	0.14	0.24	0.09	1.78	2.08	0.22	0.22	0.58	1.1	1.36	2.39	1.27	2.09
1196	7.93	7.61	8.06	7.24	6.88	6.06	3.24	3.15	3.7	3.83	7.96	9.3	2.25	3.15	3.06	4.56	5.96	5.01	5.79	4.68		1196	3.69	2.82	3.09	2.54	2.27	1.37	0.1	0.03	0.27	0.13	1.94	2.14	0.22	0.25	0.57	1.2	1.62	2.83	1.54	2.5
1194	8.14	7.82	8.24	7.45	6.98	6.2	3.22	3.12	3.77	3.85	8.14	9.42	2.29	3.22	3.1	4.66	6.26	5.35	6.05	5.09		1194	3.9	3.03	3.27	2.75	2.37	1.51	0.08	0	0.34	0.15	2.12	2.26	0.26	0.32	0.61	1.3	1.92	3.17	1.8	2.91
1192	8.48	8.03	8.42	7.6	7.16	6.35	3.19	3.2	3.84	3.89	8.31	9.58	2.37	3.29	3.23	4.79	6.6	5.74	6.37	5.51		1192	4.24	3.24	3.45	2.9	2.55	1.66	0.05	0.08	0.41	0.19	2.29	2.42	0.34	0.39	0.74	1.43	2.26	3.56	2.12	3.33
1190	8.76	8.22	8.57	7.72	7.37	6.53	3.24	3.32	3.83	3.91	8.43	9.75	2.47	3.36	3.37	4.85	6.92	6.18	6.75	5.95		1190	4.52	3.43	3.6	3.02	2.76	1.84	0.1	0.2	0.4	0.21	2.41	2.59	0.44	0.46	0.88	1.49	2.58	4	2.5	3.77
1188	8.94	8.39	8.7	7.91	7.54	6.68	3.33	3.4	3.82	3.91	8.54	9.9	2.56	3.42	3.42	4.88	7.23	6.59	7.14	6.37		1188	4.7	3.6	3.73	3.21	2.93	1.99	0.19	0.28	0.39	0.21	2.52	2.74	0.53	0.52	0.93	1.52	2.89	4.41	2.89	4.19
1186	9.1	8.57	8.89	8.11	7.71	6.81	3.35	3.4	3.9	3.95	8.67	10.04	2.72	3.44	3.51	4.99	7.58	7.04	7.45	6.78		1186	4.86	3.78	3.92	3.41	3.1	2.12	0.21	0.28	0.47	0.25	2.65	2.88	0.69	0.54	1.02	1.63	3.24	4.86	3.2	4.6
1184	9.25	8.83	9.12	8.28	7.86	6.94	3.36	3.37	3.99	4.01	8.78	10.19	2.91	3.46	3.69	5.12	7.92	7.6	7.8	7.28		1184	5.01	4.04	4.15	3.58	3.25	2.25	0.22	0.25	0.56	0.31	2.76	3.03	0.88	0.56	1.2	1.76	3.58	5.42	3.55	5.1
1182	9.44	9.1	9.34	8.46	7.99	7.1	3.45	3.42	4.01	4.1	8.88	10.36	3.06	3.53	3.83	5.23	8.28	8.15	8.24	7.81		1182	5.2	4.31	4.37	3.76	3.38	2.41	0.31	0.3	0.58	0.4	2.86	3.2	1.03	0.63	1.34	1.87	3.94	5.97	3.99	5.63
1180	9.71	9.26	9.56	8.7	8.12	7.29	3.56	3.54	4.05	4.15	9.06	10.54	3.2	3.61	3.91	5.34	8.71	8.59	8.65	8.27		1180	5.47	4.47	4.59	4	3.51	2.6	0.42	0.42	0.62	0.45	3.04	3.38	1.17	0.71	1.42	1.98	4.37	6.41	4.4	6.09
1178	9.99	9.31	9.76	8.93	8.31	7.44	3.61	3.62	4.12	4.17	9.29	10.66	3.28	3.7	4.03	5.46	9.08	8.98	9.04	8.68		1178	5.75	4.52	4.79	4.23	3.7	2.75	0.47	0.5	0.69	0.47	3.27	3.5	1.25	0.8	1.54	2.1	4.74	6.8	4.79	6.5
1176	10.24	9.41	9.91	9.08	8.56	7.62	3.67	3.61	4.23	4.24	9.47	10.76	3.31	3.83	4.22	5.57	9.37	9.35	9.41	9.1		1176	6	4.62	4.94	4.38	3.95	2.93	0.53	0.49	0.8	0.54	3.45	3.6	1.28	0.93	1.73	2.21	5.03	7.17	5.16	6.92
1174	10.48	9.64	10.09	9.23	8.78	7.81	3.79	3.6	4.28	4.32	9.59	10.94	3.38	4	4.35	5.69	9.7	9.74	9.76	9.57		1174	6.24	4.85	5.12	4.53	4.17	3.12	0.65	0.48	0.85	0.62	3.57	3.78	1.35	1.1	1.86	2.33	5.36	7.56	5.51	7.39
1172	10.71	9.92	10.33	9.44	8.96	8	3.87	3.65	4.28	4.34	9.73	11.15	3.52	4.18	4.44	5.79	10.08	10.14	10.12	10.03		1172	6.47	5.13	5.36	4.74	4.35	3.31	0.73	0.53	0.85	0.64	3.71	3.99	1.49	1.28	1.95	2.43	5.74	7.96	5.87	7.85
1170	10.86	10.16	10.56	9.65	9.12	8.21	3.85	3.7	4.32	4.34	9.87	11.33	3.69	4.29	4.57	5.93	10.48	10.54	10.49	10.41		1170	6.62	5.37	5.59	4.95	4.51	3.52	0.71	0.58	0.89	0.64	3.85	4.17	1.66	1.39	2.08	2.57	6.14	8.36	6.24	8.23
1168	10.95	10.33	10.69	9.8	9.25	8.39	3.87	3.75	4.42	4.39	9.99	11.46	3.86	4.34	4.76	6.12	10.91	10.96	10.88	10.8		1168	6.71	5.54	5.72	5.1	4.64	3.7	0.73	0.63	0.99	0.69	3.97	4.3	1.83	1.44	2.27	2.76	6.57	8.78	6.63	8.62
1166	11.05	10.43	10.77	9.89	9.39	8.52	3.95	3.89	4.56	4.46	10.08	11.56	3.98	4.41	4.94	6.27	11.32	11.37	11.3	11.17		1166	6.81	5.64	5.8	5.19	4.78	3.83	0.81	0.77	1.13	0.76	4.06	4.4	1.95	1.51	2.45	2.91	6.98	9.19	7.05	8.99
1164	11.18	10.51	10.86	9.99	9.57	8.6	4.06	4.02	4.62	4.52	10.13	11.67	4.07	4.51	5.07	6.34	11.67	11.74	11.72	11.46		1164	6.94	5.72	5.89	5.29	4.96	3.91	0.92	0.9	1.19	0.82	4.11	4.51	2.04	1.61	2.58	2.98	7.33	9.56	7.47	9.28
1162	11.24	10.64	10.97	10.12	9.7	8.67	4.13	4.04	4.6	4.63	10.2	11.82	4.17	4.64	5.18	6.44	12.01	12.06	12.18	11.71		1162	7	5.85	6	5.42	5.09	3.98	0.99	0.92	1.17	0.93	4.18	4.66	2.14	1.74	2.69	3.08	7.67	9.88	7.93	9.53
1160	11.31	10.81	11.12	10.23	9.83	8.76	4.2	4.06	4.62	4.72	10.33	11.94	4.3	4.74	5.33	6.6	12.38	12.33	12.62	12.05		1160	7.07	6.02	6.15	5.53	5.22	4.07	1.06	0.94	1.19	1.02	4.31	4.78	2.27	1.84	2.84	3.24	8.04	10.15	8.37	9.87
1158	11.5	11.06	11.36	10.36	9.99	8.91	4.29	4.11	4.78	4.77	10.52	12.09	4.49	4.82	5.5	6.75	12.75	12.65	12.96	12.47		1158	7.26	6.27	6.39	5.66	5.38	4.22	1.15	0.99	1.35	1.07	4.5	4.93	2.46	1.92	3.01	3.39	8.41	10.47	8.71	10.29
1156	11.82	11.36	11.65	10.54	10.19	9.09	4.37	4.16	4.96	4.86	10.75	12.29	4.66	4.95	5.68	6.87	13.12	12.94	13.26	12.84		1156	7.58	6.57	6.68	5.84	5.58	4.4	1.23	1.04	1.53	1.16	4.73	5.13	2.63	2.05	3.19	3.51	8.78	10.76	9.01	10.66
1154	12.13	11.62	11.91	10.77	10.45	9.31	4.46	4.27	5.03	5.02	11.01	12.45	4.8	5.11	5.85	7.03	13.5	13.12	13.57	13.13		1154	7.89	6.83	6.94	6.07	5.84	4.62	1.32	1.15	1.6	1.32	4.99	5.29	2.77	2.21	3.36	3.67	9.16	10.94	9.32	10.95
1152	12.42	11.82	12.15	11.08	10.73	9.59	4.58	4.37	5.11	5.22	11.27	12.6	4.94	5.26	6	7.24	13.78	13.32	13.9	13.26		1152	8.18	7.03	7.18	6.38	6.12	4.9	1.44	1.25	1.68	1.52	5.25	5.44	2.91	2.36	3.51	3.88	9.44	11.14	9.65	11.08
1150	12.72	12.02	12.4	11.43	10.94	9.87	4.71	4.42	5.25	5.37	11.47	12.86	5.06	5.38	6.15	7.45	14.01	13.52	14.19	13.25		1150	8.48	7.23	7.43	6.73	6.33	5.18	1.57	1.3	1.82	1.67	5.45	5.7	3.03	2.48	3.66	4.09	9.67	11.34	9.94	11.07
1148	13	12.24	12.67	11.7	11.16	10.1	4.81	4.44	5.4	5.45	11.64	13.18	5.22	5.5	6.31	7.61	14.24	13.67	14.36	13.25		1148	8.76	7.45	7.7	7	6.55	5.41	1.67	1.32	1.97	1.75	5.62	6.02	3.19	2.6	3.82	4.25	9.9	11.49	10.11	11.07
1146	13.35	12.45	12.94	11.88	11.43	10.27	4.92	4.53	5.54	5.5	11.82	13.41	5.39	5.66	6.48	7.77	14.41	13.77	14.47	13.33		1146	9.11	7.66	7.97	7.18	6.82	5.58	1.78	1.41	2.11	1.8	5.8	6.25	3.36	2.76	3.99	4.41	10.07	11.59	10.22	11.15
1144	13.77	12.69	13.18	12.06	11.62	10.45	5.13	4.67	5.63	5.55	12	13.59	5.59	5.8	6.66	7.97	14.55	13.81	14.61	13.39		1144	9.53	7.9	8.21	7.36	7.01	5.76	1.99	1.55	2.2	1.85	5.98	6.43	3.56	2.9	4.17	4.61	10.21	11.63	10.36	11.21
1142	14.07	12.94	13.4	12.31	11.74	10.68	5.31	4.82	5.73	5.6	12.2	13.79	5.8	5.99	6.86	8.16	14.71	13.77	14.73	13.42		1142	9.83	8.15	8.43	7.61	7.13	5.99	2.17	1.7	2.3	1.9	6.18	6.63	3.77	3.09	4.37	4.8	10.37	11.59	10.48	11.24
1140	14.2	13.2	13.63	12.59	11.92	10.89	5.39	4.94	5.87	5.72	12.44	14	6	6.26	7.08	8.34	14.9	13.73	14.86	13.47		1140	9.96	8.41	8.66	7.89	7.31	6.2	2.25	1.82	2.44	2.02	6.42	6.84	3.97	3.36	4.59	4.98	10.56	11.55	10.61	11.29
1138	14.33	13.43	13.86	12.85	12.11	11.04	5.45	5.03	6.01	5.91	12.72	14.26	6.21	6.47	7.34	8.54	15.11	13.75	15.03	13.49		1138	10.09	8.64	8.89	8.15	7.5	6.35	2.31	1.91	2.58	2.21	6.7	7.1	4.18	3.57	4.85	5.18	10.77	11.57	10.78	11.31
1136	14.6	13.64	14.07	13.12	12.34	11.22	5.56	5.09	6.12	6.13	13	14.49	6.44	6.59	7.55	8.72	15.23	13.81	15.2	13.49		1136	10.36	8.85	9.1	8.42	7.73	6.53	2.42	1.97	2.69	2.43	6.98	7.33	4.41	3.69	5.06	5.36	10.89	11.63	10.95	11.31
1134	14.92	13.85	14.3	13.39	12.62	11.5	5.69	5.19	6.22	6.32	13.2	14.61	6.64	6.7	7.7	8.84	15.3	13.84	15.34	13.58		1134	10.68	9.06	9.33	8.69	8.01	6.81	2.55	2.07	2.79	2.62	7.18	7.45	4.61	3.8	5.21	5.48	10.96	11.66	11.09	11.4
1132	15.21	14.06	14.52	13.64	12.85	11.82	5.8	5.35	6.35	6.42	13.34	14.76	6.87	6.86	7.85	9.04	15.43	13.85	15.5	13.66		1132	10.97	9.27	9.55	8.94	8.24	7.13	2.66	2.23	2.92	2.72	7.32	7.6	4.84	3.96	5.36	5.68	11.09	11.67	11.25	11.48
1130	15.49	14.29	14.72	13.86	13.05	12.1	5.94	5.49	6.5	6.53	13.48	15.01	7.11	7.03	8.03	9.32	15.63	13.85	15.68	13.67		1130	11.25	9.5	9.75	9.16	8.44	7.41	2.8	2.37	3.07	2.83	7.46	7.85	5.08	4.13	5.54	5.96	11.29	11.67	11.43	11.49
1128	15.7	14.52	14.94	14.01	13.25	12.32	6.08	5.64	6.72	6.68	13.69	15.25	7.34	7.21	8.29	9.53	15.85	13.82	15.79	13.75		1128	11.46	9.73	9.97	9.31	8.64	7.63	2.94	2.52	3.29	2.98	7.67	8.09	5.31	4.31	5.8	6.17	11.51	11.64	11.54	11.57
1126	15.9	14.71	15.13	14.18	13.48	12.49	6.23	5.83	7	6.85	13.93	15.49	7.62	7.41	8.63	9.68	16.06	13.86	15.87	13.92		1126	11.66	9.92	10.16	9.48	8.87	7.8	3.09	2.71	3.57	3.15	7.91	8.33	5.59	4.51	6.14	6.32	11.72	11.68	11.62	11.74
1124	16.22	14.9	15.33	14.47	13.75	12.64	6.39	6.01	7.28	7.03	14.16	15.77	7.9	7.61	8.92	9.9	16.17	14	16.03	13.98		1124	11.98	10.11	10.36	9.77	9.14	7.95	3.25	2.89	3.85	3.33	8.14	8.61	5.87	4.71	6.43	6.54	11.83	11.82	11.78	11.8
1122	16.63	15.14	15.64	14.8	14.04	12.8	6.56	6.17	7.44	7.19	14.33	15.95	8.11	7.82	9.16	10.11	16.25	14.07	16.28	13.85		1122	12.39	10.35	10.67	10.1	9.43	8.11	3.42	3.05	4.01	3.49	8.31	8.79	6.08	4.92	6.67	6.75	11.91	11.89	12.03	11.67
1120	16.98	15.42	15.93	15.05	14.32	13.02	6.68	6.29	7.51	7.35	14.53	16.07	8.29	8.01	9.46	10.24	16.39	13.98	16.46	13.62		1120	12.74	10.63	10.96	10.35	9.71	8.33	3.54	3.17	4.08	3.65	8.51	8.91	6.26	5.11	6.97	6.88	12.05	11.8	12.21	11.44
1118	17.18	15.66	16.16	15.27	14.6	13.29	6.78	6.43	7.62	7.54	14.79	16.27	8.57	8.25	9.77	10.43	16.48	13.8	16.44	13.44		1118	12.94	10.87	11.19	10.57	9.99	8.6	3.64	3.31	4.19	3.84	8.77	9.11	6.54	5.35	7.28	7.07	12.14	11.62	12.19	11.26
1116	17.36	15.88	16.37	15.5	14.82	13.58	6.95	6.62	7.79	7.65	14.96	16.52	8.88	8.54	10.05	10.71	16.45	13.61	16.33	13.32		1116	13.12	11.09	11.4	10.8	10.21	8.89	3.81	3.5	4.36	3.95	8.94	9.36	6.85	5.64	7.56	7.35	12.11	11.43	12.08	11.14
1114	17.61	16.09	16.57	15.7	14.94	13.83	7.2	6.86	7.93	7.71	15.06	16.8	9.12	8.77	10.33	11.02	16.4	13.45	16.28	13.17		1114	13.37	11.3	11.6	11	10.33	9.14	4.06	3.74	4.5	4.01	9.04	9.64	7.09	5.87	7.84	7.66	12.06	11.27	12.03	10.99
1112	17.91	16.39	16.8	15.93	15.07	14.01	7.41	7.03	8.07	7.88	15.28	17.09	9.36	8.98	10.69	11.37	16.38	13.36	16.19	12.98		1112	13.67	11.6	11.83	11.23	10.46	9.32	4.27	3.91	4.64	4.18	9.26	9.93	7.33	6.08	8.2	8.01	12.04	11.18	11.94	10.8
1110	18.26	16.76	17.06	16.21	15.32	14.2	7.61	7.16	8.3	8.19	15.65	17.3	9.67	9.3	11.1	11.76	16.31	13.27	16.01	12.84		1110	14.02	11.97	12.09	11.51	10.71	9.51	4.47	4.04	4.87	4.49	9.63	10.14	7.64	6.4	8.61	8.4	11.97	11.09	11.76	10.66
1108	18.58	16.98	17.31	16.48	15.63	14.46	7.85	7.36	8.6	8.52	15.97	17.47	10.06	9.67	11.46	12.12	16.16	13.11	15.85	12.69		1108	14.34	12.19	12.34	11.78	11.02	9.77	4.71	4.24	5.17	4.82	9.95	10.31	8.03	6.77	8.97	8.76	11.82	10.93	11.6	10.51
1106	18.75	17.14	17.5	16.73	15.95	14.71	8.09	7.6	8.84	8.81	16.15	17.78	10.5	9.98	11.84	12.45	15.94	12.94	15.78	12.44		1106	14.51	12.35	12.53	12.03	11.34	10.02	4.95	4.48	5.41	5.11	10.13	10.62	8.47	7.08	9.35	9.09	11.6	10.76	11.53	10.26
1104	18.9	17.37	17.68	16.91	16.19	14.88	8.28	7.76	9.04	9.02	16.33	18.13	10.94	10.27	12.29	12.82	15.7	12.79	15.65	12.13		1104	14.66	12.58	12.71	12.21	11.58	10.19	5.14	4.64	5.61	5.32	10.31	10.97	8.91	7.37	9.8	9.46	11.36	10.61	11.4	9.95
1102	19.12	17.59	17.86	17.05	16.33	15.09	8.43	7.89	9.25	9.18	16.59	18.33	11.44	10.61	12.73	13.22	15.52	12.65	15.43	11.88		1102	14.88	12.8	12.89	12.35	11.72	10.4	5.29	4.77	5.82	5.48	10.57	11.17	9.41	7.71	10.24	9.86	11.18	10.47	11.18	9.7
1100	19.36	17.77	18.07	17.25	16.43	15.35	8.62	8.12	9.5	9.36	16.75	18.48	11.97	11.02	13.18	13.58	15.37	12.45	15.17	11.74		1100	15.12	12.98	13.1	12.55	11.82	10.66	5.48	5	6.07	5.66	10.73	11.32	9.94	8.12	10.69	10.22	11.03	10.27	10.92	9.56
1098	19.64	18.01	18.34	17.51	16.61	15.55	8.87	8.49	9.8	9.57	16.79	18.71	12.43	11.44	13.63	13.9	15.18	12.2	14.88	11.61		1098	15.4	13.22	13.37	12.81	12	10.86	5.73	5.37	6.37	5.87	10.77	11.55	10.4	8.54	11.14	10.54	10.84	10.02	10.63	9.43
1096	19.93	18.27	18.52	17.76	16.81	15.71	9.17	8.82	10.14	9.85	16.96	18.91	12.81	11.84	14.08	14.28	14.93	11.97	14.66	11.42		1096	15.69	13.48	13.55	13.06	12.2	11.02	6.03	5.7	6.71	6.15	10.94	11.75	10.78	8.94	11.59	10.92	10.59	9.79	10.41	9.24
1094	20.11	18.43	18.64	17.94	17.04	15.96	9.51	9.08	10.5	10.16	17.21	19.04	13.19	12.29	14.52	14.73	14.7	11.86	14.55	11.25		1094	15.87	13.64	13.67	13.24	12.43	11.27	6.37	5.96	7.07	6.46	11.19	11.88	11.16	9.39	12.03	11.37	10.36	9.68	10.3	9.07
1092	20.24	18.48	18.8	18.14	17.32	16.28	9.85	9.33	10.8	10.43	17.4	19.26	13.66	12.75	14.96	15.18	14.56	11.79	14.42	11.16		1092	16	13.69	13.83	13.44	12.71	11.59	6.71	6.21	7.37	6.73	11.38	12.1	11.63	9.85	12.47	11.82	10.22	9.61	10.17	8.98
1090	20.42	18.6	19.02	18.37	17.55	16.52	10.12	9.6	10.99	10.68	17.48	19.54	14.12	13.12	15.4	15.55	14.46	11.69	14.25	11.13		1090	16.18	13.81	14.05	13.67	12.94	11.83	6.98	6.48	7.56	6.98	11.46	12.38	12.09	10.22	12.91	12.19	10.12	9.51	10	8.95
1088	20.62	18.81	19.21	18.52	17.64	16.66	10.36	9.91	11.2	10.94	17.57	19.74	14.48	13.42	15.76	15.89	14.38	11.65	14.12	11.04		1088	16.38	14.02	14.24	13.82	13.03	11.97	7.22	6.79	7.77	7.24	11.55	12.58	12.45	10.52	13.27	12.53	10.04	9.47	9.87	8.86
1086	20.74	19.01	19.37	18.66	17.74	16.76	10.61	10.18	11.52	11.17	17.79	19.88	14.84	13.72	16.12	16.26	14.35	11.73	14.07	10.93		1086	16.5	14.22	14.4	13.96	13.13	12.07	7.47	7.06	8.09	7.47	11.77	12.72	12.81	10.82	13.63	12.9	10.01	9.55	9.82	8.75
1084	20.8	19.17	19.55	18.87	18	16.87	10.83	10.39	11.87	11.46	18.06	20	15.24	14.09	16.62	16.61	14.36	11.92	14.11	10.95		1084	16.56	14.38	14.58	14.17	13.39	12.18	7.69	7.27	8.44	7.76	12.04	12.84	13.21	11.19	14.13	13.25	10.02	9.74	9.86	8.77
1082	20.99	19.31	19.72	19.07	18.27	17.07	11.05	10.68	12.1	11.85	18.26	20.16	15.68	14.49	17.12	16.96	14.4	12.11	14.19	11.11		1082	16.75	14.52	14.75	14.37	13.66	12.38	7.91	7.56	8.67	8.15	12.24	13	13.65	11.59	14.63	13.6	10.06	9.93	9.94	8.93
1080	21.31	19.39	19.84	19.24	18.4	17.31	11.36	11.02	12.36	12.17	18.36	20.44	16.14	14.9	17.49	17.3	14.53	12.22	14.27	11.33		1080	17.07	14.6	14.87	14.54	13.79	12.62	8.22	7.9	8.93	8.47	12.34	13.28	14.11	12	15	13.94	10.19	10.04	10.02	9.15
1078	21.5	19.48	19.95	19.42	18.45	17.48	11.74	11.33	12.7	12.36	18.4	20.69	16.54	15.28	17.8	17.63	14.76	12.36	14.4	11.56		1078	17.26	14.69	14.98	14.72	13.84	12.79	8.6	8.21	9.27	8.66	12.38	13.53	14.51	12.38	15.31	14.27	10.42	10.18	10.15	9.38
1076	21.51	19.64	20.07	19.57	18.53	17.59	12.02	11.55	13.01	12.62	18.53	20.85	16.92	15.61	18.1	17.99	15.03	12.59	14.69	11.85		1076	17.27	14.85	15.1	14.87	13.92	12.9	8.88	8.43	9.58	8.92	12.51	13.69	14.89	12.71	15.61	14.63	10.69	10.41	10.44	9.67
1074	21.51	19.77	20.19	19.64	18.66	17.82	12.18	11.75	13.23	12.97	18.76	21.02	17.25	15.88	18.4	18.3	15.3	12.9	15.12	12.26		1074	17.27	14.98	15.22	14.94	14.05	13.13	9.04	8.63	9.8	9.27	12.74	13.86	15.22	12.98	15.91	14.94	10.96	10.72	10.87	10.08
1072	21.62	19.89	20.25	19.67	18.74	18.06	12.35	12.03	13.49	13.3	18.92	21.18	17.53	16.15	18.62	18.5	15.6	13.28	15.56	12.67		1072	17.38	15.1	15.28	14.97	14.13	13.37	9.21	8.91	10.06	9.6	12.9	14.02	15.5	13.25	16.13	15.14	11.26	11.1	11.31	10.49
1070	21.71	19.97	20.29	19.75	18.79	18.16	12.58	12.29	13.73	13.51	19.03	21.3	17.82	16.42	18.82	18.7	15.95	13.74	15.88	13.02		1070	17.47	15.18	15.32	15.05	14.18	13.47	9.44	9.17	10.3	9.81	13.01	14.14	15.79	13.52	16.33	15.34	11.61	11.56	11.63	10.84
1068	21.61	19.98	20.36	19.83	18.85	18.2	12.85	12.49	13.86	13.66	19.19	21.38	18.07	16.65	19.1	18.98	16.31	14.2	16.16	13.42		1068	17.37	15.19	15.39	15.13	14.24	13.51	9.71	9.37	10.43	9.96	13.17	14.22	16.04	13.75	16.61	15.62	11.97	12.02	11.91	11.24
1066	21.41	19.97	20.35	19.88	18.91	18.25	13.1	12.68	14.04	13.87	19.25	21.46	18.29	16.9	19.34	19.2	16.67	14.63	16.53	13.85		1066	17.17	15.18	15.38	15.18	14.3	13.56	9.96	9.56	10.61	10.17	13.23	14.3	16.26	14	16.85	15.84	12.33	12.45	12.28	11.67
1064	21.21	20.03	20.25	19.89	18.91	18.35	13.31	12.92	14.33	14.1	19.16	21.49	18.45	17.19	19.55	19.3	17.07	15.07	16.91	14.27		1064	16.97	15.24	15.28	15.19	14.3	13.66	10.17	9.8	10.9	10.4	13.14	14.33	16.42	14.29	17.06	15.94	12.73	12.89	12.66	12.09
1062	21.03	20.07	20.21	19.83	18.86	18.37	13.48	13.18	14.55	14.29	19.12	21.38	18.57	17.38	19.75	19.38	17.48	15.51	17.32	14.68		1062	16.79	15.28	15.24	15.13	14.25	13.68	10.34	10.06	11.12	10.59	13.1	14.22	16.54	14.48	17.26	16.02	13.14	13.33	13.07	12.5
1060	20.88	20.01	20.23	19.69	18.82	18.31	13.62	13.4	14.66	14.46	19.13	21.31	18.73	17.53	19.9	19.56	17.94	15.92	17.76	15.06		1060	16.64	15.22	15.26	14.99	14.21	13.62	10.48	10.28	11.23	10.76	13.11	14.15	16.7	14.63	17.41	16.2	13.6	13.74	13.51	12.88
1058	20.75	19.92	20.2	19.59	18.82	18.29	13.76	13.57	14.87	14.64	19.08	21.42	18.97	17.74	20.02	19.79	18.44	16.32	18.2	15.45		1058	16.51	15.13	15.23	14.89	14.21	13.6	10.62	10.45	11.44	10.94	13.06	14.26	16.94	14.84	17.53	16.43	14.1	14.14	13.95	13.27
1056	20.69	19.81	20.15	19.56	18.83	18.28	13.95	13.74	15.11	14.81	19.05	21.52	19.12	17.92	20.08	19.9	18.86	16.72	18.63	15.91		1056	16.45	15.02	15.18	14.86	14.22	13.59	10.81	10.62	11.68	11.11	13.03	14.36	17.09	15.02	17.59	16.54	14.52	14.54	14.38	13.73
1054	20.71	19.68	20.11	19.55	18.79	18.27	14.13	13.94	15.25	14.99	19.02	21.57	19.19	18.04	20.09	19.92	19.2	17.16	19.06	16.43		1054	16.47	14.89	15.14	14.85	14.18	13.58	10.99	10.82	11.82	11.29	13	14.41	17.16	15.14	17.6	16.56	14.86	14.98	14.81	14.25
1052	20.67	19.68	20.03	19.53	18.75	18.34	14.32	14.2	15.37	15.19	18.99	21.59	19.25	18.14	20.18	19.97	19.62	17.68	19.48	16.89		1052	16.43	14.89	15.06	14.83	14.14	13.65	11.18	11.08	11.94	11.49	12.97	14.43	17.22	15.24	17.69	16.61	15.28	15.5	15.23	14.71
1050	20.52	19.72	20.01	19.57	18.83	18.44	14.52	14.51	15.52	15.42	19.03	21.56	19.35	18.22	20.27	20.04	20.11	18.2	19.9	17.28		1050	16.28	14.93	15.04	14.87	14.22	13.75	11.38	11.39	12.09	11.72	13.01	14.4	17.32	15.32	17.78	16.68	15.77	16.02	15.65	15.1
1048	20.42	19.7	20.13	19.62	18.93	18.48	14.64	14.72	15.69	15.65	19.13	21.56	19.47	18.3	20.27	20.16	20.55	18.62	20.36	17.74		1048	16.18	14.91	15.16	14.92	14.32	13.79	11.5	11.6	12.26	11.95	13.11	14.4	17.44	15.4	17.78	16.8	16.21	16.44	16.11	15.56
1046	20.4	19.69	20.19	19.62	18.95	18.49	14.77	14.84	15.89	15.9	19.25	21.65	19.51	18.44	20.29	20.3	20.97	19.02	20.85	18.23		1046	16.16	14.9	15.22	14.92	14.34	13.8	11.63	11.72	12.46	12.2	13.23	14.49	17.48	15.54	17.8	16.94	16.63	16.84	16.6	16.05
1044	20.3	19.73	20.16	19.56	18.97	18.53	14.99	15.01	16.15	16.14	19.34	21.7	19.48	18.56	20.32	20.36	21.44	19.44	21.25	18.7		1044	16.06	14.94	15.19	14.86	14.36	13.84	11.85	11.89	12.72	12.44	13.32	14.54	17.45	15.66	17.83	17	17.1	17.26	17	16.52
1042	20.25	19.73	20.17	19.58	19.02	18.58	15.17	15.2	16.41	16.42	19.35	21.66	19.5	18.59	20.38	20.37	21.92	19.8	21.55	19.11		1042	16.01	14.94	15.2	14.88	14.41	13.89	12.03	12.08	12.98	12.72	13.33	14.5	17.47	15.69	17.89	17.01	17.58	17.62	17.3	16.93
1040	20.29	19.79	20.15	19.7	19.1	18.69	15.3	15.39	16.6	16.7	19.34	21.64	19.57	18.66	20.47	20.42	22.35	20.13	21.89	19.43		1040	16.05	15	15.18	15	14.49	14	12.16	12.27	13.17	13	13.32	14.48	17.54	15.76	17.98	17.06	18.01	17.95	17.64	17.25
1038	20.32	19.91	20.13	19.79	19.17	18.87	15.47	15.65	16.75	16.89	19.4	21.65	19.62	18.83	20.47	20.48	22.68	20.43	22.24	19.72		1038	16.08	15.12	15.16	15.09	14.56	14.18	12.33	12.53	13.32	13.19	13.38	14.49	17.59	15.93	17.98	17.12	18.34	18.25	17.99	17.54
1036	20.44	19.94	20.16	19.81	19.26	18.98	15.67	15.95	16.95	17.07	19.47	21.68	19.68	18.96	20.45	20.57	22.95	20.71	22.58	20.05		1036	16.2	15.15	15.19	15.11	14.65	14.29	12.53	12.83	13.52	13.37	13.45	14.52	17.65	16.06	17.96	17.21	18.61	18.53	18.33	17.87
1034	20.58	19.96	20.19	19.87	19.32	19.03	15.87	16.21	17.21	17.33	19.51	21.82	19.77	19.02	20.47	20.7	23.25	21.04	23	20.36		1034	16.34	15.17	15.22	15.17	14.71	14.34	12.73	13.09	13.78	13.63	13.49	14.66	17.74	16.12	17.98	17.34	18.91	18.86	18.75	18.18
1032	20.59	20.05	20.23	19.99	19.38	19.11	16.12	16.43	17.46	17.63	19.53	22.02	19.84	19.1	20.48	20.81	23.48	21.41	23.42	20.58		1032	16.35	15.26	15.26	15.29	14.77	14.42	12.98	13.31	14.03	13.93	13.51	14.86	17.81	16.2	17.99	17.45	19.14	19.23	19.17	18.4
1030	20.63	20.08	20.29	20.08	19.47	19.2	16.44	16.61	17.79	17.93	19.53	22.07	19.98	19.21	20.53	20.89	23.72	21.72	23.7	20.76		1030	16.39	15.29	15.32	15.38	14.86	14.51	13.3	13.49	14.36	14.23	13.51	14.91	17.95	16.31	18.04	17.53	19.38	19.54	19.45	18.58
1028	20.62	20.06	20.32	20.06	19.55	19.26	16.75	16.87	18.16	18.23	19.53	22.03	20.15	19.34	20.66	20.96	24.02	21.91	23.89	20.99		1028	16.38	15.27	15.35	15.36	14.94	14.57	13.61	13.75	14.73	14.53	13.51	14.87	18.12	16.44	18.17	17.6	19.68	19.73	19.64	18.81
1026	20.54	20.12	20.35	19.99	19.57	19.26	17.02	17.19	18.52	18.53	19.56	22.06	20.23	19.55	20.75	21.07	24.33	21.99	24.08	21.24		1026	16.3	15.33	15.38	15.29	14.96	14.57	13.88	14.07	15.09	14.83	13.54	14.9	18.2	16.65	18.26	17.71	19.99	19.81	19.83	19.06
1024	20.56	20.17	20.4	20	19.55	19.28	17.34	17.46	18.85	18.89	19.63	22.2	20.26	19.76	20.84	21.22	24.58	22.08	24.24	21.39		1024	16.32	15.38	15.43	15.3	14.94	14.59	14.2	14.34	15.42	15.19	13.61	15.04	18.23	16.86	18.35	17.86	20.24	19.9	19.99	19.21
1022	20.62	20.16	20.41	20.06	19.62	19.37	17.68	17.74	19.16	19.3	19.73	22.33	20.33	19.89	20.98	21.33	24.68	22.24	24.39	21.46		1022	16.38	15.37	15.44	15.36	15.01	14.68	14.54	14.62	15.73	15.6	13.71	15.17	18.3	16.99	18.49	17.97	20.34	20.06	20.14	19.28
1020	20.61	20.16	20.43	20.06	19.74	19.49	17.97	18.11	19.54	19.69	19.8	22.38	20.5	20.04	21.13	21.42	24.73	22.37	24.54	21.59		1020	16.37	15.37	15.46	15.36	15.13	14.8	14.83	14.99	16.11	15.99	13.78	15.22	18.47	17.14	18.64	18.06	20.39	20.19	20.29	19.41
1018	20.55	20.21	20.47	20.04	19.82	19.59	18.25	18.48	19.96	20.07	19.84	22.39	20.72	20.25	21.24	21.52	24.88	22.43	24.68	21.79		1018	16.31	15.42	15.5	15.34	15.21	14.9	15.11	15.36	16.53	16.37	13.82	15.23	18.69	17.35	18.75	18.16	20.54	20.25	20.43	19.61
1016	20.52	20.27	20.49	20.09	19.88	19.6	18.56	18.86	20.33	20.41	19.86	22.4	20.86	20.46	21.28	21.55	25.01	22.51	24.79	21.96		1016	16.28	15.48	15.52	15.39	15.27	14.91	15.42	15.74	16.9	16.71	13.84	15.24	18.83	17.56	18.79	18.19	20.67	20.33	20.54	19.78
1014	20.59	20.28	20.52	20.19	19.9	19.6	18.87	19.22	20.64	20.71	19.88	22.39	21	20.59	21.34	21.64	25.06	22.6	24.92	22.04		1014	16.35	15.49	15.55	15.49	15.29	14.91	15.73	16.1	17.21	17.01	13.86	15.23	18.97	17.69	18.85	18.28	20.72	20.42	20.67	19.86
1012	20.68	20.27	20.53	20.27	19.93	19.64	19.2	19.52	20.93	21.03	19.9	22.39	21.18	20.63	21.48	21.86	25.11	22.72	25.11	22.1		1012	16.44	15.48	15.56	15.57	15.32	14.95	16.06	16.4	17.5	17.33	13.88	15.23	19.15	17.73	18.99	18.5	20.77	20.54	20.86	19.92
1010	20.67	20.2	20.54	20.31	20	19.73	19.52	19.8	21.23	21.41	19.96	22.45	21.32	20.71	21.63	22.04	25.25	22.86	25.27	22.26		1010	16.43	15.41	15.57	15.61	15.39	15.04	16.38	16.68	17.8	17.71	13.94	15.29	19.29	17.81	19.14	18.68	20.91	20.68	21.02	20.08
1008	20.63	20.23	20.58	20.34	20.02	19.82	19.77	20.09	21.53	21.76	20.06	22.51	21.41	20.86	21.71	22.12	25.43	22.91	25.36	22.48		1008	16.39	15.44	15.61	15.64	15.41	15.13	16.63	16.97	18.1	18.06	14.04	15.35	19.38	17.96	19.22	18.76	21.09	20.73	21.11	20.3
1006	20.69	20.44	20.65	20.39	19.97	19.87	19.96	20.37	21.81	22.05	20.14	22.5	21.47	20.99	21.76	22.17	25.6	22.98	25.45	22.66		1006	16.45	15.65	15.68	15.69	15.36	15.18	16.82	17.25	18.38	18.35	14.12	15.34	19.44	18.09	19.27	18.81	21.26	20.8	21.2	20.48
1004	20.8	20.59	20.76	20.46	19.99	19.91	20.14	20.53	22.14	22.33	20.17	22.52	21.49	21.11	21.86	22.23	25.79	23.19	25.59	22.83		1004	16.56	15.8	15.79	15.76	15.38	15.22	17	17.41	18.71	18.63	14.15	15.36	19.46	18.21	19.37	18.87	21.45	21.01	21.34	20.65
1002	20.84	20.6	20.85	20.52	20.06	19.96	20.34	20.69	22.45	22.6	20.2	22.62	21.57	21.23	21.98	22.37	25.97	23.43	25.8	23.01		1002	16.6	15.81	15.88	15.82	15.45	15.27	17.2	17.57	19.02	18.9	14.18	15.46	19.54	18.33	19.49	19.01	21.63	21.25	21.55	20.83
1000	20.82	20.63	20.83	20.56	20.1	20.03	20.56	20.97	22.67	22.82	20.19	22.65	21.74	21.39	22.06	22.59	26.11	23.57	26.03	23.18		1000	16.58	15.84	15.86	15.86	15.49	15.34	17.42	17.85	19.24	19.12	14.17	15.49	19.71	18.49	19.57	19.23	21.77	21.39	21.78	21
998	20.75	20.72	20.75	20.56	20.18	20.11	20.78	21.26	22.85	23.03	20.23	22.65	21.91	21.64	22.17	22.76	26.25	23.7	26.28	23.41		998	16.51	15.93	15.78	15.86	15.57	15.42	17.64	18.14	19.42	19.33	14.21	15.49	19.88	18.74	19.68	19.4	21.91	21.52	22.03	21.23
996	20.62	20.73	20.68	20.52	20.29	20.17	20.98	21.45	23.08	23.35	20.31	22.7	21.99	21.89	22.3	22.76	26.45	23.91	26.57	23.73		996	16.38	15.94	15.71	15.82	15.68	15.48	17.84	18.33	19.65	19.65	14.29	15.54	19.96	18.99	19.81	19.4	22.11	21.73	22.32	21.55
994	20.61	20.66	20.64	20.47	20.34	20.18	21.21	21.63	23.36	23.69	20.35	22.8	22.01	22.01	22.4	22.75	26.74	24.14	26.8	23.98		994	16.37	15.87	15.67	15.77	15.73	15.49	18.07	18.51	19.93	19.99	14.33	15.64	19.98	19.11	19.91	19.39	22.4	21.96	22.55	21.8
992	20.72	20.64	20.65	20.47	20.35	20.15	21.49	21.84	23.63	23.97	20.42	22.88	22.12	22.07	22.47	22.87	27.01	24.31	26.93	24.1		992	16.48	15.85	15.68	15.77	15.74	15.46	18.35	18.72	20.2	20.27	14.4	15.72	20.09	19.17	19.98	19.51	22.67	22.13	22.68	21.92
990	20.76	20.67	20.69	20.53	20.29	20.17	21.66	22.05	23.91	24.2	20.42	22.83	22.3	22.21	22.61	23.03	27.2	24.44	27.08	24.27		990	16.52	15.88	15.72	15.83	15.68	15.48	18.52	18.93	20.48	20.5	14.4	15.67	20.27	19.31	20.12	19.67	22.86	22.26	22.83	22.09
988	20.7	20.67	20.72	20.55	20.25	20.22	21.76	22.28	24.18	24.4	20.33	22.7	22.51	22.4	22.82	23.17	27.36	24.52	27.27	24.43		988	16.46	15.88	15.75	15.85	15.64	15.53	18.62	19.16	20.75	20.7	14.31	15.54	20.48	19.5	20.33	19.81	23.02	22.34	23.02	22.25
986	20.72	20.69	20.8	20.61	20.34	20.24	22.01	22.54	24.42	24.64	20.39	22.67	22.69	22.51	22.98	23.31	27.47	24.6	27.39	24.47		986	16.48	15.9	15.83	15.91	15.73	15.55	18.87	19.42	20.99	20.94	14.37	15.51	20.66	19.61	20.49	19.95	23.13	22.42	23.14	22.29
984	20.85	20.78	20.93	20.74	20.49	20.31	22.35	22.79	24.65	24.88	20.54	22.74	22.79	22.55	23.08	23.47	27.5	24.67	27.45	24.49		984	16.61	15.99	15.96	16.04	15.88	15.62	19.21	19.67	21.22	21.18	14.52	15.58	20.76	19.65	20.59	20.11	23.16	22.49	23.2	22.31
982	21	20.86	21	20.82	20.6	20.46	22.59	23.01	24.93	25.16	20.54	22.75	22.91	22.66	23.21	23.66	27.54	24.72	27.55	24.63		982	16.76	16.07	16.03	16.12	15.99	15.77	19.45	19.89	21.5	21.46	14.52	15.59	20.88	19.76	20.72	20.3	23.2	22.54	23.3	22.45
980	21.07	20.91	20.99	20.86	20.71	20.64	22.77	23.24	25.22	25.49	20.5	22.73	23.11	22.85	23.37	23.79	27.63	24.81	27.73	24.83		980	16.83	16.12	16.02	16.16	16.1	15.95	19.63	20.12	21.79	21.79	14.48	15.57	21.08	19.95	20.88	20.43	23.29	22.63	23.48	22.65
978	21.02	20.94	20.95	20.9	20.82	20.76	23	23.49	25.47	25.77	20.53	22.73	23.3	22.99	23.54	23.9	27.77	25.02	28.02	25.07		978	16.78	16.15	15.98	16.2	16.21	16.07	19.86	20.37	22.04	22.07	14.51	15.57	21.27	20.09	21.05	20.54	23.43	22.84	23.77	22.89
976	20.89	20.99	20.96	20.93	20.84	20.8	23.28	23.79	25.73	26.04	20.58	22.76	23.48	23.11	23.68	24.02	28.12	25.36	28.42	25.48		976	16.65	16.2	15.99	16.23	16.23	16.11	20.14	20.67	22.3	22.34	14.56	15.6	21.45	20.21	21.19	20.66	23.78	23.18	24.17	23.3
974	20.88	21.09	21.05	20.93	20.78	20.84	23.54	24.05	26	26.28	20.64	22.85	23.68	23.33	23.8	24.16	28.66	25.85	28.93	26.09		974	16.64	16.3	16.08	16.23	16.17	16.15	20.4	20.93	22.57	22.58	14.62	15.69	21.65	20.43	21.31	20.8	24.32	23.67	24.68	23.91
972	21	21.16	21.15	20.93	20.76	20.89	23.72	24.21	26.23	26.51	20.69	22.94	23.98	23.6	24.01	24.37	29.25	26.46	29.58	26.84		972	16.76	16.37	16.18	16.23	16.15	16.2	20.58	21.09	22.8	22.81	14.67	15.78	21.95	20.7	21.52	21.01	24.91	24.28	25.33	24.66
970	21.01	21.12	21.22	20.97	20.83	20.85	23.86	24.36	26.45	26.8	20.76	22.95	24.31	23.84	24.32	24.6	29.87	27.12	30.29	27.59		970	16.77	16.33	16.25	16.27	16.22	16.16	20.72	21.24	23.02	23.1	14.74	15.79	22.28	20.94	21.83	21.24	25.53	24.94	26.04	25.41
968	20.95	21.15	21.22	21.03	20.98	20.77	24.07	24.57	26.69	27.08	20.89	22.98	24.52	24.06	24.63	24.79	30.44	27.73	30.91	28.25		968	16.71	16.36	16.25	16.33	16.37	16.08	20.93	21.45	23.26	23.38	14.87	15.82	22.49	21.16	22.14	21.43	26.1	25.55	26.66	26.07
966	20.94	21.28	21.23	21.03	21.08	20.82	24.33	24.75	26.91	27.33	20.99	23.03	24.71	24.25	24.9	24.96	30.97	28.28	31.45	28.83		966	16.7	16.49	16.26	16.33	16.47	16.13	21.19	21.63	23.48	23.63	14.97	15.87	22.68	21.35	22.41	21.6	26.63	26.1	27.2	26.65
964	20.95	21.34	21.27	21.01	21.04	20.85	24.56	24.93	27.18	27.5	21.05	23.03	24.91	24.46	25.1	25.21	31.47	28.8	32	29.4		964	16.71	16.55	16.3	16.31	16.43	16.16	21.42	21.81	23.75	23.8	15.03	15.87	22.88	21.56	22.61	21.85	27.13	26.62	27.75	27.22
962	21.02	21.37	21.28	21	21	20.85	24.76	25.18	27.42	27.62	21.16	22.99	25.13	24.67	25.26	25.4	31.95	29.26	32.56	29.94		962	16.78	16.58	16.31	16.3	16.39	16.16	21.62	22.06	23.99	23.92	15.14	15.83	23.1	21.77	22.77	22.04	27.61	27.08	28.31	27.76
960	21.09	21.35	21.29	21.03	21.08	20.97	24.88	25.43	27.61	27.79	21.28	22.98	25.32	24.85	25.42	25.52	32.4	29.67	33.09	30.46		960	16.85	16.56	16.32	16.33	16.47	16.28	21.74	22.31	24.18	24.09	15.26	15.82	23.29	21.95	22.93	22.16	28.06	27.49	28.84	28.28
958	21.05	21.34	21.3	21.12	21.13	21.13	24.96	25.59	27.84	28.03	21.3	22.97	25.48	25.03	25.58	25.67	32.77	30.06	33.53	30.92		958	16.81	16.55	16.33	16.42	16.52	16.44	21.82	22.47	24.41	24.33	15.28	15.81	23.45	22.13	23.09	22.31	28.43	27.88	29.28	28.74
956	21	21.34	21.35	21.18	21.08	21.16	25.09	25.76	28.03	28.26	21.34	22.98	25.66	25.16	25.71	25.79	33.07	30.48	33.88	31.28		956	16.76	16.55	16.38	16.48	16.47	16.47	21.95	22.64	24.6	24.56	15.32	15.82	23.63	22.26	23.22	22.43	28.73	28.3	29.63	29.1
954	20.98	21.33	21.45	21.16	21.07	21.13	25.26	25.9	28.16	28.41	21.46	23.1	25.84	25.19	25.79	25.85	33.39	30.89	34.18	31.6		954	16.74	16.54	16.48	16.46	16.46	16.44	22.12	22.78	24.73	24.71	15.44	15.94	23.81	22.29	23.3	22.49	29.05	28.71	29.93	29.42
952	20.99	21.3	21.51	21.13	21.13	21.15	25.4	25.99	28.27	28.52	21.57	23.26	25.93	25.21	25.84	25.88	33.67	31.14	34.41	31.81		952	16.75	16.51	16.54	16.43	16.52	16.46	22.26	22.87	24.84	24.82	15.55	16.1	23.9	22.31	23.35	22.52	29.33	28.96	30.16	29.63
950	21.04	21.33	21.45	21.11	21.19	21.24	25.53	26.13	28.41	28.64	21.63	23.28	25.95	25.25	25.83	25.92	33.81	31.27	34.57	31.94		950	16.8	16.54	16.48	16.41	16.58	16.55	22.39	23.01	24.98	24.94	15.61	16.12	23.92	22.35	23.34	22.56	29.47	29.09	30.32	29.76
948	21.01	21.41	21.31	21.07	21.19	21.32	25.68	26.28	28.55	28.74	21.67	23.23	25.89	25.27	25.83	25.96	33.86	31.34	34.76	32.11		948	16.77	16.62	16.34	16.37	16.58	16.63	22.54	23.16	25.12	25.04	15.65	16.07	23.86	22.37	23.34	22.6	29.52	29.16	30.51	29.93
946	21	21.43	21.25	21.01	21.2	21.34	25.82	26.37	28.65	28.84	21.7	23.17	25.8	25.27	25.86	25.93	33.94	31.37	34.94	32.27		946	16.76	16.64	16.28	16.31	16.59	16.65	22.68	23.25	25.22	25.14	15.68	16.01	23.77	22.37	23.37	22.57	29.6	29.19	30.69	30.09
944	21.12	21.36	21.27	20.97	21.28	21.3	25.9	26.44	28.7	28.97	21.72	23.11	25.77	25.29	25.81	25.83	34.09	31.38	35.07	32.35		944	16.88	16.57	16.3	16.27	16.67	16.61	22.76	23.32	25.27	25.27	15.7	15.95	23.74	22.39	23.32	22.47	29.75	29.2	30.82	30.17
942	21.15	21.31	21.25	20.97	21.27	21.19	25.96	26.53	28.77	29.08	21.73	23.15	25.75	25.29	25.7	25.75	34.21	31.39	35.16	32.37		942	16.91	16.52	16.28	16.27	16.66	16.5	22.82	23.41	25.34	25.38	15.71	15.99	23.72	22.39	23.21	22.39	29.87	29.21	30.91	30.19
940	20.98	21.37	21.16	20.98	21.21	21.13	26.07	26.65	28.84	29.14	21.74	23.26	25.68	25.27	25.63	25.75	34.25	31.44	35.27	32.38		940	16.74	16.58	16.19	16.28	16.6	16.44	22.93	23.53	25.41	25.44	15.72	16.1	23.65	22.37	23.14	22.39	29.91	29.26	31.02	30.2
938	20.81	21.43	21.08	20.95	21.24	21.21	26.22	26.76	28.89	29.19	21.73	23.29	25.58	25.23	25.56	25.8	34.33	31.51	35.45	32.43		938	16.57	16.64	16.11	16.25	16.63	16.52	23.08	23.64	25.46	25.49	15.71	16.13	23.55	22.33	23.07	22.44	29.99	29.33	31.2	30.25
936	20.78	21.36	21.04	20.9	21.33	21.28	26.32	26.85	28.97	29.26	21.76	23.25	25.46	25.17	25.44	25.77	34.45	31.61	35.61	32.52		936	16.54	16.57	16.07	16.2	16.72	16.59	23.18	23.73	25.54	25.56	15.74	16.09	23.43	22.27	22.95	22.41	30.11	29.43	31.36	30.34
934	20.73	21.34	21.06	20.87	21.32	21.3	26.36	26.91	29.07	29.36	21.85	23.17	25.33	25.08	25.29	25.6	34.53	31.71	35.61	32.56		934	16.49	16.55	16.09	16.17	16.71	16.61	23.22	23.79	25.64	25.66	15.83	16.01	23.3	22.18	22.8	22.24	30.19	29.53	31.36	30.38
932	20.64	21.41	21.11	20.86	21.23	21.32	26.4	27.02	29.15	29.5	21.9	23.12	25.16	24.92	25.15	25.42	34.55	31.75	35.54	32.56		932	16.4	16.62	16.14	16.16	16.62	16.63	23.26	23.9	25.72	25.8	15.88	15.96	23.13	22.02	22.66	22.06	30.21	29.57	31.29	30.38
930	20.63	21.37	21.14	20.9	21.18	21.34	26.48	27.14	29.27	29.64	21.89	23.15	25	24.77	25	25.3	34.51	31.72	35.54	32.58		930	16.39	16.58	16.17	16.2	16.57	16.65	23.34	24.02	25.84	25.94	15.87	15.99	22.97	21.87	22.51	21.94	30.17	29.54	31.29	30.4
928	20.6	21.28	21.13	20.98	21.23	21.33	26.59	27.21	29.39	29.72	21.87	23.16	24.89	24.69	24.77	25.26	34.44	31.58	35.55	32.52		928	16.36	16.49	16.16	16.28	16.62	16.64	23.45	24.09	25.96	26.02	15.85	16	22.86	21.79	22.28	21.9	30.1	29.4	31.3	30.34
926	20.54	21.25	21.08	20.99	21.26	21.29	26.71	27.29	29.45	29.75	21.87	23.15	24.79	24.64	24.52	25.2	34.37	31.4	35.46	32.31		926	16.3	16.46	16.11	16.29	16.65	16.6	23.57	24.17	26.02	26.05	15.85	15.99	22.76	21.74	22.03	21.84	30.03	29.22	31.21	30.13
924	20.53	21.21	21.07	20.9	21.23	21.3	26.78	27.43	29.48	29.78	21.9	23.14	24.69	24.55	24.38	25.06	34.25	31.31	35.29	32.03		924	16.29	16.42	16.1	16.2	16.62	16.61	23.64	24.31	26.05	26.08	15.88	15.98	22.66	21.65	21.89	21.7	29.91	29.13	31.04	29.85
922	20.52	21.14	21.08	20.77	21.26	21.32	26.82	27.55	29.53	29.8	21.93	23.03	24.61	24.44	24.34	24.95	34.06	31.2	35.12	31.72		922	16.28	16.35	16.11	16.07	16.65	16.63	23.68	24.43	26.1	26.1	15.91	15.87	22.58	21.54	21.85	21.59	29.72	29.02	30.87	29.54
920	20.41	21.13	21.05	20.73	21.26	21.27	26.87	27.62	29.62	29.87	21.93	22.92	24.51	24.33	24.23	24.86	33.83	30.95	34.89	31.39		920	16.17	16.34	16.08	16.03	16.65	16.58	23.73	24.5	26.19	26.17	15.91	15.76	22.48	21.43	21.74	21.5	29.49	28.77	30.64	29.21
918	20.27	21.19	21.03	20.77	21.21	21.22	26.96	27.65	29.67	29.98	21.87	22.92	24.34	24.27	24.08	24.76	33.51	30.51	34.48	31		918	16.03	16.4	16.06	16.07	16.6	16.53	23.82	24.53	26.24	26.28	15.85	15.76	22.31	21.37	21.59	21.4	29.17	28.33	30.23	28.82
916	20.25	21.19	21.02	20.81	21.17	21.19	27.06	27.67	29.65	29.98	21.8	22.94	24.17	24.25	23.97	24.68	33.06	29.99	34	30.6		916	16.01	16.4	16.05	16.11	16.56	16.5	23.92	24.55	26.22	26.28	15.78	15.78	22.14	21.35	21.48	21.32	28.72	27.81	29.75	28.42
914	20.22	21.16	21.01	20.79	21.12	21.15	27.14	27.74	29.6	29.96	21.78	22.89	24.03	24.22	23.88	24.64	32.57	29.55	33.59	30.28		914	15.98	16.37	16.04	16.09	16.51	16.46	24	24.62	26.17	26.26	15.76	15.73	22	21.32	21.39	21.28	28.23	27.37	29.34	28.1
912	20.1	21.09	21.01	20.7	21.03	21.17	27.17	27.79	29.56	29.96	21.73	22.82	23.91	24.12	23.82	24.57	32.12	29.24	33.18	29.91		912	15.86	16.3	16.04	16	16.42	16.48	24.03	24.67	26.13	26.26	15.71	15.66	21.88	21.22	21.33	21.21	27.78	27.06	28.93	27.73
910	20.12	20.99	20.98	20.62	20.97	21.24	27.16	27.83	29.55	29.93	21.65	22.74	23.85	24	23.74	24.45	31.72	28.94	32.72	29.48		910	15.88	16.2	16.01	15.92	16.36	16.55	24.02	24.71	26.12	26.23	15.63	15.58	21.82	21.1	21.25	21.09	27.38	26.76	28.47	27.3
908	20.18	20.96	20.94	20.55	21.02	21.24	27.18	27.91	29.55	29.94	21.57	22.71	23.87	23.95	23.67	24.36	31.42	28.57	32.3	29.08		908	15.94	16.17	15.97	15.85	16.41	16.55	24.04	24.79	26.12	26.24	15.55	15.55	21.84	21.05	21.18	21	27.08	26.39	28.05	26.9
906	20.15	20.92	20.86	20.45	21.08	21.26	27.23	27.94	29.58	29.99	21.49	22.66	23.81	23.89	23.66	24.31	31.15	28.22	31.89	28.74		906	15.91	16.13	15.89	15.75	16.47	16.57	24.09	24.82	26.15	26.29	15.47	15.5	21.78	20.99	21.17	20.95	26.81	26.04	27.64	26.56
904	20.11	20.86	20.75	20.46	21.06	21.27	27.24	27.95	29.63	30.05	21.43	22.55	23.7	23.85	23.63	24.24	30.84	27.9	31.48	28.33		904	15.87	16.07	15.78	15.76	16.45	16.58	24.1	24.83	26.2	26.35	15.41	15.39	21.67	20.95	21.14	20.88	26.5	25.72	27.23	26.15
902	20	20.81	20.65	20.58	21	21.19	27.21	27.99	29.68	30.12	21.4	22.56	23.63	23.87	23.58	24.13	30.51	27.55	31.08	27.84		902	15.76	16.02	15.68	15.88	16.39	16.5	24.07	24.87	26.25	26.42	15.38	15.4	21.6	20.97	21.09	20.77	26.17	25.37	26.83	25.66
900	19.84	20.77	20.57	20.6	20.91	21.12	27.27	28.06	29.72	30.15	21.37	22.6	23.59	23.86	23.51	24	30.12	27.16	30.73	27.37		900	15.6	15.98	15.6	15.9	16.3	16.43	24.13	24.94	26.29	26.45	15.35	15.44	21.56	20.96	21.02	20.64	25.78	24.98	26.48	25.19
898	19.75	20.78	20.52	20.55	20.79	21.07	27.37	28.06	29.73	30.13	21.31	22.51	23.57	23.83	23.39	23.96	29.62	26.74	30.33	26.88		898	15.51	15.99	15.55	15.85	16.18	16.38	24.23	24.94	26.3	26.43	15.29	15.35	21.54	20.93	20.9	20.6	25.28	24.56	26.08	24.7
896	19.75	20.82	20.48	20.51	20.73	21.02	27.4	28.05	29.69	30.1	21.24	22.37	23.51	23.78	23.29	24	29.07	26.33	29.84	26.36		896	15.51	16.03	15.51	15.81	16.12	16.33	24.26	24.93	26.26	26.4	15.22	15.21	21.48	20.88	20.8	20.64	24.73	24.15	25.59	24.18
894	19.75	20.73	20.42	20.45	20.71	20.94	27.43	28.04	29.7	30.11	21.18	22.26	23.4	23.71	23.25	23.97	28.6	25.9	29.29	25.89		894	15.51	15.94	15.45	15.75	16.1	16.25	24.29	24.92	26.27	26.41	15.16	15.1	21.37	20.81	20.76	20.61	24.26	23.72	25.04	23.71
892	19.69	20.6	20.34	20.37	20.71	20.89	27.48	28.04	29.79	30.16	21.12	22.24	23.33	23.66	23.23	23.9	28.17	25.36	28.73	25.39		892	15.45	15.81	15.37	15.67	16.1	16.2	24.34	24.92	26.36	26.46	15.1	15.08	21.3	20.76	20.74	20.54	23.83	23.18	24.48	23.21
890	19.6	20.53	20.32	20.27	20.69	20.9	27.45	28.05	29.87	30.21	21.05	22.23	23.3	23.57	23.19	23.86	27.73	24.8	28.17	24.78		890	15.36	15.74	15.35	15.57	16.08	16.21	24.31	24.93	26.44	26.51	15.03	15.07	21.27	20.67	20.7	20.5	23.39	22.62	23.92	22.6
888	19.56	20.43	20.33	20.21	20.67	20.89	27.41	28.08	29.86	30.22	20.99	22.17	23.22	23.46	23.14	23.78	27.24	24.23	27.61	24.15		888	15.32	15.64	15.36	15.51	16.06	16.2	24.27	24.96	26.43	26.52	14.97	15.01	21.19	20.56	20.65	20.42	22.9	22.05	23.36	21.97
886	19.55	20.35	20.32	20.19	20.64	20.89	27.41	28.14	29.81	30.21	20.9	22.12	23.13	23.39	23.08	23.68	26.71	23.69	27.03	23.6		886	15.31	15.56	15.35	15.49	16.03	16.2	24.27	25.02	26.38	26.51	14.88	14.96	21.1	20.49	20.59	20.32	22.37	21.51	22.78	21.42
884	19.49	20.34	20.33	20.17	20.56	20.82	27.43	28.16	29.77	30.21	20.77	22.11	23.04	23.28	23.04	23.61	26.2	23.24	26.48	23.17		884	15.25	15.55	15.36	15.47	15.95	16.13	24.29	25.04	26.34	26.51	14.75	14.95	21.01	20.38	20.55	20.25	21.86	21.06	22.23	20.99
882	19.35	20.35	20.29	20.14	20.44	20.64	27.44	28.09	29.76	30.23	20.73	22.07	22.9	23.14	22.94	23.52	25.68	22.77	25.97	22.76		882	15.11	15.56	15.32	15.44	15.83	15.95	24.3	24.97	26.33	26.53	14.71	14.91	20.87	20.24	20.45	20.16	21.34	20.59	21.72	20.58
880	19.24	20.37	20.14	20.01	20.36	20.54	27.42	28.05	29.71	30.2	20.72	22.05	22.81	23.1	22.81	23.36	25.13	22.24	25.49	22.19		880	15	15.58	15.17	15.31	15.75	15.85	24.28	24.93	26.28	26.5	14.7	14.89	20.78	20.2	20.32	20	20.79	20.06	21.24	20.01
878	19.2	20.39	19.97	19.81	20.38	20.56	27.35	28.11	29.65	29.99	20.65	22	22.79	23.02	22.68	23.22	24.61	21.77	25.05	21.61		878	14.96	15.6	15	15.11	15.77	15.87	24.21	24.99	26.22	26.29	14.63	14.84	20.76	20.12	20.19	19.86	20.27	19.59	20.8	19.43
876	19.13	20.32	19.9	19.71	20.35	20.49	27.32	28.15	29.68	29.8	20.54	21.92	22.7	22.83	22.57	23.19	24.21	21.37	24.69	21.18		876	14.89	15.53	14.93	15.01	15.74	15.8	24.18	25.03	26.25	26.1	14.52	14.76	20.67	19.93	20.08	19.83	19.87	19.19	20.44	19
874	19.01	20.12	19.85	19.72	20.24	20.3	27.3	28.06	29.74	29.8	20.43	21.82	22.55	22.66	22.42	23.12	23.89	20.97	24.3	20.8		874	14.77	15.33	14.88	15.02	15.63	15.61	24.16	24.94	26.31	26.1	14.41	14.66	20.52	19.76	19.93	19.76	19.55	18.79	20.05	18.62
872	18.83	19.9	19.8	19.66	20.19	20.16	27.24	27.98	29.63	29.79	20.37	21.7	22.42	22.57	22.13	22.93	23.55	20.59	23.86	20.39		872	14.59	15.11	14.83	14.96	15.58	15.47	24.1	24.86	26.2	26.09	14.35	14.54	20.39	19.67	19.64	19.57	19.21	18.41	19.61	18.21
870	18.7	19.81	19.79	19.52	20.2	20.08	27.17	27.94	29.43	29.62	20.3	21.63	22.26	22.49	21.89	22.69	23.18	20.21	23.53	20.07		870	14.46	15.02	14.82	14.82	15.59	15.39	24.03	24.82	26	25.92	14.28	14.47	20.23	19.59	19.4	19.33	18.84	18.03	19.28	17.89
868	18.68	19.77	19.74	19.38	20.12	19.97	27.03	27.86	29.29	29.48	20.19	21.63	21.99	22.32	21.77	22.46	22.85	19.82	23.24	19.79		868	14.44	14.98	14.77	14.68	15.51	15.28	23.89	24.74	25.86	25.78	14.17	14.47	19.96	19.42	19.28	19.1	18.51	17.64	18.99	17.61
866	18.63	19.67	19.6	19.3	19.94	19.91	26.88	27.72	29.13	29.43	20.1	21.56	21.67	22.08	21.61	22.26	22.5	19.49	22.87	19.4		866	14.39	14.88	14.63	14.6	15.33	15.22	23.74	24.6	25.7	25.73	14.08	14.4	19.64	19.18	19.12	18.9	18.16	17.31	18.62	17.22
864	18.52	19.56	19.51	19.22	19.85	19.85	26.77	27.57	28.92	29.31	19.98	21.37	21.42	21.83	21.35	22.05	22.13	19.21	22.56	18.99		864	14.28	14.77	14.54	14.52	15.24	15.16	23.63	24.45	25.49	25.61	13.96	14.21	19.39	18.93	18.86	18.69	17.79	17.03	18.31	16.81
862	18.41	19.54	19.4	19.09	19.84	19.76	26.62	27.34	28.69	29.03	19.85	21.23	21.21	21.66	21.08	21.79	21.83	18.89	22.34	18.7		862	14.17	14.75	14.43	14.39	15.23	15.07	23.48	24.22	25.26	25.33	13.83	14.07	19.18	18.76	18.59	18.43	17.49	16.71	18.09	16.52
860	18.26	19.52	19.21	18.9	19.76	19.72	26.37	27.07	28.44	28.74	19.74	21.08	20.97	21.5	20.79	21.5	21.59	18.6	22.09	18.46		860	14.02	14.73	14.24	14.2	15.15	15.03	23.23	23.95	25.01	25.04	13.72	13.92	18.94	18.6	18.3	18.14	17.25	16.42	17.84	16.28
858	18.11	19.39	19.03	18.7	19.56	19.62	26.16	26.87	28.18	28.58	19.64	20.86	20.75	21.3	20.5	21.26	21.34	18.46	21.76	18.2		858	13.87	14.6	14.06	14	14.95	14.93	23.02	23.75	24.75	24.88	13.62	13.7	18.72	18.4	18.01	17.9	17	16.28	17.51	16.02
856	17.98	19.18	18.85	18.58	19.35	19.44	26.02	26.63	27.91	28.35	19.6	20.7	20.51	21.01	20.24	21.03	21.09	18.32	21.41	17.9		856	13.74	14.39	13.88	13.88	14.74	14.75	22.88	23.51	24.48	24.65	13.58	13.54	18.48	18.11	17.75	17.67	16.75	16.14	17.16	15.72
854	17.86	18.97	18.69	18.49	19.2	19.28	25.81	26.36	27.61	27.98	19.52	20.65	20.22	20.59	19.96	20.81	20.9	18.03	21.18	17.59		854	13.62	14.18	13.72	13.79	14.59	14.59	22.67	23.24	24.18	24.28	13.5	13.49	18.19	17.69	17.47	17.45	16.56	15.85	16.93	15.41
852	17.78	18.84	18.59	18.34	19.07	19.16	25.49	26.09	27.27	27.58	19.25	20.58	19.9	20.17	19.71	20.56	20.77	17.68	20.97	17.3		852	13.54	14.05	13.62	13.64	14.46	14.47	22.35	22.97	23.84	23.88	13.23	13.42	17.87	17.27	17.22	17.2	16.43	15.5	16.72	15.12
850	17.71	18.72	18.42	18.14	18.92	19.03	25.1	25.76	26.84	27.17	18.97	20.41	19.58	19.86	19.51	20.24	20.65	17.48	20.68	16.99		850	13.47	13.93	13.45	13.44	14.31	14.34	21.96	22.64	23.41	23.47	12.95	13.25	17.55	16.96	17.02	16.88	16.31	15.3	16.43	14.81
848	17.5	18.56	18.21	18.05	18.78	18.84	24.74	25.37	26.38	26.69	18.88	20.24	19.31	19.57	19.31	19.97	20.45	17.33	20.45	16.72		848	13.26	13.77	13.24	13.35	14.17	14.15	21.6	22.25	22.95	22.99	12.86	13.08	17.28	16.67	16.82	16.61	16.11	15.15	16.2	14.54
846	17.22	18.43	18.08	18	18.61	18.68	24.4	25.03	25.95	26.18	18.87	20.13	19.07	19.32	19.01	19.79	20.13	17.09	20.25	16.54		846	12.98	13.64	13.11	13.3	14	13.99	21.26	21.91	22.52	22.48	12.85	12.97	17.04	16.42	16.52	16.43	15.79	14.91	16	14.36
844	17.1	18.33	18	17.9	18.44	18.59	24.05	24.65	25.53	25.7	18.76	20.01	18.8	19.1	18.64	19.59	19.82	16.82	20	16.36		844	12.86	13.54	13.03	13.2	13.83	13.9	20.91	21.53	22.1	22	12.74	12.85	16.77	16.2	16.15	16.23	15.48	14.64	15.75	14.18
842	17.08	18.19	17.92	17.78	18.33	18.45	23.75	24.16	25.1	25.25	18.65	19.89	18.46	18.81	18.31	19.36	19.64	16.57	19.76	16.18		842	12.84	13.4	12.95	13.08	13.72	13.76	20.61	21.04	21.67	21.55	12.63	12.73	16.43	15.91	15.82	16	15.3	14.39	15.51	14
840	16.98	18.05	17.82	17.64	18.18	18.29	23.35	23.73	24.68	24.88	18.56	19.81	18.15	18.46	18.01	19.03	19.43	16.35	19.55	15.95		840	12.74	13.26	12.85	12.94	13.57	13.6	20.21	20.61	21.25	21.18	12.54	12.65	16.12	15.56	15.52	15.67	15.09	14.17	15.3	13.77
838	16.88	17.89	17.67	17.54	17.97	18.1	22.92	23.36	24.24	24.56	18.4	19.66	17.95	18.25	17.74	18.66	19.17	16.17	19.33	15.78		838	12.64	13.1	12.7	12.84	13.36	13.41	19.78	20.24	20.81	20.86	12.38	12.5	15.92	15.35	15.25	15.3	14.83	13.99	15.08	13.6
836	16.82	17.64	17.56	17.51	17.85	17.93	22.7	23.04	23.83	24.21	18.13	19.42	17.77	18.19	17.48	18.4	19	16	19.17	15.72		836	12.58	12.85	12.59	12.81	13.24	13.24	19.56	19.92	20.4	20.51	12.11	12.26	15.74	15.29	14.99	15.04	14.66	13.82	14.92	13.54
834	16.71	17.46	17.49	17.43	17.76	17.86	22.44	22.74	23.44	23.82	17.95	19.24	17.61	18.02	17.22	18.19	18.83	15.83	19.04	15.62		834	12.47	12.67	12.52	12.73	13.15	13.17	19.3	19.62	20.01	20.12	11.93	12.08	15.58	15.12	14.73	14.83	14.49	13.65	14.79	13.44
832	16.54	17.48	17.36	17.2	17.61	17.75	21.96	22.36	23.1	23.41	18.02	19.14	17.48	17.75	17.03	17.84	18.62	15.58	18.87	15.4		832	12.3	12.69	12.39	12.5	13	13.06	18.82	19.24	19.67	19.71	12	11.98	15.45	14.85	14.54	14.48	14.28	13.4	14.62	13.22
830	16.36	17.47	17.13	17.01	17.48	17.51	21.46	21.97	22.77	23.01	18.02	19.04	17.31	17.46	16.87	17.48	18.43	15.36	18.61	15.13		830	12.12	12.68	12.16	12.31	12.87	12.82	18.32	18.85	19.34	19.31	12	11.88	15.28	14.56	14.38	14.12	14.09	13.18	14.36	12.95
828	16.26	17.3	17	16.89	17.34	17.29	21.09	21.6	22.37	22.63	17.8	18.93	17.13	17.1	16.65	17.32	18.23	15.28	18.42	14.92		828	12.02	12.51	12.03	12.19	12.73	12.6	17.95	18.48	18.94	18.93	11.78	11.77	15.1	14.2	14.16	13.96	13.89	13.1	14.17	12.74
826	16.26	17.18	17.05	16.72	17.2	17.27	20.84	21.17	21.88	22.27	17.62	18.88	16.87	16.81	16.34	17.12	18	15.28	18.28	14.7		826	12.02	12.39	12.08	12.02	12.59	12.58	17.7	18.05	18.45	18.57	11.6	11.72	14.84	13.91	13.85	13.76	13.66	13.1	14.03	12.52
824	16.23	17.07	16.98	16.55	17.08	17.25	20.58	20.81	21.41	22	17.53	18.76	16.49	16.64	16.04	16.85	17.78	15.18	18.05	14.52		824	11.99	12.28	12.01	11.85	12.47	12.56	17.44	17.69	17.98	18.3	11.51	11.6	14.46	13.74	13.55	13.49	13.44	13	13.8	12.34
822	16.09	16.87	16.8	16.47	16.97	17.08	20.21	20.54	21.07	21.71	17.44	18.51	16.13	16.44	15.82	16.71	17.63	14.88	17.86	14.46		822	11.85	12.08	11.83	11.77	12.36	12.39	17.07	17.42	17.64	18.01	11.42	11.35	14.1	13.54	13.33	13.35	13.29	12.7	13.61	12.28
820	15.93	16.74	16.65	16.4	16.82	16.95	19.87	20.2	20.89	21.31	17.32	18.24	15.9	16.19	15.66	16.62	17.56	14.6	17.78	14.39		820	11.69	11.95	11.68	11.7	12.21	12.26	16.73	17.08	17.46	17.61	11.3	11.08	13.87	13.29	13.17	13.26	13.22	12.42	13.53	12.21
818	15.8	16.71	16.49	16.21	16.62	16.9	19.58	19.86	20.7	20.98	17.16	18.1	15.75	16.01	15.53	16.48	17.43	14.41	17.58	14.11		818	11.56	11.92	11.52	11.51	12.01	12.21	16.44	16.74	17.27	17.28	11.14	10.94	13.72	13.11	13.04	13.12	13.09	12.23	13.33	11.93
816	15.63	16.65	16.35	15.99	16.44	16.68	19.32	19.66	20.33	20.68	17.01	18.15	15.53	15.85	15.33	16.23	17.21	14.29	17.25	13.77		816	11.39	11.86	11.38	11.29	11.83	11.99	16.18	16.54	16.9	16.98	10.99	10.99	13.5	12.95	12.84	12.87	12.87	12.11	13	11.59
814	15.42	16.5	16.21	15.86	16.33	16.32	19.13	19.35	19.91	20.39	16.88	18.09	15.25	15.61	15.06	15.86	17	14.16	17.05	13.64		814	11.18	11.71	11.24	11.16	11.72	11.63	15.99	16.23	16.48	16.69	10.86	10.93	13.22	12.71	12.57	12.5	12.66	11.98	12.8	11.46
812	15.36	16.33	16.03	15.76	16.26	16.09	18.88	18.89	19.55	20.03	16.79	17.87	15.02	15.42	14.78	15.55	16.8	14.01	16.92	13.69		812	11.12	11.54	11.06	11.06	11.65	11.4	15.74	15.77	16.12	16.33	10.77	10.71	12.99	12.52	12.29	12.19	12.46	11.83	12.67	11.51
810	15.38	16.21	15.9	15.7	16.19	16.02	18.6	18.55	19.28	19.56	16.85	17.76	14.83	15.25	14.57	15.34	16.62	13.83	16.66	13.58		810	11.14	11.42	10.93	11	11.58	11.33	15.46	15.43	15.85	15.86	10.83	10.6	12.8	12.35	12.08	11.98	12.28	11.65	12.41	11.4
808	15.35	16.01	15.85	15.7	16.18	16.07	18.38	18.4	19.09	19.2	17	17.74	14.73	15.08	14.42	15.17	16.48	13.61	16.39	13.22		808	11.11	11.22	10.88	11	11.57	11.38	15.24	15.28	15.66	15.5	10.98	10.58	12.7	12.18	11.93	11.81	12.14	11.43	12.14	11.04
806	15.47	15.91	15.91	15.71	16.27	16.13	18.12	18.29	18.92	19.02	17.14	17.73	14.62	14.89	14.21	15	16.31	13.42	16.23	12.92		806	11.23	11.12	10.94	11.01	11.66	11.44	14.98	15.17	15.49	15.32	11.12	10.57	12.59	11.99	11.72	11.64	11.97	11.24	11.98	10.74
804	15.84	16.06	15.99	15.69	16.35	16.12	17.86	18.2	18.72	18.85	17.24	17.93	14.42	14.67	14.04	14.86	16.07	13.22	16.12	12.76		804	11.6	11.27	11.02	10.99	11.74	11.43	14.72	15.08	15.29	15.15	11.22	10.77	12.39	11.77	11.55	11.5	11.73	11.04	11.87	10.58
802	16.16	16.33	16.07	15.77	16.41	16.21	17.66	18.16	18.48	18.74	17.36	18.26	14.22	14.52	13.94	14.87	15.88	13.04	15.98	12.54		802	11.92	11.54	11.1	11.07	11.8	11.52	14.52	15.04	15.05	15.04	11.34	11.1	12.19	11.62	11.45	11.51	11.54	10.86	11.73	10.36
800	16.23	16.56	16.22	15.97	16.49	16.37	17.49	18.05	18.27	18.64	17.57	18.53	14.05	14.42	13.73	14.86	15.81	12.87	15.81	12.32		800	11.99	11.77	11.25	11.27	11.88	11.68	14.35	14.93	14.84	14.94	11.55	11.37	12.02	11.52	11.24	11.5	11.47	10.69	11.56	10.14
798	16.25	16.66	16.32	16.11	16.52	16.42	17.35	17.76	18.07	18.44	17.81	18.73	13.93	14.3	13.54	14.68	15.67	12.64	15.6	12.21		798	12.01	11.87	11.35	11.41	11.91	11.73	14.21	14.64	14.64	14.74	11.79	11.57	11.9	11.4	11.05	11.32	11.33	10.46	11.35	10.03
796	16.26	16.73	16.36	16.16	16.51	16.39	17.19	17.4	17.92	18.2	17.97	18.86	13.8	14.17	13.5	14.45	15.37	12.37	15.31	12.19		796	12.02	11.94	11.39	11.46	11.9	11.7	14.05	14.28	14.49	14.5	11.95	11.7	11.77	11.27	11.01	11.09	11.03	10.19	11.06	10.01
794	16.19	16.73	16.49	16.13	16.45	16.31	17.05	17.1	17.83	18.04	17.98	18.86	13.74	14.03	13.43	14.32	15.11	12.06	15.01	12.11		794	11.95	11.94	11.52	11.43	11.84	11.62	13.91	13.98	14.4	14.34	11.96	11.7	11.71	11.13	10.94	10.96	10.77	9.88	10.76	9.93
792	16.18	16.66	16.61	16.06	16.38	16.26	16.95	16.95	17.71	17.93	17.82	18.72	13.8	13.95	13.3	14.27	15.01	11.81	14.88	11.95		792	11.94	11.87	11.64	11.36	11.77	11.57	13.81	13.83	14.28	14.23	11.8	11.56	11.77	11.05	10.81	10.91	10.67	9.63	10.63	9.77
790	16.23	16.53	16.51	16.06	16.37	16.24	16.8	16.92	17.55	17.82	17.64	18.48	13.81	13.87	13.22	14.19	14.95	11.76	14.96	11.82		790	11.99	11.74	11.54	11.36	11.76	11.55	13.66	13.8	14.12	14.12	11.62	11.32	11.78	10.97	10.73	10.83	10.61	9.58	10.71	9.64
788	16.16	16.31	16.32	16.13	16.39	16.16	16.63	16.89	17.42	17.67	17.53	18.28	13.67	13.71	13.21	14.1	14.81	11.78	14.94	11.72		788	11.92	11.52	11.35	11.43	11.78	11.47	13.49	13.77	13.99	13.97	11.51	11.12	11.64	10.81	10.72	10.74	10.47	9.6	10.69	9.54
786	15.98	16.18	16.25	16.16	16.33	16.08	16.6	16.84	17.31	17.53	17.46	18.23	13.45	13.55	13.16	14.03	14.62	11.77	14.76	11.6		786	11.74	11.39	11.28	11.46	11.72	11.39	13.46	13.72	13.88	13.83	11.44	11.07	11.42	10.65	10.67	10.67	10.28	9.59	10.51	9.42
784	15.88	16.23	16.24	16.1	16.18	16.05	16.6	16.76	17.26	17.44	17.38	18.26	13.2	13.5	13.11	14.01	14.54	11.67	14.6	11.46		784	11.64	11.44	11.27	11.4	11.57	11.36	13.46	13.64	13.83	13.74	11.36	11.1	11.17	10.6	10.62	10.65	10.2	9.49	10.35	9.28
782	15.9	16.34	16.21	16	16.09	16.03	16.46	16.63	17.33	17.36	17.33	18.18	13.03	13.5	13.11	13.97	14.61	11.55	14.57	11.35		782	11.66	11.55	11.24	11.3	11.48	11.34	13.32	13.51	13.9	13.66	11.31	11.02	11	10.6	10.62	10.61	10.27	9.37	10.32	9.17
780	15.87	16.4	16.15	15.88	16.06	15.97	16.23	16.5	17.35	17.27	17.22	18.03	13.07	13.48	13.06	13.88	14.79	11.63	14.76	11.31		780	11.63	11.61	11.18	11.18	11.45	11.28	13.09	13.38	13.92	13.57	11.2	10.87	11.04	10.58	10.57	10.52	10.45	9.45	10.51	9.13
778	15.79	16.3	16.09	15.75	15.98	15.8	16.08	16.38	17.23	17.2	17.02	18	13.19	13.48	12.99	13.82	15.04	11.87	15.04	11.39		778	11.55	11.51	11.12	11.05	11.37	11.11	12.94	13.26	13.8	13.5	11	10.84	11.16	10.58	10.5	10.46	10.7	9.69	10.79	9.21
776	15.65	16.01	16.04	15.64	15.83	15.66	15.99	16.27	17.05	17.11	16.93	17.98	13.16	13.5	12.92	13.73	15.3	12.08	15.26	11.61		776	11.41	11.22	11.07	10.94	11.22	10.97	12.85	13.15	13.62	13.41	10.91	10.82	11.13	10.6	10.43	10.37	10.96	9.9	11.01	9.43
774	15.45	15.74	15.93	15.52	15.71	15.59	15.88	16.19	16.88	16.92	16.88	17.86	13.01	13.39	12.82	13.61	15.49	12.27	15.46	11.97		774	11.21	10.95	10.96	10.82	11.1	10.9	12.74	13.07	13.45	13.22	10.86	10.7	10.98	10.49	10.33	10.25	11.15	10.09	11.21	9.79
772	15.28	15.55	15.79	15.36	15.62	15.43	15.82	16.05	16.65	16.73	16.78	17.73	12.86	13.28	12.79	13.57	15.63	12.46	15.71	12.36		772	11.04	10.76	10.82	10.66	11.01	10.74	12.68	12.93	13.22	13.03	10.76	10.57	10.83	10.38	10.3	10.21	11.29	10.28	11.46	10.18
770	15.09	15.32	15.62	15.18	15.46	15.26	15.75	15.89	16.43	16.61	16.73	17.66	12.81	13.29	12.83	13.55	15.75	12.62	15.93	12.61		770	10.85	10.53	10.65	10.48	10.85	10.57	12.61	12.77	13	12.91	10.71	10.5	10.78	10.39	10.34	10.19	11.41	10.44	11.68	10.43
768	14.91	15.17	15.43	15.11	15.23	15.14	15.63	15.73	16.31	16.51	16.69	17.51	12.79	13.31	12.76	13.51	15.93	12.81	16.03	12.72		768	10.67	10.38	10.46	10.41	10.62	10.45	12.49	12.61	12.88	12.81	10.67	10.35	10.76	10.41	10.27	10.15	11.59	10.63	11.78	10.54
766	14.83	15.22	15.19	15.1	15.05	15.01	15.47	15.5	16.25	16.44	16.56	17.26	12.78	13.21	12.68	13.47	16.21	13.08	16.12	12.85		766	10.59	10.43	10.22	10.4	10.44	10.32	12.33	12.38	12.82	12.74	10.54	10.1	10.75	10.31	10.19	10.11	11.87	10.9	11.87	10.67
764	14.73	15.27	14.94	14.97	14.96	14.96	15.24	15.3	16.16	16.4	16.53	17.13	12.82	13.07	12.71	13.4	16.54	13.4	16.41	13.05		764	10.49	10.48	9.97	10.27	10.35	10.27	12.1	12.18	12.73	12.7	10.51	9.97	10.79	10.17	10.22	10.04	12.2	11.22	12.16	10.87
762	14.6	15.13	14.84	14.75	14.97	14.97	15.06	15.26	16.04	16.24	16.56	17.15	12.8	13.05	12.74	13.35	16.89	13.76	16.77	13.35		762	10.36	10.34	9.87	10.05	10.36	10.28	11.92	12.14	12.61	12.54	10.54	9.99	10.77	10.15	10.25	9.99	12.55	11.58	12.52	11.17
760	14.6	14.88	14.87	14.62	14.98	14.94	14.97	15.22	15.91	16.03	16.49	17.12	12.7	13.12	12.63	13.31	17.25	14.14	17.1	13.76		760	10.36	10.09	9.9	9.92	10.37	10.25	11.83	12.1	12.48	12.33	10.47	9.96	10.67	10.22	10.14	9.95	12.91	11.96	12.85	11.58
758	14.63	14.72	14.91	14.58	14.94	14.87	14.9	15.07	15.77	15.91	16.46	17	12.6	13.15	12.43	13.32	17.54	14.48	17.44	14.14		758	10.39	9.93	9.94	9.88	10.33	10.18	11.76	11.95	12.34	12.21	10.44	9.84	10.57	10.25	9.94	9.96	13.2	12.3	13.19	11.96
756	14.47	14.71	14.85	14.53	14.9	14.77	14.88	14.97	15.66	15.77	16.49	16.89	12.55	13.09	12.32	13.24	17.73	14.63	17.66	14.31		756	10.23	9.92	9.88	9.83	10.29	10.08	11.74	11.85	12.23	12.07	10.47	9.73	10.52	10.19	9.83	9.88	13.39	12.45	13.41	12.13
754	14.19	14.7	14.67	14.47	14.79	14.68	14.89	14.92	15.62	15.55	16.38	16.8	12.57	12.95	12.32	13.07	17.83	14.63	17.64	14.32		754	9.95	9.91	9.7	9.77	10.18	9.99	11.75	11.8	12.19	11.85	10.36	9.64	10.54	10.05	9.83	9.71	13.49	12.45	13.39	12.14
752	14.07	14.58	14.6	14.5	14.63	14.63	14.75	14.86	15.52	15.43	16.19	16.77	12.57	12.81	12.28	13.03	17.81	14.6	17.48	14.29		752	9.83	9.79	9.63	9.8	10.02	9.94	11.61	11.74	12.09	11.73	10.17	9.61	10.54	9.91	9.79	9.67	13.47	12.42	13.23	12.11
750	14.05	14.46	14.58	14.55	14.51	14.53	14.47	14.82	15.39	15.4	16.14	16.77	12.48	12.71	12.25	13.05	17.6	14.55	17.26	14.15		750	9.81	9.67	9.61	9.85	9.9	9.84	11.33	11.7	11.96	11.7	10.12	9.61	10.45	9.81	9.76	9.69	13.26	12.37	13.01	11.97
748	13.99	14.38	14.43	14.48	14.42	14.37	14.24	14.77	15.29	15.29	16.16	16.75	12.35	12.69	12.24	12.99	17.29	14.36	17.03	13.9		748	9.75	9.59	9.46	9.78	9.81	9.68	11.1	11.65	11.86	11.59	10.14	9.59	10.32	9.79	9.75	9.63	12.95	12.18	12.78	11.72
746	13.92	14.41	14.32	14.31	14.32	14.3	14.14	14.66	15.2	15.21	16.12	16.7	12.3	12.69	12.23	12.91	17.08	14.14	16.8	13.66		746	9.68	9.62	9.35	9.61	9.71	9.61	11	11.54	11.77	11.51	10.1	9.54	10.27	9.79	9.74	9.55	12.74	11.96	12.55	11.48
744	13.8	14.51	14.27	14.21	14.25	14.39	14.09	14.51	15.13	15.2	16.1	16.59	12.28	12.64	12.26	12.88	16.91	13.97	16.53	13.55		744	9.56	9.72	9.3	9.51	9.64	9.7	10.95	11.39	11.7	11.5	10.08	9.43	10.25	9.74	9.77	9.52	12.57	11.79	12.28	11.37
742	13.68	14.51	14.24	14.26	14.21	14.49	13.98	14.38	15.01	15.23	16.09	16.52	12.21	12.47	12.29	12.85	16.66	13.82	16.27	13.44		742	9.44	9.72	9.27	9.56	9.6	9.8	10.84	11.26	11.58	11.53	10.07	9.36	10.18	9.57	9.8	9.49	12.32	11.64	12.02	11.26
740	13.71	14.36	14.2	14.28	14.14	14.4	13.84	14.24	14.75	15.15	15.86	16.45	12.18	12.29	12.22	12.79	16.38	13.71	16.15	13.28		740	9.47	9.57	9.23	9.58	9.53	9.71	10.7	11.12	11.32	11.45	9.84	9.29	10.15	9.39	9.73	9.43	12.04	11.53	11.9	11.1
738	13.76	14.14	14.06	14.22	14.11	14.18	13.73	14.01	14.48	14.86	15.58	16.23	12.17	12.24	12.16	12.73	16.21	13.59	16.14	13.2		738	9.52	9.35	9.09	9.52	9.5	9.49	10.59	10.89	11.05	11.16	9.56	9.07	10.14	9.34	9.67	9.37	11.87	11.41	11.89	11.02
736	13.65	14.02	13.94	14.15	14.08	14.07	13.67	13.87	14.39	14.58	15.57	16.13	12.06	12.31	12.09	12.73	16.11	13.48	16.17	13.08		736	9.41	9.23	8.97	9.45	9.47	9.38	10.53	10.75	10.96	10.88	9.55	8.97	10.03	9.41	9.6	9.37	11.77	11.3	11.92	10.9
734	13.48	14	13.95	13.98	13.97	13.96	13.59	13.84	14.43	14.46	15.74	16.21	11.99	12.36	11.93	12.82	16	13.52	16.24	12.92		734	9.24	9.21	8.98	9.28	9.36	9.27	10.45	10.72	11	10.76	9.72	9.05	9.96	9.46	9.44	9.46	11.66	11.34	11.99	10.74
732	13.49	13.96	14.04	13.74	13.97	13.81	13.46	13.8	14.44	14.45	15.86	16.29	12.05	12.36	11.84	12.92	16.16	13.67	16.29	13.05		732	9.25	9.17	9.07	9.04	9.36	9.12	10.32	10.68	11.01	10.75	9.84	9.13	10.02	9.46	9.35	9.56	11.82	11.49	12.04	10.87
730	13.58	13.91	14.09	13.52	14.04	13.81	13.36	13.78	14.43	14.47	15.82	16.29	12.08	12.29	11.98	12.9	16.52	13.82	16.25	13.34		730	9.34	9.12	9.12	8.82	9.43	9.12	10.22	10.66	11	10.77	9.8	9.13	10.05	9.39	9.49	9.54	12.18	11.64	12	11.16
728	13.72	13.92	14.06	13.39	14.04	13.93	13.32	13.76	14.43	14.45	15.7	16.26	12.08	12.31	12.19	12.74	16.7	13.94	16.17	13.52		728	9.48	9.13	9.09	8.69	9.43	9.24	10.18	10.64	11	10.75	9.68	9.1	10.05	9.41	9.7	9.38	12.36	11.76	11.92	11.34
726	13.89	13.89	13.94	13.52	13.88	14.01	13.32	13.62	14.34	14.38	15.5	16.22	12.09	12.39	12.28	12.64	16.68	13.97	16.18	13.6		726	9.65	9.1	8.97	8.82	9.27	9.32	10.18	10.5	10.91	10.68	9.48	9.06	10.06	9.49	9.79	9.28	12.34	11.79	11.93	11.42
724	13.92	13.73	13.69	13.83	13.75	14.03	13.28	13.59	14.09	14.21	15.36	16.05	12.03	12.44	12.16	12.55	16.59	13.87	16.25	13.55		724	9.68	8.94	8.72	9.13	9.14	9.34	10.14	10.47	10.66	10.51	9.34	8.89	10	9.54	9.67	9.19	12.25	11.69	12	11.37
722	13.76	13.68	13.45	13.88	13.76	14.08	12.98	13.65	13.89	14.01	15.49	15.9	12.02	12.52	11.87	12.32	16.45	13.59	16.26	13.45		722	9.52	8.89	8.48	9.18	9.15	9.39	9.84	10.53	10.46	10.31	9.47	8.74	9.99	9.62	9.38	8.96	12.11	11.41	12.01	11.27
720	13.67	13.8	13.43	13.54	13.66	14.22	12.78	13.42	13.97	14.07	15.59	15.9	12.03	12.67	11.61	12.13	16.23	13.21	16.3	13.4		720	9.43	9.01	8.46	8.84	9.05	9.53	9.64	10.3	10.54	10.37	9.57	8.74	10	9.77	9.12	8.77	11.89	11.03	12.05	11.22
718	13.75	13.98	13.5	13.52	13.61	14.09	12.99	13.08	13.96	14.37	15.58	15.95	12.05	12.68	11.54	12.08	15.89	12.96	16.19	13.29		718	9.51	9.19	8.53	8.82	9	9.4	9.85	9.96	10.53	10.67	9.56	8.79	10.02	9.78	9.05	8.72	11.55	10.78	11.94	11.11
716	13.8	14.08	13.53	13.88	13.79	13.54	13	13.06	13.66	14.61	15.63	15.95	11.85	12.35	11.47	12.02	15.24	12.79	15.73	13.14		716	9.56	9.29	8.56	9.18	9.18	8.85	9.86	9.94	10.23	10.91	9.61	8.79	9.82	9.45	8.98	8.66	10.9	10.61	11.48	10.96
714	13.83	13.94	13.89	14.03	13.8	13.49	13.04	13.33	13.63	14.71	15.49	15.84	11.53	12.12	11.26	12.09	14.63	12.73	15.38	12.87		714	9.59	9.15	8.92	9.33	9.19	8.8	9.9	10.21	10.2	11.01	9.47	8.68	9.5	9.22	8.77	8.73	10.29	10.55	11.13	10.69
712	13.77	13.83	14.54	13.84	13.63	14.03	13.54	13.55	14.41	14.69	15.41	15.55	11.27	12.15	11.26	12.39	14.53	13.01	15.52	12.64		712	9.53	9.04	9.57	9.14	9.02	9.34	10.4	10.43	10.98	10.99	9.39	8.39	9.24	9.25	8.77	9.03	10.19	10.83	11.27	10.46
710	13.64	13.82	14.52	13.4	13.69	14.21	13.65	13.73	15.27	14.71	15.36	15.04	11.08	12.13	11.42	12.74	14.74	13.18	15.66	12.68		710	9.4	9.03	9.55	8.7	9.08	9.52	10.51	10.61	11.84	11.01	9.34	7.88	9.05	9.23	8.93	9.38	10.4	11	11.41	10.5
708	13.83	13.52	13.86	13.4	13.74	14.03	13.58	14.04	14.99	14.76	15.01	14.46	11.14	12	11.37	12.94	14.99	12.82	15.29	12.6		708	9.59	8.73	8.89	8.7	9.13	9.34	10.44	10.92	11.56	11.06	8.99	7.3	9.11	9.1	8.88	9.58	10.65	10.64	11.04	10.42
706	13.92	13.15	13.49	13.6	13.24	13.34	13.94	14.08	14.08	14.61	14.72	14.53	11.3	11.97	11.34	13.02	15.15	12.17	14.86	11.96		706	9.68	8.36	8.52	8.9	8.63	8.65	10.8	10.96	10.65	10.91	8.7	7.37	9.27	9.07	8.85	9.66	10.81	9.99	10.61	9.78
704	13.25	12.92	13.5	13.51	12.88	12.31	14.2	13.96	13.64	14.28	14.97	15.25	11.59	11.86	11.02	12.37	15.04	11.51	14.75	11.29		704	9.01	8.13	8.53	8.81	8.27	7.62	11.06	10.84	10.21	10.58	8.95	8.09	9.56	8.96	8.53	9.01	10.7	9.33	10.5	9.11
702	12.47	12.32	13.26	13.33	12.68	11.9	13.76	13.97	13.41	14.3	15.45	15.73	12.08	11.55	9.95	10.86	14.65	10.9	14.7	11		702	8.23	7.53	8.29	8.63	8.07	7.21	10.62	10.85	9.98	10.6	9.43	8.57	10.05	8.65	7.46	7.5	10.31	8.72	10.45	8.82
700	13	11.55	13.24	13.4	12.63	12.34	13.45	13.89	13.32	14.58	15.51	15.58	12.05	11.5	9.5	9.78	14	10.91	14.25	11.16		700	8.76	6.76	8.27	8.7	8.02	7.65	10.31	10.77	9.89	10.88	9.49	8.42	10.02	8.6	7.01	6.42	9.66	8.73	10	8.98
698	14.67	12.23	13.36	13.7	13.47	13.18	13.96	13.76	13.66	14.27	15.18	15.16	11.19	11.52	10.01	9.69	13.21	11.51	13.15	11.54		698	10.43	7.44	8.39	9	8.86	8.49	10.82	10.64	10.23	10.57	9.16	8	9.16	8.62	7.52	6.33	8.87	9.33	8.9	9.36
696	16.18	12.94	13.66	13.52	14.17	13.32	15.23	13.58	13.98	13.32	14.83	15.35	10.62	11.01	10.27	10.29	13.12	11.71	12.47	11.81		696	11.94	8.15	8.69	8.82	9.56	8.63	12.09	10.46	10.55	9.62	8.81	8.19	8.59	8.11	7.78	6.93	8.78	9.53	8.22	9.63
694	16.48	13.08	14.34	13.3	13.98	13.14	15.48	13.38	14.6	12.61	15.1	15.45	10.68	11.02	10.83	11.44	14.06	11.98	12.1	11.86		694	12.24	8.29	9.37	8.6	9.37	8.45	12.34	10.26	11.17	8.91	9.08	8.29	8.65	8.12	8.34	8.08	9.72	9.8	7.85	9.68
692	14.96	14.34	15.29	13.65	13.65	13.45	14.33	13.64	15.5	13.14	16.44	14.91	11.46	11.8	11.59	12.07	14.91	12.39	11.65	11.77		692	10.72	9.55	10.32	8.95	9.04	8.76	11.19	10.52	12.07	9.44	10.42	7.75	9.43	8.9	9.1	8.71	10.57	10.21	7.4	9.59
690	14.53	15.75	15.66	14.4	13.78	14.04	13.13	14.61	15.46	14.66	17.28	14.76	12.28	12.93	11.06	11.59	14.98	12.37	11.99	11.95		690	10.29	10.96	10.69	9.7	9.17	9.35	9.99	11.49	12.03	10.96	11.26	7.6	10.25	10.03	8.57	8.23	10.64	10.19	7.74	9.77
688	15.05	15.47	14.64	15.66	14.61	14.4	13.75	15.15	14.84	16.14	16.63	15.22	12.5	13.42	10.96	11.84	14.14	12.62	12.28	11.86		688	10.81	10.68	9.67	10.96	10	9.71	10.61	12.03	11.41	12.44	10.61	8.06	10.47	10.52	8.47	8.48	9.8	10.44	8.03	9.68
686	15.59	15.04	13.02	16.3	15.48	14.63	15.56	13.68	14.57	16.56	16.86	16.43	12.75	12.47	11.54	12.2	13.56	13.18	12.98	11.59		686	11.35	10.25	8.05	11.6	10.87	9.94	12.42	10.56	11.14	12.86	10.84	9.27	10.72	9.57	9.05	8.84	9.22	11	8.73	9.41
684	17.3	16.67	13.09	16.89	16.18	16.17	16.59	11.87	16.5	17.23	17.82	17.16	12.34	12.4	11.72	13.69	13.71	13.97	14.65	11.89		684	13.06	11.88	8.12	12.19	11.57	11.48	13.45	8.75	13.07	13.53	11.8	10	10.31	9.5	9.23	10.33	9.37	11.79	10.4	9.71
682	17.94	16.02	15.06	17.28	15.5	17.93	17.76	14.02	18.27	18.6	17.67	16.96	13.31	14.75	11.12	13.89	14.32	14.17	16.39	12.71		682	13.7	11.23	10.09	12.58	10.89	13.24	14.62	10.9	14.84	14.9	11.65	9.8	11.28	11.85	8.63	10.53	9.98	11.99	12.14	10.53
680	19.18	16.37	14.69	16.51	14.21	20	19.32	17.67	17.1	17.57	17.79	15.79	15.37	13.97	11.68	15.13	17.09	15.89	17.33	12.17		680	14.94	11.58	9.72	11.81	9.6	15.31	16.18	14.55	13.67	13.87	11.77	8.63	13.34	11.07	9.19	11.77	12.75	13.71	13.08	9.99
678	22.28	18.5	14.5	16.91	13.2	23.16	21.65	17.53	15.86	17.34	18.54	16.36	18.16	13.76	15.96	17.86	17.23	18.43	16.98	12.92		678	18.04	13.71	9.53	12.21	8.59	18.47	18.51	14.41	12.43	13.64	12.52	9.2	16.13	10.86	13.47	14.5	12.89	16.25	12.73	10.74
676	22.03	21.26	17.28	17.91	13.59	22.53	20.63	19.82	15.09	20.75	20.5	17.69	18.21	18.38	19.28	17.37	14.48	18.94	17.32	12.08		676	17.79	16.47	12.31	13.21	8.98	17.84	17.49	16.7	11.66	17.05	14.48	10.53	16.18	15.48	16.79	14.01	10.14	16.76	13.07	9.9
674	23.7	24.5	18.66	20.51	19.65	19.03	17.51	22.02	14.07	20.71	21.03	16.96	19.6	19.16	18.9	15.64	17.45	15.66	20.22	14.5		674	19.46	19.71	13.69	15.81	15.04	14.34	14.37	18.9	10.64	17.01	15.01	9.8	17.57	16.26	16.41	12.28	13.11	13.48	15.97	12.32
672	23.17	25.73	18.42	22.52	22.54	18.07	17.12	20.52	16.61	21.43	21.78	17.85	19.67	20.33	19.65	14.96	20.84	17.39	22.33	19.42		672	18.93	20.94	13.45	17.82	17.93	13.38	13.98	17.4	13.18	17.73	15.76	10.69	17.64	17.43	17.16	11.6	16.5	15.21	18.08	17.24
670	25.18	30.16	21.8	27.2	23.44	23.4	26.41	24.36	22.03	27.06	25.18	20.72	21.65	23.78	23.24	19.41	23.86	27.32	25.43	27.61		670	20.94	25.37	16.83	22.5	18.83	18.71	23.27	21.24	18.6	23.36	19.16	13.56	19.62	20.88	20.75	16.05	19.52	25.14	21.18	25.43
668	36.57	38.71	23.74	25.71	26.44	27.71	37.5	31.77	27.69	24.94	28.43	27.52	26.15	23.63	24.45	23.06	27.45	30.38	26.47	37.22		668	32.33	33.92	18.77	21.01	21.83	23.02	34.36	28.65	24.26	21.24	22.41	20.36	24.12	20.73	21.96	19.7	23.11	28.2	22.22	35.04
666	38.36	31.64	20.01	19.94	25.64	24.56	27.93	25.87	21.55	21.29	26.94	26.01	24.55	23.49	21	20.34	20.92	23.81	16.87	26.73		666	34.12	26.85	15.04	15.24	21.03	19.87	24.79	22.75	18.12	17.59	20.92	18.85	22.52	20.59	18.51	16.98	16.58	21.63	12.62	24.55
664	26.14	27.17	19.5	19.59	20.72	22.9	21.1	20.63	17	21.81	25.54	21.27	20.95	21.08	18.79	19.99	18.63	24.12	16.87	18.34		664	21.9	22.38	14.53	14.89	16.11	18.21	17.96	17.51	13.57	18.11	19.52	14.11	18.92	18.18	16.3	16.63	14.29	21.94	12.62	16.16
662	22.97	29.74	20.35	19.07	20.04	21.94	19.13	21.64	19.62	20.78	23.82	21.06	21.4	19.69	20.92	23.75	17.71	23.8	21.72	15.29		662	18.73	24.95	15.38	14.37	15.43	17.25	15.99	18.52	16.19	17.08	17.8	13.9	19.37	16.79	18.43	20.39	13.37	21.62	17.47	13.11
660	27.65	33.4	20.29	22.01	19.45	19.35	20.71	21.63	24.14	22.39	24.77	19.66	26.42	21.96	22.31	27.98	20.14	20.62	24.74	17.42		660	23.41	28.61	15.32	17.31	14.84	14.66	17.57	18.51	20.71	18.69	18.75	12.5	24.39	19.06	19.82	24.62	15.8	18.44	20.49	15.24
658	34.75	37.96	23.89	23.31	17.81	22.22	23.64	23.55	26.66	26.31	25	21.1	24.56	26.24	24.86	26.07	23.87	22.07	26.96	19.79		658	30.51	33.17	18.92	18.61	13.2	17.53	20.5	20.43	23.23	22.61	18.98	13.94	22.53	23.34	22.37	22.71	19.53	19.89	22.71	17.61
656	39.83	41.59	26.85	25.71	19.41	26.14	27.08	26.97	24.33	29.87	26.78	27.62	24.64	27.86	24.67	25.89	30.32	22.22	31.68	24.17		656	35.59	36.8	21.88	21.01	14.8	21.45	23.94	23.85	20.9	26.17	20.76	20.46	22.61	24.96	22.18	22.53	25.98	20.04	27.43	21.99
654	37.56	45.88	29.75	30.77	25.57	28.09	28.66	28.92	24.75	34.27	30.3	35.51	23.97	28.02	25.26	27.35	28.05	23.6	32.24	27.49		654	33.32	41.09	24.78	26.07	20.96	23.4	25.52	25.8	21.32	30.57	24.28	28.35	21.94	25.12	22.77	23.99	23.71	21.42	27.99	25.31
652	44.9	45.3	30.21	36.52	34.06	29.73	28.52	26.77	33.1	31.87	29.28	33.25	30.76	29.82	28.47	29.66	33.4	26.69	29.24	33.81		652	40.66	40.51	25.24	31.82	29.45	25.04	25.38	23.65	29.67	28.17	23.26	26.09	28.73	26.92	25.98	26.3	29.06	24.51	24.99	31.63
650	45.97	41.91	37.19	42.98	31.99	32.36	30.25	27.92	36.33	35.42	31.51	31.66	30.06	31.84	28.19	30.38	36.07	21.72	33.21	31.79		650	41.73	37.12	32.22	38.28	27.38	27.67	27.11	24.8	32.9	31.72	25.49	24.5	28.03	28.94	25.7	27.02	31.73	19.54	28.96	29.61
Min	4.24	4.79	4.97	4.7	4.61	4.69	3.14	3.12	3.43	3.7	6.02	7.16	2.03	2.9	2.49	3.36	4.34	2.18	4.25	2.18
